# Supplementary material for: High-throughput genotyping of a full voltage-gated sodium channel gene via genomic DNA using target capture sequencing and analytical pipeline MoNaS to discover novel insecticide resistance mutations
Source: PLoS Negl Trop Dis. 2019 Nov 18;13(11):e0007818. doi: 10.1371/journal.pntd.0007818 (PMC6886866; doi:10.1371/journal.pntd.0007818)
Supplement: S2 Table — The coordinates for start and end are 0-based and 1-based, respectively, as for BED format. (TSV) [file pntd.0007818.s004.tsv]

Scaffold Start End Probe_sequence
JXUM01S000562	327254	327374	CAGGCCTTGGAAATCTGAGGCTCTCATTGTTGGCCATATAGACAATGACCGAAGACTCCGATTCGATATCTGAGGAAGAACGTAGTTTGTTCCGTCCTTTCACCCGTGAATCATTAGCAG
JXUM01S000562	327290	327410	TATAGACAATGACCGAAGACTCCGATTCGATATCTGAGGAAGAACGTAGTTTGTTCCGTCCTTTCACCCGTGAATCATTAGCAGCAATCGAGAGACGCATCGCCGATGCCGAAGCAAAAC
JXUM01S000562	327326	327446	AGGAAGAACGTAGTTTGTTCCGTCCTTTCACCCGTGAATCATTAGCAGCAATCGAGAGACGCATCGCCGATGCCGAAGCAAAACAGCGCGAATTGGAAAAGAAGCGAGCCGAGGGGGAGG
JXUM01S000562	338089	338209	CAATCGCAGTAAAACTAACTCGCACAATGTAATACATTTTGTTCACAGACTGGTTTTGGTCGGAAGAAAAAGAAAAAAGAAGTAAGATTTCCAACTGTTCTTTCTATCGTTCATTTTGTT
JXUM01S000562	338100	338220	AAACTAACTCGCACAATGTAATACATTTTGTTCACAGACTGGTTTTGGTCGGAAGAAAAAGAAAAAAGAAGTAAGATTTCCAACTGTTCTTTCTATCGTTCATTTTGTTTTCACCACTCA
JXUM01S000562	366608	366728	TTTCTTTCCCAATCAGATACGCTACGACGATGAAGATGAGGATGAAGGTCCACAGCCGGACTCCACACTCGAGCAGGGAGTGCCAATCCCGGTTCGAATGCAGGGCAGCTTCCCTCCGGA
JXUM01S000562	366640	366760	AAGATGAGGATGAAGGTCCACAGCCGGACTCCACACTCGAGCAGGGAGTGCCAATCCCGGTTCGAATGCAGGGCAGCTTCCCTCCGGAATTGGCCTCCACGCCTCTCGAGGATATCGACA
JXUM01S000562	366672	366792	ACACTCGAGCAGGGAGTGCCAATCCCGGTTCGAATGCAGGGCAGCTTCCCTCCGGAATTGGCCTCCACGCCTCTCGAGGATATCGACAGCTATTACGCGAATCAGAGGGTAAGTTTTTCA
JXUM01S000562	378659	378779	TTGGATCTATAAGCACGCAGCCAAGACTTATTATGACGCCAACAATCGAACTACCAGTATGGAACTACAACCGAACGATCGAGTGCTGATGCGTAATTTGGTGCCACAGAACAAACTATC
JXUM01S000562	378719	378839	GGAACTACAACCGAACGATCGAGTGCTGATGCGTAATTTGGTGCCACAGAACAAACTATCGGCGATGTTTCATCCGGAACCGGTCACAGTACGTTCCAAAGCCGGAAACAGTGTTGTAGT
JXUM01S000562	378779	378899	GGCGATGTTTCATCCGGAACCGGTCACAGTACGTTCCAAAGCCGGAAACAGTGTTGTAGTGGAGACTGCTGAAGGGAAACAATACCGAAGAAACTCGTCGCATTTGAAGAAACTGCCTGA
JXUM01S000562	378839	378959	GGAGACTGCTGAAGGGAAACAATACCGAAGAAACTCGTCGCATTTGAAGAAACTGCCTGACTGTGAAGAAATCGAAGGATCTCGAGTGCAGGACGAAACCTCTGATGCGGAGTGGATTAC
JXUM01S000562	378899	379019	CTGTGAAGAAATCGAAGGATCTCGAGTGCAGGACGAAACCTCTGATGCGGAGTGGATTACGCCGTCGTCGACAACCAGAATTTCGTCCAGTACTCCGGCATCTGTCTCTGGTACAAGTGT
JXUM01S000562	378959	379079	GCCGTCGTCGACAACCAGAATTTCGTCCAGTACTCCGGCATCTGTCTCTGGTACAAGTGTGCAAGCGAATGGATGTGGGAGACCAAAAAGAGAAGTGAAGCGTCCGCTTCGTTTCGAGGA
JXUM01S000562	379019	379139	GCAAGCGAATGGATGTGGGAGACCAAAAAGAGAAGTGAAGCGTCCGCTTCGTTTCGAGGACTATGAATTGAACTAAAAGTTGGGATAAACCTGAGTAAACTATTAATCGACAGAAAAGGG
JXUM01S000562	379079	379196	CTATGAATTGAACTAAAAGTTGGGATAAACCTGAGTAAACTATTAATCGACAGAAAAGGGGGGATGTTATATTGATGAATAAATATACTGGCAGCCCTGTATGGAAAGCAGAGGAGG
JXUM01S000562	395151	395271	GACATTCGTAGTAGTTAGTAAAGGAAAAGATATTTTTCGTTTCTCCGCAACCAATGCATTATATGTACTCGATCCGTTCAATCCTATACGTCGCGTAGCTATTTATATTTTAGTACATCC
JXUM01S000562	395195	395315	CCGCAACCAATGCATTATATGTACTCGATCCGTTCAATCCTATACGTCGCGTAGCTATTTATATTTTAGTACATCCACTGTTTTCATTTTTTATAATAACAACCATTCTTACCAATTGTA
JXUM01S000562	395239	395358	CGTCGCGTAGCTATTTATATTTTAGTACATCCACTGTTTTCATTTTTTATAATAACAACCATTCTTACCAATTGTATATTGATGATCATGCCTAGCACGCCGACCGTCGAATCTACCGA
JXUM01S000562	415230	415350	TCTTCGAACTATGTAATCAACACAACTCAGGGTGATATTCACCGGCATCTACACGTTCGAATCAGCTGTAAAAGTGATGGCGCGAGGTTTCATATTACAACCGTTTACTTATCTTAGAGA
JXUM01S000562	415264	415384	ATATTCACCGGCATCTACACGTTCGAATCAGCTGTAAAAGTGATGGCGCGAGGTTTCATATTACAACCGTTTACTTATCTTAGAGATGCATGGAATTGGTTGGACTTCGTAGTAATAGCA
JXUM01S000562	415298	415418	TAAAAGTGATGGCGCGAGGTTTCATATTACAACCGTTTACTTATCTTAGAGATGCATGGAATTGGTTGGACTTCGTAGTAATAGCATTAGCGTGAGTTTTCCAAATATTTACTCTCCTAT
JXUM01S000562	444761	444881	TATGTAACTATGGGTATAGATTTGGGTAATCTCGCTGCATTGAGAACATTCAGGGTACTACGAGCTCTCAAAACAGTGGCCATCGTTCCAGGTGAGTATCCTCAGGGACTTCAAACCGTG
JXUM01S000562	444820	444940	ACGAGCTCTCAAAACAGTGGCCATCGTTCCAGGTGAGTATCCTCAGGGACTTCAAACCGTGAATTTCAAAGCAGGAGGCGCCGGCAACGCTTCCATTTGACATTTCACACTAGCGCCATC
JXUM01S000562	444879	444999	TGAATTTCAAAGCAGGAGGCGCCGGCAACGCTTCCATTTGACATTTCACACTAGCGCCATCTATTTGTCGATTCGAATCTAACCCTTAAATCCTTGTTTCTTTCGCTTCCAACAGGTCTC
JXUM01S000562	444938	445058	TCTATTTGTCGATTCGAATCTAACCCTTAAATCCTTGTTTCTTTCGCTTCCAACAGGTCTCAAGACCATCGTCGGCGCTGTCATAGAGTCCGTTAAGAATCTCAGAGATGTGATAATTTT
JXUM01S000562	444997	445117	TCAAGACCATCGTCGGCGCTGTCATAGAGTCCGTTAAGAATCTCAGAGATGTGATAATTTTAACAATGTTTTCGTTATCGGTGTTTGCTTTAATGGGGCTGCAGATCTACATGGGCGTGC
JXUM01S000562	445056	445176	TTAACAATGTTTTCGTTATCGGTGTTTGCTTTAATGGGGCTGCAGATCTACATGGGCGTGCTGACGCAGAAGTGCATCAAGGAGTTCCCGCTGGACGGTTCGTGGGGCAACCTGTCGGAC
JXUM01S000562	445115	445235	GCTGACGCAGAAGTGCATCAAGGAGTTCCCGCTGGACGGTTCGTGGGGCAACCTGTCGGACGAAAACTGGGAACGGTTCAACAATAATGACTGTGCGTTTCGGCGGGGAACAGCCTCAAG
JXUM01S000562	445174	445294	ACGAAAACTGGGAACGGTTCAACAATAATGACTGTGCGTTTCGGCGGGGAACAGCCTCAAGAAGATCGCTAAATTTCTATTCTTGCTTTTTTTCTTCTTTTCAGCCAATTGGTTCTTCTC
JXUM01S000562	445233	445353	AGAAGATCGCTAAATTTCTATTCTTGCTTTTTTTCTTCTTTTCAGCCAATTGGTTCTTCTCGGAAACTGGAGACACGCCTCTTTGTGGGAACTCGTCGGGTGCTGGGTACGGCTCTGAAT
JXUM01S000562	445292	445412	TCGGAAACTGGAGACACGCCTCTTTGTGGGAACTCGTCGGGTGCTGGGTACGGCTCTGAATCAGTGTTTGCGTTTCAGGAAGATCTAGATCGTACTAACCTGCTGTCACTTGTTTTCCCT
JXUM01S000562	445351	445471	ATCAGTGTTTGCGTTTCAGGAAGATCTAGATCGTACTAACCTGCTGTCACTTGTTTTCCCTCTCGTTTAACAGCCAATGCGAGGAAGGATATATTTGTTTACAAGGTTATGGAGATAATC
JXUM01S000562	445410	445530	CTCTCGTTTAACAGCCAATGCGAGGAAGGATATATTTGTTTACAAGGTTATGGAGATAATCCAAATTACGGGTATACAAGTTTCGATACTTTTGGATGGGCATTCTTATCTGCCTTTCGT
JXUM01S000562	445469	445589	TCCAAATTACGGGTATACAAGTTTCGATACTTTTGGATGGGCATTCTTATCTGCCTTTCGTCTAATGACCCAAGATTATTGGGAGAATCTATATCAACTGGTTCGTATCCAATGTCCGAT
JXUM01S000562	445528	445648	GTCTAATGACCCAAGATTATTGGGAGAATCTATATCAACTGGTTCGTATCCAATGTCCGATGAGTGAATGAGAACGAGTATTCATTACTTTTCCCCTAAACCTGAATTCCCTGGATTCCA
JXUM01S000562	445587	445707	ATGAGTGAATGAGAACGAGTATTCATTACTTTTCCCCTAAACCTGAATTCCCTGGATTCCAATCCTCTTCCAATGAAAATATTACAAACCTTCATTTATTAAACTCTCGATTTGTATCTT
JXUM01S000562	445646	445766	CAATCCTCTTCCAATGAAAATATTACAAACCTTCATTTATTAAACTCTCGATTTGTATCTTTTTCTTCTCCAACAATCTACAATTGCCCAACATCAAAAACTCAAAACTCCCTTCACACA
JXUM01S000562	445705	445825	TTTTTCTTCTCCAACAATCTACAATTGCCCAACATCAAAAACTCAAAACTCCCTTCACACAATCACACATACAAACCAAAACTCCCACTACTATTACAACTACTCTTCGTGGTGTGCAAA
JXUM01S000562	445764	445884	CAATCACACATACAAACCAAAACTCCCACTACTATTACAACTACTCTTCGTGGTGTGCAAAACAGGTGTTACGATCAGCTGGACCGTGGCACATGCTCTTCTTCATTGTGATTATCTTCT
JXUM01S000562	445823	445943	AAACAGGTGTTACGATCAGCTGGACCGTGGCACATGCTCTTCTTCATTGTGATTATCTTCTTGGGTTCGTTCTACCTTGTAAATTTGATCTTGGCCATTGTCGCCATGTCGTACGACGAA
JXUM01S000562	445882	445996	CTTGGGTTCGTTCTACCTTGTAAATTTGATCTTGGCCATTGTCGCCATGTCGTACGACGAACTCCAGAAGAAGGCCGAAGAGGAAGAGGCCGCCGAGGAAGAAGCGCTTCGGGT
JXUM01S000562	464294	464414	GAAGCCGAGGAAGCAGCCGCAGCGAAAGCGGCCAAACTCGAGGCCCAGGCAGCGGCGGCGGCGGCCGCGGCCAACCCGGAGATCGCCAAGAGCCCGTCGGACTTTTCCTGCCACAGCTAC
JXUM01S000562	464347	464467	GGCGGCGGCGGCCGCGGCCAACCCGGAGATCGCCAAGAGCCCGTCGGACTTTTCCTGCCACAGCTACGAGCTGTTCGTGAACCAGGAGAAGGGCAACGACGACAACAACAAGGAGAAGAT
JXUM01S000562	464400	464520	CCTGCCACAGCTACGAGCTGTTCGTGAACCAGGAGAAGGGCAACGACGACAACAACAAGGAGAAGATGTCGATCCGGAGCGAAGGACTGGAGTCGGTGAGCGAAATCACAAGAACAACCG
JXUM01S000562	464453	464573	AACAAGGAGAAGATGTCGATCCGGAGCGAAGGACTGGAGTCGGTGAGCGAAATCACAAGAACAACCGCACCAACAGCTACTGCAGCTGGCACTGCAAAAGCCCGTAAAGTGAGCGCGGTA
JXUM01S000562	492225	492345	GGCTTCACTTTCATTACCTGGTTCACCATTTAATCTTCGTAGAGGATCTAGAGGATCACATCAGGTACCAAGCCCCGAAGACCACAAACTTCACTAAACGAGTTATACGTGTTTCTTCTT
JXUM01S000562	492278	492398	GATCACATCAGGTACCAAGCCCCGAAGACCACAAACTTCACTAAACGAGTTATACGTGTTTCTTCTTTTCTTGCGTTTCGATTTCTTTCTCTCCTTCAAACATGCTGCGTCGCCACCGTT
JXUM01S000562	492331	492451	ACGTGTTTCTTCTTTTCTTGCGTTTCGATTTCTTTCTCTCCTTCAAACATGCTGCGTCGCCACCGTTTGGATTGGATTGGACACCACCGCGCAGTTTACGATACGTAACGGTAGAGGACG
JXUM01S000562	492384	492504	GCGTCGCCACCGTTTGGATTGGATTGGACACCACCGCGCAGTTTACGATACGTAACGGTAGAGGACGTTTCGTGGGCGTACCTGGTAGCGATAGAAAACCATTGGTACTCTCAACATATC
JXUM01S000562	492437	492557	AACGGTAGAGGACGTTTCGTGGGCGTACCTGGTAGCGATAGAAAACCATTGGTACTCTCAACATATCTCGATGCACAAGAACATTTGCCATACGCCGATGACTCGAACGCGGTCACACCG
JXUM01S000562	492490	492610	ACTCTCAACATATCTCGATGCACAAGAACATTTGCCATACGCCGATGACTCGAACGCGGTCACACCGATGTCGGAGGAAAATGGTGCAATCATCGTTCCAGTATACTATGCTAATTTAGG
JXUM01S000562	493499	493619	GTTCGCGACACTCATCGTACACATCGCATCAATCGCGCATCTCGTACACATCGCACGGCGACCTGCTCGGCGGCATGACGAAGGAGAGCCGACTGCGGAACCGGTCGGCGCGGAACACCA
JXUM01S000562	493541	493661	CGTACACATCGCACGGCGACCTGCTCGGCGGCATGACGAAGGAGAGCCGACTGCGGAACCGGTCGGCGCGGAACACCAACCACTCGATCGTGCCGCCGCCGAACATGTCCGGGCCGAACA
JXUM01S000562	493583	493702	AGAGCCGACTGCGGAACCGGTCGGCGCGGAACACCAACCACTCGATCGTGCCGCCGCCGAACATGTCCGGGCCGAACATGTCCTACGTGGACACCAACCACAAGGGGCAGCGAGACTTT
JXUM01S000562	510547	510667	GGATATGTCACAAGACTGTACAGACGAAGCTGGAAAAATAAAACACAACGACAATCCTTTCATCGAGCCCTCTCAAACACAAACCGTAGTAGATATGAAAGGTATGTTGCAGCATTCACA
JXUM01S000562	510601	510721	TCCTTTCATCGAGCCCTCTCAAACACAAACCGTAGTAGATATGAAAGGTATGTTGCAGCATTCACATTTTGAGAGAAATATCTAACCTTCAGCTTTCATTTTAGACGTGATGGTGTTAAA
JXUM01S000562	510655	510775	GCAGCATTCACATTTTGAGAGAAATATCTAACCTTCAGCTTTCATTTTAGACGTGATGGTGTTAAACGATATCATCGAGCAAGCTGCTGGTCGGCATAGTAGAGCTAGTGATCATGGAGG
JXUM01S000562	511059	511179	CCAAACATACATATGAATATTTAGTTTCATTTCTTCCATTCTCGACGGATTCAGTGTGCATCACAACGATATCACTTCATCGATTTTCATTTTGCTGTGGTAAATTATTGGAATTCATTT
JXUM01S000562	511089	511209	TTCTTCCATTCTCGACGGATTCAGTGTGCATCACAACGATATCACTTCATCGATTTTCATTTTGCTGTGGTAAATTATTGGAATTCATTTGTTTTTTGAGTACTGTATGTTGGTTTTATT
JXUM01S000562	511119	511239	TCACAACGATATCACTTCATCGATTTTCATTTTGCTGTGGTAAATTATTGGAATTCATTTGTTTTTTGAGTACTGTATGTTGGTTTTATTTGTTTTGATTTTTGTGAGACATATTGTTCT
JXUM01S000562	527684	527804	TCTCTGTTTACTACTTCCCCACAGAGGACGACGACGAGGACGGTCCAACGTTCAAGGACAAGGCCCTGGAGTTCGCGATGCGGATGATCGACATCTTCTGCGTGTGGGACTGCTGCTGGG
JXUM01S000562	527738	527858	AGGACAAGGCCCTGGAGTTCGCGATGCGGATGATCGACATCTTCTGCGTGTGGGACTGCTGCTGGGTGTGGCTCAAGTTCCAGGAGTGGGTTTCATTCATCGTTTTCGACCCGTTCGTCG
JXUM01S000562	527792	527912	ACTGCTGCTGGGTGTGGCTCAAGTTCCAGGAGTGGGTTTCATTCATCGTTTTCGACCCGTTCGTCGAGCTGTTCATCACCCTGTGCATCGTGGTCAACACGCTGTTCATGGCCCTGGATC
JXUM01S000562	527846	527966	ACCCGTTCGTCGAGCTGTTCATCACCCTGTGCATCGTGGTCAACACGCTGTTCATGGCCCTGGATCACCACGATATGGACCCGGACATGGAGCGGGCCCTCAAGAGTGGTAACTATGTGA
JXUM01S000562	527900	528020	TGGCCCTGGATCACCACGATATGGACCCGGACATGGAGCGGGCCCTCAAGAGTGGTAACTATGTGAGTAGCCGACGCGGGGGGGAGCAAGGGTCCTTTCGATAACCCCCCTGATGACCAA
JXUM01S000562	527954	528074	GTAACTATGTGAGTAGCCGACGCGGGGGGGAGCAAGGGTCCTTTCGATAACCCCCCTGATGACCAATCTCGAATCTGTTCAATATCTCTGTGATTGTGTTACAGTTTTTCACGGCGACCT
JXUM01S000562	528008	528128	CCTGATGACCAATCTCGAATCTGTTCAATATCTCTGTGATTGTGTTACAGTTTTTCACGGCGACCTTCGCGATCGAAGCAACGATGAAGCTGATAGCGATGAGTCCCAAGTACTACTTCC
JXUM01S000562	528062	528182	TCACGGCGACCTTCGCGATCGAAGCAACGATGAAGCTGATAGCGATGAGTCCCAAGTACTACTTCCAAGAGGGCTGGAACATTTTCGATTTCATCATCGTGGCCCTGTCGCTGCTGGAGT
JXUM01S000562	528116	528232	AGTACTACTTCCAAGAGGGCTGGAACATTTTCGATTTCATCATCGTGGCCCTGTCGCTGCTGGAGTTGGGTCTGGAAGGTGTTCAGGGATTGTCAGTATTACGTTCATTCCGTTTG
JXUM01S000562	529913	530033	CTACGCATCCTCCTCACACAGCTGAGAGTGTTCAAGCTGGCAAAGTCGTGGCCAACGCTGAACTTGCTGATCTCGATCATGGGCCGCACGGTGGGCGCTCTCGGTAATCTGACCTTCGTC
JXUM01S000562	529953	530073	CAAAGTCGTGGCCAACGCTGAACTTGCTGATCTCGATCATGGGCCGCACGGTGGGCGCTCTCGGTAATCTGACCTTCGTCCTGTGTATCATCATCTTCATCTTCGCCGTGATGGGAATGC
JXUM01S000562	529993	530113	GGGCCGCACGGTGGGCGCTCTCGGTAATCTGACCTTCGTCCTGTGTATCATCATCTTCATCTTCGCCGTGATGGGAATGCAACTGTTCGGCAAGAATTACACAGGTTAGCGCCACGGCAG
JXUM01S000562	530763	530883	CACACACCCACAGCTTCGAGTGTTCAAACTAGCGAAATCGTGGCCGACGTTGAACTTACTCATTTCCATCATGGGTCGAACGATGGGTGCGTTAGGTAATCTGACGTTTGTGCTCTGCAT
JXUM01S000562	530798	530918	AATCGTGGCCGACGTTGAACTTACTCATTTCCATCATGGGTCGAACGATGGGTGCGTTAGGTAATCTGACGTTTGTGCTCTGCATTATCATCTTCATCTTTGCCGTGATGGGAATGCAGC
JXUM01S000562	530833	530953	ATGGGTCGAACGATGGGTGCGTTAGGTAATCTGACGTTTGTGCTCTGCATTATCATCTTCATCTTTGCCGTGATGGGAATGCAGCTGTTCGGCAAGAACTACATCGGTAAGTATTGGAAG
JXUM01S000562	547515	547635	GACAATGTGGATCGCTTCCCGGACAAGGACCTGCCACGGTGGAACTTCACCGACTTCATGCACTCGTTCATGATCGTGTTCCGGGTGCTGTGCGGCGAGTGGATCGAATCCATGTGGGAC
JXUM01S000562	547572	547692	ATGCACTCGTTCATGATCGTGTTCCGGGTGCTGTGCGGCGAGTGGATCGAATCCATGTGGGACTGCATGCTGGTCGGCGACGTGTCCTGTATTCCGTTCTTTTTGGCCACCGTAGTGATA
JXUM01S000562	547629	547749	TGGGACTGCATGCTGGTCGGCGACGTGTCCTGTATTCCGTTCTTTTTGGCCACCGTAGTGATAGGAAATCTAGTAGTAAGTATCCTCTTTCGGTCCAGCAGTGCTGCGTGACCAACAGAT
JXUM01S000562	547686	547806	GTGATAGGAAATCTAGTAGTAAGTATCCTCTTTCGGTCCAGCAGTGCTGCGTGACCAACAGATCTGTACTAATCGGAGAATGTTTTCTCCCCCAAACTAGGTACTTAACCTTTTCTTAGC
JXUM01S000562	547743	547863	ACAGATCTGTACTAATCGGAGAATGTTTTCTCCCCCAAACTAGGTACTTAACCTTTTCTTAGCCTTGCTTTTGTCCAATTTCGGTTCATCGTCGCTGTCGGCACCGACGGCCGACAACGA
JXUM01S000562	547800	547920	CTTAGCCTTGCTTTTGTCCAATTTCGGTTCATCGTCGCTGTCGGCACCGACGGCCGACAACGAAACGAACAAGATCGCGGAGGCGTTCAACCGGATATCGCGCTTCTCCAACTGGATCAA
JXUM01S000562	547857	547977	CAACGAAACGAACAAGATCGCGGAGGCGTTCAACCGGATATCGCGCTTCTCCAACTGGATCAAGTCCAACATCGCCAACGCGCTCAAGTTCGTGAAAAACAAGTTAACAAGCCAGATTGC
JXUM01S000562	547914	548034	GATCAAGTCCAACATCGCCAACGCGCTCAAGTTCGTGAAAAACAAGTTAACAAGCCAGATTGCGTCCGTGCAGCCCGCAGGTGAGCAGCACAATCATCTCAGTTGGATATGGAACGAAGG
JXUM01S000562	555950	556070	GGGGACCGCACGGAAAAACACGATAGGCAAAGGGGTATGTCCATGTATCTCTGCAGAGCATGGTGAAAATGAGCTGGAATTAACTCCAGATGACATACTGGCCGACGGGCTGCTCAAGAA
JXUM01S000562	556002	556122	GCAGAGCATGGTGAAAATGAGCTGGAATTAACTCCAGATGACATACTGGCCGACGGGCTGCTCAAGAAAGGCGTCAAGGAGCACAACCAGCTGGAGGTGGCCATCGGCGACGGGATGGAG
JXUM01S000562	556054	556174	ACGGGCTGCTCAAGAAAGGCGTCAAGGAGCACAACCAGCTGGAGGTGGCCATCGGCGACGGGATGGAGTTCACGATACACGGCGACCTGAAGAACAAGGGCAAGAAGAACAAACAGCTGA
JXUM01S000562	556106	556226	CGGCGACGGGATGGAGTTCACGATACACGGCGACCTGAAGAACAAGGGCAAGAAGAACAAACAGCTGATGAACAACTCCAACAAGGTAATTGACGCCGCGGTGGGGTGGGGCTTCATAAC
JXUM01S000562	564640	564760	TAGGCAATTCTATTAGTAATCATCAAGATAATAAATTAGAGCACGAACTGAATCATAGAGGCATGTCCTTGCAGGACGATGATACTGCCAGTATAAAGTCCTATGGCAGTCACAAGAATC
JXUM01S000562	564697	564817	GAGGCATGTCCTTGCAGGACGATGATACTGCCAGTATAAAGTCCTATGGCAGTCACAAGAATCGCCCCTTCAAGGACGAAAGCCACAAAGGCAGCGCCGAAACGATGGAGGGCGAAGAGA
JXUM01S000562	564754	564874	AGAATCGCCCCTTCAAGGACGAAAGCCACAAAGGCAGCGCCGAAACGATGGAGGGCGAAGAGAAGCGTGACGTCAGCAAGGAGGACCTAGGAATTGATGAAGGTAAGGACTTACCGTGTG
JXUM01S000562	564811	564931	AAGAGAAGCGTGACGTCAGCAAGGAGGACCTAGGAATTGATGAAGGTAAGGACTTACCGTGTGACCCTCTCTAACCCTAGTTTTAACCCTGATTTTTCCCACCCCCAACAGAGTTGGATG
JXUM01S000562	564868	564988	CGTGTGACCCTCTCTAACCCTAGTTTTAACCCTGATTTTTCCCACCCCCAACAGAGTTGGATGACGAGTGCGACGGCGAGGAAGGTCCCCTGGACGGCGAACTGATAATCCACGCCGACG
JXUM01S000562	564925	565045	TGGATGACGAGTGCGACGGCGAGGAAGGTCCCCTGGACGGCGAACTGATAATCCACGCCGACGAGGACGAAGTGATAGAGGATTCACCGGCGGACTGCTGTCCGGACAATTGCTACAAAA
JXUM01S000562	564982	565102	CCGACGAGGACGAAGTGATAGAGGATTCACCGGCGGACTGCTGTCCGGACAATTGCTACAAAAAGTTTCCGGTCCTGGCAGGGGACGACGATGCACCGTTCTGGCAGGGCTGGGCCAATC
JXUM01S000562	565039	565159	ACAAAAAGTTTCCGGTCCTGGCAGGGGACGACGATGCACCGTTCTGGCAGGGCTGGGCCAATCTGCGACTGAAAACGTTTCAGCTGATCGAGAACAAGTATTTTGAGACGGCTGTTATTA
JXUM01S000562	565096	565216	CCAATCTGCGACTGAAAACGTTTCAGCTGATCGAGAACAAGTATTTTGAGACGGCTGTTATTACGATGATCTTGCTGAGTAGTTTGGCTCTGGTAAGTTTGAGTTCGTGATGGGGGGAAG
JXUM01S000562	565153	565273	TTATTACGATGATCTTGCTGAGTAGTTTGGCTCTGGTAAGTTTGAGTTCGTGATGGGGGGAAGGTTCTCAGTTGTTCATGGGTGGTTCTTGTACTCTAGGCCCTCGAGGATGTGCATCTT
JXUM01S000562	565210	565330	GGGAAGGTTCTCAGTTGTTCATGGGTGGTTCTTGTACTCTAGGCCCTCGAGGATGTGCATCTTCCCCATCGACCAATCCTGCAGGACGTCCTGTACTACATGGACAGGATATTCACGGTG
JXUM01S000562	565267	565387	CATCTTCCCCATCGACCAATCCTGCAGGACGTCCTGTACTACATGGACAGGATATTCACGGTGATATTTTTTCTAGAGATGTTAATCAAGTGGTTGGCGCTGGGTTTTCGAGTTTACTTT
JXUM01S000562	565324	565439	ACGGTGATATTTTTTCTAGAGATGTTAATCAAGTGGTTGGCGCTGGGTTTTCGAGTTTACTTTACGAACGCCTGGTGCTGGCTCGATTTCATAATTGTCATGGTAAGTAGCCGTC
JXUM01S000562	574384	574504	ACCAAAAAAAACCTCGCCGTCATCAGCTGTCGCTCATTAACCTGACCGCAATCATGGTCGGCGCCGCGGACATTCCGGCGTTCCGCTCGATGCGTACCCTGAGGGCGCTGCGCCCACTGC
JXUM01S000562	574414	574534	CGCTCATTAACCTGACCGCAATCATGGTCGGCGCCGCGGACATTCCGGCGTTCCGCTCGATGCGTACCCTGAGGGCGCTGCGCCCACTGCGAGCCGTCTCTCGCTGGGAGGGTATGAGAG
JXUM01S000562	574444	574564	GCGCCGCGGACATTCCGGCGTTCCGCTCGATGCGTACCCTGAGGGCGCTGCGCCCACTGCGAGCCGTCTCTCGCTGGGAGGGTATGAGAGTAAGTAGTTCCATCATCGCCACAGGCACTC
JXUM01S000562	576188	576308	GTTTGTTTGCCCGAAAACAATCTCTAGGTGTCCTTAATCAACTTCGTTGCTTCACTCTGTGGAGCTGGTGGTATTCAAGCATTCAAAACAATGCGAACTCTTAGAGCACTGAGACCGCTA
JXUM01S000562	576218	576338	TCCTTAATCAACTTCGTTGCTTCACTCTGTGGAGCTGGTGGTATTCAAGCATTCAAAACAATGCGAACTCTTAGAGCACTGAGACCGCTACGTGCCATGTCCCGTATGCAGGGTATGAGG
JXUM01S000562	576248	576368	GGAGCTGGTGGTATTCAAGCATTCAAAACAATGCGAACTCTTAGAGCACTGAGACCGCTACGTGCCATGTCCCGTATGCAGGGTATGAGGGTACGTAGATTCCAATCCAACTTTTACCAA
JXUM01S000562	592630	592750	GGTTGTCGTCAATGCATTGGTACAGGCTATACCGTCCATCTTCAACGTGTTATTGGTTTGTTTGATCTTTTGGTTGATTTTCGCTATTATGGGTGTGCAGCTGTTTGCTGGCAAGTATTT
JXUM01S000562	592689	592809	GTTTGATCTTTTGGTTGATTTTCGCTATTATGGGTGTGCAGCTGTTTGCTGGCAAGTATTTTAAGGTAAGTTGGGCGGGGAGGATTTCACAATTTTCAATTTGTACATGACAATCTCAAT
JXUM01S000562	592748	592868	TTTAAGGTAAGTTGGGCGGGGAGGATTTCACAATTTTCAATTTGTACATGACAATCTCAATTTTTTGTAGTGCGTCGACAAGAACAAGACGACGCTGTCGCACGAGATCATTCCGGATGT
JXUM01S000562	592807	592927	ATTTTTTGTAGTGCGTCGACAAGAACAAGACGACGCTGTCGCACGAGATCATTCCGGATGTGAACGCGTGCGTGGCGGAGAACTACACGTGGGAGAACTCGCCGATGAACTTCGACCACG
JXUM01S000562	592866	592986	GTGAACGCGTGCGTGGCGGAGAACTACACGTGGGAGAACTCGCCGATGAACTTCGACCACGTGGGGAAGGCGTACCTGTGTCTGTTCCAGGTGGCAACGTTCAAGGGCTGGATCCAGATC
JXUM01S000562	592925	593045	CGTGGGGAAGGCGTACCTGTGTCTGTTCCAGGTGGCAACGTTCAAGGGCTGGATCCAGATCATGAACGATGCCATCGACTCGCGGGAGGTAAGTTCGGGATCTTCGATCATCACATCAGT
JXUM01S000562	592984	593104	TCATGAACGATGCCATCGACTCGCGGGAGGTAAGTTCGGGATCTTCGATCATCACATCAGTTCAGCCCCGAATCAATTCGACTAACGATCGTTTCTCTTGATCCCTCCACAGGTGGGCAA
JXUM01S000562	593043	593163	GTTCAGCCCCGAATCAATTCGACTAACGATCGTTTCTCTTGATCCCTCCACAGGTGGGCAAACAGCCGATTCGCGAGACCAACATCTACATGTACCTCTACTTTGTGTTCTTCATCATCT
JXUM01S000562	593102	593222	AAACAGCCGATTCGCGAGACCAACATCTACATGTACCTCTACTTTGTGTTCTTCATCATCTTCGGGTCGTTCTTCACCCTCAACCTGTTCATCGGTGTCATCATCGACAACTTCAACGAG
JXUM01S000562	593161	593281	CTTCGGGTCGTTCTTCACCCTCAACCTGTTCATCGGTGTCATCATCGACAACTTCAACGAGCAGAAGAAGAAAGCCGGTGGCTCGCTGGAAATGTTCATGACGGAGGATCAGAAAAAGTA
JXUM01S000562	593220	593340	AGCAGAAGAAGAAAGCCGGTGGCTCGCTGGAAATGTTCATGACGGAGGATCAGAAAAAGTACTACAACGCAATGAAAAAGATGGGCTCGAAGAAGCCGCTGAAAGCTATCCCTCGGCCTA
JXUM01S000562	593279	593399	TACTACAACGCAATGAAAAAGATGGGCTCGAAGAAGCCGCTGAAAGCTATCCCTCGGCCTAGGGTAAGAAGCCGCCTGTTCATCAACCATCACATTTTTCTCTGTCTTATTTCAACTCCG
JXUM01S000562	593338	593458	TAGGGTAAGAAGCCGCCTGTTCATCAACCATCACATTTTTCTCTGTCTTATTTCAACTCCGTTTCCCCATTTTCCAGTGGCGACCACAAGCAATAGTATTCGAAATAGTTACCAATAAGA
JXUM01S000562	593397	593517	CGTTTCCCCATTTTCCAGTGGCGACCACAAGCAATAGTATTCGAAATAGTTACCAATAAGAAGTTCGACATGATCATCATGTTGTTCATCGGGTTCAACATGTTGACGATGACGCTCGAT
JXUM01S000562	593456	593576	GAAGTTCGACATGATCATCATGTTGTTCATCGGGTTCAACATGTTGACGATGACGCTCGATCACTACAAGCAGACGGACACGTTCAGCGCGGTGCTAGACTACCTGAATATGATCTTCAT
JXUM01S000562	593515	593635	ATCACTACAAGCAGACGGACACGTTCAGCGCGGTGCTAGACTACCTGAATATGATCTTCATCTGCATCTTCAGTAGCGAGTGTCTGATGAAGATATTCGCGCTGCGGTACCACTACTTCA
JXUM01S000562	593574	593688	ATCTGCATCTTCAGTAGCGAGTGTCTGATGAAGATATTCGCGCTGCGGTACCACTACTTCATCGAACCGTGGAACCTGTTCGATTTCGTCGTCGTCATCCTGTCCATTTTAGGT
JXUM01S000562	605117	605237	GGTCTCGTGCTGAGCGATCTGATCGAGAAGTACTTCGTGTCGCCCACGTTGCTCCGAGTCGTGCGAGTGGCCAAGGTCGGTCGTGTGTTGCGTCTCGTCAAGGGCGCCAAAGGTATCCGA
JXUM01S000562	605175	605295	TCGTGCGAGTGGCCAAGGTCGGTCGTGTGTTGCGTCTCGTCAAGGGCGCCAAAGGTATCCGAACGTTGCTGTTTGCGTTGGCCATGTCCCTGCCGGCCCTGTTCAACATCTGTCTGCTGC
JXUM01S000562	605233	605353	CCGAACGTTGCTGTTTGCGTTGGCCATGTCCCTGCCGGCCCTGTTCAACATCTGTCTGCTGCTGTTCTTGGTGATGTTCATCTTCGCCATCTTCGGGATGTCGTTCTTCATGCACGTGAA
JXUM01S000562	605291	605411	CTGCTGTTCTTGGTGATGTTCATCTTCGCCATCTTCGGGATGTCGTTCTTCATGCACGTGAAGGACAAGAGCGGGCTGGACGACGTGTACAATTTTAAGACGTTCGGCCAGAGCATGATC
JXUM01S000562	605349	605469	TGAAGGACAAGAGCGGGCTGGACGACGTGTACAATTTTAAGACGTTCGGCCAGAGCATGATCCTGCTATTTCAGGTGAGTTTTAGGGGCGTTGGGAACGAGGAATGAGACTGATTGTTTT
JXUM01S000562	605407	605527	GATCCTGCTATTTCAGGTGAGTTTTAGGGGCGTTGGGAACGAGGAATGAGACTGATTGTTTTTTTTTTTGTTTTGTGTAGATGTCTACATCGGCTGGTTGGGATGGCGTGTTGGACGGTA
JXUM01S000562	605465	605585	TTTTTTTTTTTGTTTTGTGTAGATGTCTACATCGGCTGGTTGGGATGGCGTGTTGGACGGTATCATCAACGAGGACGAATGTCTGCCGCCGGATAACGACAAGGGTTACCCTGGGAACTG
JXUM01S000562	605523	605643	GGTATCATCAACGAGGACGAATGTCTGCCGCCGGATAACGACAAGGGTTACCCTGGGAACTGCGGATCGGCTACGATCGGCATCACGTACTTGCTAGCATATCTTGTTATTAGCTTTTTG
JXUM01S000562	605581	605701	ACTGCGGATCGGCTACGATCGGCATCACGTACTTGCTAGCATATCTTGTTATTAGCTTTTTGATCGTTATCAACATGTACATCGCTGTCATTCTCGAGAATTACTCGCAGGCTACGGAGG
JXUM01S000562	605639	605759	TTTGATCGTTATCAACATGTACATCGCTGTCATTCTCGAGAATTACTCGCAGGCTACGGAGGACGTGCAGGAGGGTCTGACGGACGACGACTACGACATGTACTACGAGATCTGGCAGCA
JXUM01S000562	605697	605817	GAGGACGTGCAGGAGGGTCTGACGGACGACGACTACGACATGTACTACGAGATCTGGCAGCAGTTCGATCCGGACGGGACGCAGTACATACGGTACGATCAGTTGTCGGACTTTTTGGAC
JXUM01S000562	605755	605875	AGCAGTTCGATCCGGACGGGACGCAGTACATACGGTACGATCAGTTGTCGGACTTTTTGGACGTGCTGGAACCACCGTTGCAGATTCACAAGCCCAACAAGTACAAGATCATTTCGATGG
JXUM01S000562	605813	605933	GGACGTGCTGGAACCACCGTTGCAGATTCACAAGCCCAACAAGTACAAGATCATTTCGATGGATATTCCGATCTGTCGAGGGGACATGATGTTCTGCGTGGACATTCTGGATGCGTTGAC
JXUM01S000562	605871	605991	ATGGATATTCCGATCTGTCGAGGGGACATGATGTTCTGCGTGGACATTCTGGATGCGTTGACGAAGGATTTCTTCGCTCGGAAAGGTAACCCGATCGAGGAGACGGCCGAGTTGGGTGAA
JXUM01S000562	605929	606049	TGACGAAGGATTTCTTCGCTCGGAAAGGTAACCCGATCGAGGAGACGGCCGAGTTGGGTGAAGTTCAGGCCCGGCCGGATGAAGTGGGGTACGAACCGGTATCTTCGACGCTGTGGCGCC
JXUM01S000562	605987	606107	TGAAGTTCAGGCCCGGCCGGATGAAGTGGGGTACGAACCGGTATCTTCGACGCTGTGGCGCCAGCGGGAAGAGTACTGCGCCCGGGTGATACAGCACGCGTGGCGGAAGCACAAAGAGCG
JXUM01S000562	606045	606165	CGCCAGCGGGAAGAGTACTGCGCCCGGGTGATACAGCACGCGTGGCGGAAGCACAAAGAGCGCCAAGCAGGCGGAGGTGGCGGTGACGACACCGACGCCGATGCCTGTGATAACGACGAC
JXUM01S000562	606103	606223	AGCGCCAAGCAGGCGGAGGTGGCGGTGACGACACCGACGCCGATGCCTGTGATAACGACGACGGTGACGGTGGTGGTGGTGGTAGTGCTGGTGACGGTGGTAGTGCCGGCGGTGGCGTGA
JXUM01S000562	606161	606281	CGACGGTGACGGTGGTGGTGGTGGTAGTGCTGGTGACGGTGGTAGTGCCGGCGGTGGCGTGACTAGTCCAGGAGCAGGTAGTGGTAGTATCGTCGGTGGAGGAACAACGCCGGGCTCTGG
JXUM01S000562	606219	606339	GTGACTAGTCCAGGAGCAGGTAGTGGTAGTATCGTCGGTGGAGGAACAACGCCGGGCTCTGGCGGCGGCGGTTCTCAGGCTAACTTAGGTATAGTAGTGGAGCACAATCTATCACCAAAG
JXUM01S000562	606277	606397	CTGGCGGCGGCGGTTCTCAGGCTAACTTAGGTATAGTAGTGGAGCACAATCTATCACCAAAGGAATCGCCCGATGGCAATAATGATCCTCAAGGCCGTCAAACGGCCGTCCTAGTAGAAA
JXUM01S000562	606335	606455	AAAGGAATCGCCCGATGGCAATAATGATCCTCAAGGCCGTCAAACGGCCGTCCTAGTAGAAAGTGATGGATTTGTAACTAAAAACGGTCACCGTGTCGTGATACACTCACGATCGCCGAG
JXUM01S000562	606393	606513	GAAAGTGATGGATTTGTAACTAAAAACGGTCACCGTGTCGTGATACACTCACGATCGCCGAGTATAACTTCACGATCGGCGGATGTCTGAGCCAGGCCTCGCCCCCCTCTCTCTGATTCA
JXUM01S000562	606451	606571	CGAGTATAACTTCACGATCGGCGGATGTCTGAGCCAGGCCTCGCCCCCCTCTCTCTGATTCAGATTCAGAAGCACGACAGAAATAATATTTAAGGGAAACATAAGAGTACTCTAAACAAA
JXUM01S000562	606509	606629	TTCAGATTCAGAAGCACGACAGAAATAATATTTAAGGGAAACATAAGAGTACTCTAAACAAACAAAACCAACAAAAGTTAAAAACAAAAAAAAAACTATTCAATAATGAAAGGGAAAGCC
JXUM01S000562	606567	606687	CAAACAAAACCAACAAAAGTTAAAAACAAAAAAAAAACTATTCAATAATGAAAGGGAAAGCCGACTGCCATATAATAAATTTAATTATTTAAAAAAGAACAAAACTTTAATCGCATAGGA
JXUM01S000562	606625	606745	AGCCGACTGCCATATAATAAATTTAATTATTTAAAAAAGAACAAAACTTTAATCGCATAGGAAAAATCCAGTGAACAAAACAACACACAAACACTCTATGTGTAAAGAAGAAAAGCAAAA
JXUM01S000562	606683	606803	AGGAAAAATCCAGTGAACAAAACAACACACAAACACTCTATGTGTAAAGAAGAAAAGCAAAAAGTGAACAACAGCAATCTCAACGAAGAACAGAAAAGCGCGAATGGAATCGAACAACTA
JXUM01S000562	606741	606861	AAAAAGTGAACAACAGCAATCTCAACGAAGAACAGAAAAGCGCGAATGGAATCGAACAACTACAAGCTCAACTGGAAGAAGCGAAAACGAGAATCAGCCGGAATCGAACTCCACCGAAAA
JXUM01S000562	42680	42800	GCAACGGCACGATCGATTTCCCCGAATTCCTGACCATGATGGCTCGCAAAATGAAGGACACCGACAGCGAAGAGGAAATCCGGGAGGCGTTCCGAGTCTTCGACAAGGACGGCAACGGCT
JXUM01S000562	42721	42841	GCTCGCAAAATGAAGGACACCGACAGCGAAGAGGAAATCCGGGAGGCGTTCCGAGTCTTCGACAAGGACGGCAACGGCTTCATCTCGGCAGCTGAGCTGCGTCATGTCATGACCAATCTC
JXUM01S000562	42762	42882	GGAGGCGTTCCGAGTCTTCGACAAGGACGGCAACGGCTTCATCTCGGCAGCTGAGCTGCGTCATGTCATGACCAATCTCGGCGAGAAGCTAACGGACGAGGAGGTGGATGAGATGATCCG
JXUM01S000562	42803	42923	TCTCGGCAGCTGAGCTGCGTCATGTCATGACCAATCTCGGCGAGAAGCTAACGGACGAGGAGGTGGATGAGATGATCCGCGAAGCCGACATAGATGGCGATGGCCAAGTTAATTATGAAG
JXUM01S000562	47382	47502	AGCGAGAGGGGCGTCATTCGCTGTGCCGTCGTTGTCATCGCTATACGTCGCTATGTTTGAAGAGCCTAATCCAATTAGGAAGCGAGATGTGAAATATCCGAAAGAGCCATTCATCCTGGT
JXUM01S000562	47420	47540	CGCTATACGTCGCTATGTTTGAAGAGCCTAATCCAATTAGGAAGCGAGATGTGAAATATCCGAAAGAGCCATTCATCCTGGTTCAGGCACGGCATCACGGGTTGGGGGCGTCTTCCCGAC
JXUM01S000562	47458	47578	AGGAAGCGAGATGTGAAATATCCGAAAGAGCCATTCATCCTGGTTCAGGCACGGCATCACGGGTTGGGGGCGTCTTCCCGACCCGATGATGGTGAATGTAACCGAATGACCAACTTTTAA
JXUM01S000562	100138	100258	GCAAAGCCTCATGTCCCCGATGGTACCCATGACGGAGAGCAAAGCTTCGGCCACACCGGTGCACAACAGCGGAGGCAGCGTGCGGGATCCGGATAACATCGGCAGTGTCAACATTCACCA
JXUM01S000562	100190	100310	ACACCGGTGCACAACAGCGGAGGCAGCGTGCGGGATCCGGATAACATCGGCAGTGTCAACATTCACCAAACGATGGGTCCCGCCACGCCAATGACTCCGATGACCCCGAGCGAACCGGCA
JXUM01S000562	100242	100362	GTGTCAACATTCACCAAACGATGGGTCCCGCCACGCCAATGACTCCGATGACCCCGAGCGAACCGGCAATCCTACCGCAGTTGCAGAACATTGTTTCGACGGTGAATCTCAGCTGTAGGC
JXUM01S000562	100294	100414	CCCGAGCGAACCGGCAATCCTACCGCAGTTGCAGAACATTGTTTCGACGGTGAATCTCAGCTGTAGGCTGGATCTGAAGAAAATTGCCCTGCACGCCCGTAATGCTGAGTATAATCCGAA
JXUM01S000562	100346	100466	AATCTCAGCTGTAGGCTGGATCTGAAGAAAATTGCCCTGCACGCCCGTAATGCTGAGTATAATCCGAAACGTTTCGCCGCCGTTATCATGCGAATCCGAGAACCGCGAACCACGGCGCTG
JXUM01S000562	100398	100518	CTGAGTATAATCCGAAACGTTTCGCCGCCGTTATCATGCGAATCCGAGAACCGCGAACCACGGCGCTGATTTTCTCCAGCGGGAAGATGGTGTGCACAGGGGCCAAGAGCGAGGAGGACT
JXUM01S000562	100450	100570	GCGAACCACGGCGCTGATTTTCTCCAGCGGGAAGATGGTGTGCACAGGGGCCAAGAGCGAGGAGGACTCTCGGTTGGCGGCGCGGAAGTATGCCCGAATTATTCAGAAACTTGGATTTAC
JXUM01S000562	116888	117008	ACGGAAATATTCTGCACAAACTGTTCGGCTTGGGCCTTGACGTGGTCCGACGCGTGCTTGGCGGCTTCCTTGATCTTTTGGGCCTTCGTCAGGTGTTGGTTGTGGACGGCAGCCAGCGAA
JXUM01S000562	116947	117067	GGCGGCTTCCTTGATCTTTTGGGCCTTCGTCAGGTGTTGGTTGTGGACGGCAGCCAGCGAAGACGGATGGGCGGGAAACATATGCTGTAGCACGTAGTTGAAGCCGTTGGCCGTTTTGTG
JXUM01S000562	117006	117126	AAGACGGATGGGCGGGAAACATATGCTGTAGCACGTAGTTGAAGCCGTTGGCCGTTTTGTGACAGTTCTTTTTGAACCGATCCAGCCCGAACGCTCGGATGGCGGTGGCGAAACCGAACA
JXUM01S000562	117065	117185	TGACAGTTCTTTTTGAACCGATCCAGCCCGAACGCTCGGATGGCGGTGGCGAAACCGAACACCGACGAGTCGATCCACGCCGATCGGGTGGCGATGGTCTTGGCGGGGTTGTCCGGTGAC
JXUM01S000562	117124	117244	CACCGACGAGTCGATCCACGCCGATCGGGTGGCGATGGTCTTGGCGGGGTTGTCCGGTGACGATCGGTAGGTGACCTTTTCGACGACACTCTGGGAAGATAGTGATGAGATAAATGACTG
JXUM01S000562	121732	121852	CCATGATCTTGTTGAAGCCGATGTTCCTCGTGTAGGTGACGAGCACGCGCTCCTTCGGGTCCACCACCGATTCCTCAAGGATGTTGACGGACTTGGCCTTGAAGAAACGCTCGCCCCATT
JXUM01S000562	121780	121900	GCTCCTTCGGGTCCACCACCGATTCCTCAAGGATGTTGACGGACTTGGCCTTGAAGAAACGCTCGCCCCATTTCGGCACCCGGTTTGTTTTGGTCAGCAGACGCTTGCTGTGCAGTTTTC
JXUM01S000562	121828	121948	CCTTGAAGAAACGCTCGCCCCATTTCGGCACCCGGTTTGTTTTGGTCAGCAGACGCTTGCTGTGCAGTTTTCCGTTCTTGATCTCCCGGCAGACGGTGTCCTCGGAAAGAACGTGCACGC
JXUM01S000562	154423	154543	CTGAACGGATTCGGGTACCGGTTCCAAAAGCACTGCGTCACCTGTTCCCAGGAATAGTTGAACGTCGTCGTGTTCTCGTAGTACTTGGCCATGTTTCCGCTCAGGGGATGTTGTCCACGA
JXUM01S000562	154463	154583	CCTGTTCCCAGGAATAGTTGAACGTCGTCGTGTTCTCGTAGTACTTGGCCATGTTTCCGCTCAGGGGATGTTGTCCACGAATCGAACGGGGAACTAGAATTTTTGACTAAGTATTTCCCA
JXUM01S000562	154503	154623	GTACTTGGCCATGTTTCCGCTCAGGGGATGTTGTCCACGAATCGAACGGGGAACTAGAATTTTTGACTAAGTATTTCCCAACGAGTTCCCGACCGCCGTCGTCGTTTTCGCTATCCGGCA
JXUM01S000562	636384	636504	ATAAAAGACGAGAATTCAGCTCACTTGAAGATCACCAGTGGGTTGAAGATCACGTTCAGCAGATACTTGATTCCGCGCAGCAGATCGCGCATCCGGGCATTCACCTTCAATCCCTCGGAA
JXUM01S000562	636432	636552	ATCACGTTCAGCAGATACTTGATTCCGCGCAGCAGATCGCGCATCCGGGCATTCACCTTCAATCCCTCGGAAACGTGCATCGACGTCAGTTCCCGGTTTTGGCAGTTGATGCAGCCGATC
JXUM01S000562	636480	636600	GCATTCACCTTCAATCCCTCGGAAACGTGCATCGACGTCAGTTCCCGGTTTTGGCAGTTGATGCAGCCGATCGAGAGTAGTTCAATCAGGGGATTTTTCCGTCCCAAACGCATATTGCTT
JXUM01S000562	636528	636648	TTTTGGCAGTTGATGCAGCCGATCGAGAGTAGTTCAATCAGGGGATTTTTCCGTCCCAAACGCATATTGCTTCGATCGGTTCGAGTTCCACTGCTTCCGGTAGCCCCACCACCGTCCAAG
JXUM01S000562	636576	636696	TTCCGTCCCAAACGCATATTGCTTCGATCGGTTCGAGTTCCACTGCTTCCGGTAGCCCCACCACCGTCCAAGTCCATGTGAAGATCACCGTCGAAGCTGCCGCCCTCGGAAGGATCTCGG
JXUM01S000562	636624	636744	CCGGTAGCCCCACCACCGTCCAAGTCCATGTGAAGATCACCGTCGAAGCTGCCGCCCTCGGAAGGATCTCGGGATCCGTGTGCGTACCCCGAAGACGTCGGCTTCAGGAAGTTCCGCAAG
JXUM01S000562	637966	638086	TAAACCAAATCCGATCGCTGTTGTTCAGTCCCTGCGTAAAATTTCCGAACGCGTGCTGCGCCTTCAGGGTGACCTCGGCCGGCTTCGAGAGCAGCCCCAGCGACGGCATTCGCACCTTCA
JXUM01S000562	638006	638126	ATTTCCGAACGCGTGCTGCGCCTTCAGGGTGACCTCGGCCGGCTTCGAGAGCAGCCCCAGCGACGGCATTCGCACCTTCAGTTCGTACTCGTACGTGTTCCACTTGTCCAGATGGCAACG
JXUM01S000562	638046	638166	GGCTTCGAGAGCAGCCCCAGCGACGGCATTCGCACCTTCAGTTCGTACTCGTACGTGTTCCACTTGTCCAGATGGCAACGGGACTGCTGCTGCATGAAACTCTTCATCTCCTCACAGTGC
JXUM01S000562	654268	654388	TTATGCGCCGGGTCCGTTTCAGCGTTCTCCTCCAGCAGCTGTTTGGCCAACGTGTACTGCACATCCGAGCAACCATCTTCCGCAAAGTGGTACTTTAAATTGCGCAAGGACTTTTTATCT
JXUM01S000562	654313	654433	GCCAACGTGTACTGCACATCCGAGCAACCATCTTCCGCAAAGTGGTACTTTAAATTGCGCAAGGACTTTTTATCTGAAACCAATACCCAGATGGGCAAGAAACCAGTCTGAATGACATCA
JXUM01S000562	654358	654478	TACTTTAAATTGCGCAAGGACTTTTTATCTGAAACCAATACCCAGATGGGCAAGAAACCAGTCTGAATGACATCATTCCCCGATTACGGTTAAAAACATGCTCACCTTCAAGATTCCACT
JXUM01S000562	654403	654523	ATGGGCAAGAAACCAGTCTGAATGACATCATTCCCCGATTACGGTTAAAAACATGCTCACCTTCAAGATTCCACTTCTTTCGAACGGACGCAGGGTTGTTGTTGTTGGCCGCACCGGAGA
JXUM01S000562	654448	654568	TAAAAACATGCTCACCTTCAAGATTCCACTTCTTTCGAACGGACGCAGGGTTGTTGTTGTTGGCCGCACCGGAGAAGGAACCGTCCCCTATCGGGGGCCGGTTTGCCCAACTGGCCATGA
JXUM01S000562	656510	656630	ATCAGCCGCTGGAAACCAACAAGGGTGGCCTGCTCACCAAATATGTCCGGATATTGGCGGTGGTTGCTGCGTATTGGTGAGTAATCAATCAGCCGGCTACAGCACAGTGATCTGTGAAAA
JXUM01S000562	656550	656670	ATATGTCCGGATATTGGCGGTGGTTGCTGCGTATTGGTGAGTAATCAATCAGCCGGCTACAGCACAGTGATCTGTGAAAAGATGATGAATATTCTTTGGTTTCAGGGTCGTATCCATCCT
JXUM01S000562	656590	656710	GTAATCAATCAGCCGGCTACAGCACAGTGATCTGTGAAAAGATGATGAATATTCTTTGGTTTCAGGGTCGTATCCATCCTGACGGTGTTCGTTAACAAAGCCCTCTTGAGTGGCCTGGAG
JXUM01S000562	675093	675213	AAATGTCCATCCAGCTAGGTAAGCTATGTTCCTGCATAGTGCAGCAGCACTTTGGCGATGTGGTGCGCATGGTGGCCGACGATCTTTTCGCCGCCGTCGCCAAAACCCTTCCAATGATTA
JXUM01S000562	675133	675253	GCAGCAGCACTTTGGCGATGTGGTGCGCATGGTGGCCGACGATCTTTTCGCCGCCGTCGCCAAAACCCTTCCAATGATTATCAAAAGCACCGGACTCACTAAATCGGAGGTAAGTTTTTG
JXUM01S000562	675173	675293	GATCTTTTCGCCGCCGTCGCCAAAACCCTTCCAATGATTATCAAAAGCACCGGACTCACTAAATCGGAGGTAAGTTTTTGAGCCCTAAAAGAAGTTTACAATCTCATTCAAATTTCGATT
JXUM01S000562	690715	690835	TACTTACTGTATTCGCCTTCCTGTGCCTCGCCCTGGAGGAATGAGCAAGTAAAACTTAAAGTCTGGGATCCTCTCACAATGTCGATTTCAAACTGTGGTTTGCTCCGCATTTCGGCAAAT
JXUM01S000562	690774	690894	AGTCTGGGATCCTCTCACAATGTCGATTTCAAACTGTGGTTTGCTCCGCATTTCGGCAAATTCTGGCTTATCCGCGTTGGGATCGATTTCTGCTTCATCTTCAGCATCGACTGTGTGGTT
JXUM01S000562	690833	690953	ATTCTGGCTTATCCGCGTTGGGATCGATTTCTGCTTCATCTTCAGCATCGACTGTGTGGTTCACGTTGAAGGAAACCACGATTCTGAAAGACAAACACGTGTGTTCAAACATCGTGATTC
JXUM01S000562	690892	691012	TTCACGTTGAAGGAAACCACGATTCTGAAAGACAAACACGTGTGTTCAAACATCGTGATTCTCTAATTCTAAAAAAAGTGTATTACTTTTCCTTGTCGGATTGTTTGGTAAGTTCCACAT
JXUM01S000562	690951	691071	TCTCTAATTCTAAAAAAAGTGTATTACTTTTCCTTGTCGGATTGTTTGGTAAGTTCCACATCGGCTCCGTTCAGTTTCACTTTGAATCCATCGATGTCAGTGGGAAGGGTTTTTTTCTTC
JXUM01S000562	691010	691129	ATCGGCTCCGTTCAGTTTCACTTTGAATCCATCGATGTCAGTGGGAAGGGTTTTTTTCTTCTGAGCTTTTTTTTCGGCGACAATTTCTTCGGTCAAAAACTCAACAAGCTCACGTTCGC
JXUM01S000562	694748	694868	CCTTTGGTGTGGATATGCTTGGAACCAGCACATCCGCAGGAACAACTGATGGTTGGTTTCAAGAGTTCTTTGGGAAAGACCGACGACGTTCCATTGATGTTTTCTGAGCGGCACATGTAC
JXUM01S000562	694806	694926	TCAAGAGTTCTTTGGGAAAGACCGACGACGTTCCATTGATGTTTTCTGAGCGGCACATGTACCAAATTGTTCTGGTGAAATCGCGCTTGCCGACGATGTTTTTAGTTGGGGTCACCGCAA
JXUM01S000562	694864	694984	GTACCAAATTGTTCTGGTGAAATCGCGCTTGCCGACGATGTTTTTAGTTGGGGTCACCGCAACCGACAGTTGCTTCACCGATGGCACTCGGAATACTTTAGCCAACATGTTCATTGTGGC
JXUM01S000562	732244	732364	CATGAAAAGTAAGAACAAGCTGACGAATTCTCCGGGATCGGGAGGAGAAAATACTGGTGCCGCCAGCTATCTCCCGTGCACCAATATCAAATCGGTCACCAATGGGGCAGCCGCTACAAA
JXUM01S000562	732298	732418	TGGTGCCGCCAGCTATCTCCCGTGCACCAATATCAAATCGGTCACCAATGGGGCAGCCGCTACAAATCCATTGCTAGGACCTGGAACAGGTAGCGGTGGAGAATCCGTACAGCAGCCTCA
JXUM01S000562	732352	732472	AGCCGCTACAAATCCATTGCTAGGACCTGGAACAGGTAGCGGTGGAGAATCCGTACAGCAGCCTCACAAACCGCACATTTCCCTGGACAAATACGACGAGTTCCAGTTCAAAGTGCCTCC
JXUM01S000562	732406	732526	ACAGCAGCCTCACAAACCGCACATTTCCCTGGACAAATACGACGAGTTCCAGTTCAAAGTGCCTCCGGAAGCACCAGTGTTCGAGCCCTCCGAGGAAGATTTCAAAAATCCCCTTATCTA
JXUM01S000562	732460	732578	CAAAGTGCCTCCGGAAGCACCAGTGTTCGAGCCCTCCGAGGAAGATTTCAAAAATCCCCTTATCTACATCAACAAAATACGGCCGATAGCGGAGAAATATGGAATCTGCAAAATACGA
JXUM01S000562	743567	743687	GGCAGCCACCGTTCACCGTTGATGTCGAGAAATTGACGTTTGTGCCTCGCGTGCAGCGTTTGAACGAGTTAGAGGCGGAAACTCGAATAAAATTGAACTTTCTCGACCAGATTGCAAAGT
JXUM01S000562	743622	743742	GCGTTTGAACGAGTTAGAGGCGGAAACTCGAATAAAATTGAACTTTCTCGACCAGATTGCAAAGTTCTGGGAACTACAAGGTTCTTCTTTAAAGATCCCAATGGTCGAAAGAAAACCTCT
JXUM01S000562	743677	743797	ATTGCAAAGTTCTGGGAACTACAAGGTTCTTCTTTAAAGATCCCAATGGTCGAAAGAAAACCTCTCGATCTGTACACACTCCACAAGGTGGTAAATGAAGAGGGAGGCATCGAAGTGGTA
JXUM01S000562	743732	743852	GAAAACCTCTCGATCTGTACACACTCCACAAGGTGGTAAATGAAGAGGGAGGCATCGAAGTGGTAACTAAGGAGCGCAAATGGTCAAGAGTAGCCTGTCGAATGGGATATCAACAGGGCA
JXUM01S000562	743787	743907	CGAAGTGGTAACTAAGGAGCGCAAATGGTCAAGAGTAGCCTGTCGAATGGGATATCAACAGGGCAAGAACGTTGGAACTAACTTGAAGGCTCACTACGAAAGAATTCTCTACCCCTTCGA
JXUM01S000562	743842	743962	CAACAGGGCAAGAACGTTGGAACTAACTTGAAGGCTCACTACGAAAGAATTCTCTACCCCTTCGACATCTACCGCTCGGGCAAGATCATAGATTTAGCAAATTTGGAAACAGAGCAGGAG
JXUM01S000562	743897	744017	ACCCCTTCGACATCTACCGCTCGGGCAAGATCATAGATTTAGCAAATTTGGAAACAGAGCAGGAGGACTGTGAATACAAGCCACACTCGATTGAAGCTCGACAACAGATTCAACCTCCAC
JXUM01S000562	743952	744069	AGAGCAGGAGGACTGTGAATACAAGCCACACTCGATTGAAGCTCGACAACAGATTCAACCTCCACCGGCAACAACAGCCAGACGATCTCAACGCTTTGCTCAGATGAACAAATCGGC
JXUM01S000562	744454	744574	AAGTCCAACTATTTCAATATGCCGGTTCATCTGGTGCCAACCGAGCTTGTAGAGAAGGAGTTCTGGCGTATTGTCTCTTCGATCGATGAAGATGTCACCGTTGAGTATGGAGCCGATTTA
JXUM01S000562	744494	744614	CCGAGCTTGTAGAGAAGGAGTTCTGGCGTATTGTCTCTTCGATCGATGAAGATGTCACCGTTGAGTATGGAGCCGATTTACACACCATGGATCATGGTAGCGGATTTCCTACAAAGTCGT
JXUM01S000562	744534	744654	GATCGATGAAGATGTCACCGTTGAGTATGGAGCCGATTTACACACCATGGATCATGGTAGCGGATTTCCTACAAAGTCGTCATTATATTTGCTTCCGGAAGATCAAGAGTATGCCGAATC
JXUM01S000562	755328	755448	TCTAGGGTGTTACAAATGCGGAACGCGAAGCTTTCGAATTATTGTCGGATGATGCAAGACAATGTGAAATTTGTAAAACTACTTGCTTCCTGTCAGCCGTTACATGCAAGTGCACCACTA
JXUM01S000562	755368	755488	ATTGTCGGATGATGCAAGACAATGTGAAATTTGTAAAACTACTTGCTTCCTGTCAGCCGTTACATGCAAGTGCACCACTAATTTGGCTTGCCTTCGTCACTTTGCTGAGCTATGCGAATG
JXUM01S000562	755408	755528	ACTTGCTTCCTGTCAGCCGTTACATGCAAGTGCACCACTAATTTGGCTTGCCTTCGTCACTTTGCTGAGCTATGCGAATGCCCACCGGAGAACCACACCTTAAAATACCGTTACACGCTG
JXUM01S000562	758138	758258	TTGACTGGGAACAGTCTGCAAGTCAATGTTTCAAAACAGAAACGCAGCATAAGATCAGTGAAATTGAAAATCTCCTCGATCGCGCCCATGTGATTGAAGACTTCTTGCCATCGCATAATC
JXUM01S000562	758178	758298	AACGCAGCATAAGATCAGTGAAATTGAAAATCTCCTCGATCGCGCCCATGTGATTGAAGACTTCTTGCCATCGCATAATCAGTTACGGGATGCTCTGCAAAAGTCAAAAGAATGGCTCCA
JXUM01S000562	758218	758338	CGCGCCCATGTGATTGAAGACTTCTTGCCATCGCATAATCAGTTACGGGATGCTCTGCAAAAGTCAAAAGAATGGCTCCATGCAATCGAATCCTTGGAACGCAATGAAAACTACAACTTT
