# Supplementary material for: High-throughput genotyping of a full voltage-gated sodium channel gene via genomic DNA using target capture sequencing and analytical pipeline MoNaS to discover novel insecticide resistance mutations
Source: PLoS Negl Trop Dis. 2019 Nov 18;13(11):e0007818. doi: 10.1371/journal.pntd.0007818 (PMC6886866; doi:10.1371/journal.pntd.0007818)
Supplement: S1 Data — (ZIP) [file pntd.0007818.s005.zip]

Archive with 4 entries (4 files):
- Appendix/Aaeg_VGSC.gff3
- Appendix/Aalb_VGSC.gff3
- Appendix/Cpip_supercont3.182_3.fa
- Appendix/Cpip_VGSC.gff3
