# Supplementary material for: High-throughput genotyping of a full voltage-gated sodium channel gene via genomic DNA using target capture sequencing and analytical pipeline MoNaS to discover novel insecticide resistance mutations
Source: PLoS Negl Trop Dis. 2019 Nov 18;13(11):e0007818. doi: 10.1371/journal.pntd.0007818 (PMC6886866; doi:10.1371/journal.pntd.0007818)
Supplement: S1 Data — (ZIP) [file pntd.0007818.s005.zip › Appendix/Aaeg_VGSC.gff3]

##gff-version 3
##sequence-region 3 1	409777671
3	.	gene	315930879	316244081	.	-	.	ID=gene:Aaeg_VGSC;biotype=protein_coding;Name=VGSC
3	.	mRNA	315930879	316244081	.	-	.	ID=transcript:Aaeg_VGSC_ck;Parent=gene:Aaeg_VGSC;Name=VGSC_ck;biotype=protein_coding
3	.	exon	315930879	315931874	.	-	.	Parent=transcript:Aaeg_VGSC_ck;Name=Exon32
3	.	exon	315931941	315932245	.	-	.	Parent=transcript:Aaeg_VGSC_ck;Name=Exon31
3	.	exon	315938708	315938978	.	-	.	Parent=transcript:Aaeg_VGSC_ck;Name=Exon30
3	.	exon	315939046	315939291	.	-	.	Parent=transcript:Aaeg_VGSC_ck;Name=Exon29
3	.	exon	315939361	315939555	.	-	.	Parent=transcript:Aaeg_VGSC_ck;Name=Exon28
3	.	exon	315939627	315939749	.	-	.	Parent=transcript:Aaeg_VGSC_ck;Name=Exon27
3	.	exon	315950113	315950235	.	-	.	Parent=transcript:Aaeg_VGSC_ck;Name=Exon26k
3	.	exon	315959958	315960131	.	-	.	Parent=transcript:Aaeg_VGSC_ck;Name=Exon25
3	.	exon	315960224	315960489	.	-	.	Parent=transcript:Aaeg_VGSC_ck;Name=Exon24
3	.	exon	315960555	315960774	.	-	.	Parent=transcript:Aaeg_VGSC_ck;Name=Exon23
3	.	exon	315972191	315972402	.	-	.	Parent=transcript:Aaeg_VGSC_ck;Name=Exon22
3	.	exon	315983517	315983763	.	-	.	Parent=transcript:Aaeg_VGSC_ck;Name=Exon21
3	.	exon	315983997	315984184	.	-	.	Parent=transcript:Aaeg_VGSC_ck;Name=Exon20
3	.	exon	315999185	315999347	.	-	.	Parent=transcript:Aaeg_VGSC_ck;Name=Exon19c
3	.	exon	316000427	316000600	.	-	.	Parent=transcript:Aaeg_VGSC_ck;Name=Exon18
3	.	exon	316000707	316000984	.	-	.	Parent=transcript:Aaeg_VGSC_ck;Name=Exon17
3	.	exon	316014047	316014085	.	-	.	Parent=transcript:Aaeg_VGSC_ck;Name=Exon16.5
3	.	exon	316014426	316014494	.	-	.	Parent=transcript:Aaeg_VGSC_ck;Name=Exon16
3	.	exon	316014558	316014657	.	-	.	Parent=transcript:Aaeg_VGSC_ck;Name=Exon15
3	.	exon	316029303	316029505	.	-	.	Parent=transcript:Aaeg_VGSC_ck;Name=Exon14
3	.	exon	316030295	316030478	.	-	.	Parent=transcript:Aaeg_VGSC_ck;Name=Exon13
3	.	exon	316030610	316030672	.	-	.	Parent=transcript:Aaeg_VGSC_ck;Name=Exon12
3	.	exon	316067698	316067973	.	-	.	Parent=transcript:Aaeg_VGSC_ck;Name=Exon11
3	.	exon	316080630	316080794	.	-	.	Parent=transcript:Aaeg_VGSC_ck;Name=Exon10
3	.	exon	316081034	316081178	.	-	.	Parent=transcript:Aaeg_VGSC_ck;Name=Exon9
3	.	exon	316082010	316082070	.	-	.	Parent=transcript:Aaeg_VGSC_ck;Name=Exon8
3	.	exon	316082157	316082369	.	-	.	Parent=transcript:Aaeg_VGSC_ck;Name=Exon7
3	.	exon	316082469	316082560	.	-	.	Parent=transcript:Aaeg_VGSC_ck;Name=Exon6
3	.	exon	316101848	316101976	.	-	.	Parent=transcript:Aaeg_VGSC_ck;Name=Exon5
3	.	exon	316129583	316129788	.	-	.	Parent=transcript:Aaeg_VGSC_ck;Name=Exon4
3	.	exon	316170354	316170509	.	-	.	Parent=transcript:Aaeg_VGSC_ck;Name=Exon3
3	.	exon	316203651	316203683	.	-	.	Parent=transcript:Aaeg_VGSC_ck;Name=Exon2
3	.	exon	316243935	316244081	.	-	.	Parent=transcript:Aaeg_VGSC_ck;Name=Exon1
3	.	CDS	315930879	315931874	.	-	0	ID=CDS:Aaeg_VGSC_ck;Parent=transcript:Aaeg_VGSC_ck;Name=Exon32
3	.	CDS	315931941	315932245	.	-	2	ID=CDS:Aaeg_VGSC_ck;Parent=transcript:Aaeg_VGSC_ck;Name=Exon31
3	.	CDS	315938708	315938978	.	-	0	ID=CDS:Aaeg_VGSC_ck;Parent=transcript:Aaeg_VGSC_ck;Name=Exon30
3	.	CDS	315939046	315939291	.	-	0	ID=CDS:Aaeg_VGSC_ck;Parent=transcript:Aaeg_VGSC_ck;Name=Exon29
3	.	CDS	315939361	315939555	.	-	0	ID=CDS:Aaeg_VGSC_ck;Parent=transcript:Aaeg_VGSC_ck;Name=Exon28
3	.	CDS	315939627	315939749	.	-	0	ID=CDS:Aaeg_VGSC_ck;Parent=transcript:Aaeg_VGSC_ck;Name=Exon27
3	.	CDS	315950113	315950235	.	-	0	ID=CDS:Aaeg_VGSC_ck;Parent=transcript:Aaeg_VGSC_ck;Name=Exon26k
3	.	CDS	315959958	315960131	.	-	0	ID=CDS:Aaeg_VGSC_ck;Parent=transcript:Aaeg_VGSC_ck;Name=Exon25
3	.	CDS	315960224	315960489	.	-	2	ID=CDS:Aaeg_VGSC_ck;Parent=transcript:Aaeg_VGSC_ck;Name=Exon24
3	.	CDS	315960555	315960774	.	-	0	ID=CDS:Aaeg_VGSC_ck;Parent=transcript:Aaeg_VGSC_ck;Name=Exon23
3	.	CDS	315972191	315972402	.	-	2	ID=CDS:Aaeg_VGSC_ck;Parent=transcript:Aaeg_VGSC_ck;Name=Exon22
3	.	CDS	315983517	315983763	.	-	0	ID=CDS:Aaeg_VGSC_ck;Parent=transcript:Aaeg_VGSC_ck;Name=Exon21
3	.	CDS	315983997	315984184	.	-	2	ID=CDS:Aaeg_VGSC_ck;Parent=transcript:Aaeg_VGSC_ck;Name=Exon20
3	.	CDS	315999185	315999347	.	-	0	ID=CDS:Aaeg_VGSC_ck;Parent=transcript:Aaeg_VGSC_ck;Name=Exon19c
3	.	CDS	316000427	316000600	.	-	0	ID=CDS:Aaeg_VGSC_ck;Parent=transcript:Aaeg_VGSC_ck;Name=Exon18
3	.	CDS	316000707	316000984	.	-	2	ID=CDS:Aaeg_VGSC_ck;Parent=transcript:Aaeg_VGSC_ck;Name=Exon17
3	.	CDS	316014047	316014085	.	-	2	ID=CDS:Aaeg_VGSC_ck;Parent=transcript:Aaeg_VGSC_ck;Name=Exon16.5
3	.	CDS	316014426	316014494	.	-	2	ID=CDS:Aaeg_VGSC_ck;Parent=transcript:Aaeg_VGSC_ck;Name=Exon16
3	.	CDS	316014558	316014657	.	-	0	ID=CDS:Aaeg_VGSC_ck;Parent=transcript:Aaeg_VGSC_ck;Name=Exon15
3	.	CDS	316029303	316029505	.	-	2	ID=CDS:Aaeg_VGSC_ck;Parent=transcript:Aaeg_VGSC_ck;Name=Exon14
3	.	CDS	316030295	316030478	.	-	0	ID=CDS:Aaeg_VGSC_ck;Parent=transcript:Aaeg_VGSC_ck;Name=Exon13
3	.	CDS	316030610	316030672	.	-	0	ID=CDS:Aaeg_VGSC_ck;Parent=transcript:Aaeg_VGSC_ck;Name=Exon12
3	.	CDS	316067698	316067973	.	-	0	ID=CDS:Aaeg_VGSC_ck;Parent=transcript:Aaeg_VGSC_ck;Name=Exon11
3	.	CDS	316080630	316080794	.	-	0	ID=CDS:Aaeg_VGSC_ck;Parent=transcript:Aaeg_VGSC_ck;Name=Exon10
3	.	CDS	316081034	316081178	.	-	1	ID=CDS:Aaeg_VGSC_ck;Parent=transcript:Aaeg_VGSC_ck;Name=Exon9
3	.	CDS	316082010	316082070	.	-	2	ID=CDS:Aaeg_VGSC_ck;Parent=transcript:Aaeg_VGSC_ck;Name=Exon8
3	.	CDS	316082157	316082369	.	-	2	ID=CDS:Aaeg_VGSC_ck;Parent=transcript:Aaeg_VGSC_ck;Name=Exon7
3	.	CDS	316082469	316082560	.	-	1	ID=CDS:Aaeg_VGSC_ck;Parent=transcript:Aaeg_VGSC_ck;Name=Exon6
3	.	CDS	316101848	316101976	.	-	1	ID=CDS:Aaeg_VGSC_ck;Parent=transcript:Aaeg_VGSC_ck;Name=Exon5
3	.	CDS	316129583	316129788	.	-	0	ID=CDS:Aaeg_VGSC_ck;Parent=transcript:Aaeg_VGSC_ck;Name=Exon4
3	.	CDS	316170354	316170509	.	-	0	ID=CDS:Aaeg_VGSC_ck;Parent=transcript:Aaeg_VGSC_ck;Name=Exon3
3	.	CDS	316203651	316203683	.	-	0	ID=CDS:Aaeg_VGSC_ck;Parent=transcript:Aaeg_VGSC_ck;Name=Exon2
3	.	CDS	316243935	316244081	.	-	0	ID=CDS:Aaeg_VGSC_ck;Parent=transcript:Aaeg_VGSC_ck;Name=Exon1
3	.	mRNA	315930879	316244081	.	-	.	ID=transcript:Aaeg_VGSC_dl;Parent=gene:Aaeg_VGSC;Name=VGSC_dl;biotype=protein_coding
3	.	exon	315930879	315931874	.	-	.	Parent=transcript:Aaeg_VGSC_dl;Name=Exon32
3	.	exon	315931941	315932245	.	-	.	Parent=transcript:Aaeg_VGSC_dl;Name=Exon31
3	.	exon	315938708	315938978	.	-	.	Parent=transcript:Aaeg_VGSC_dl;Name=Exon30
3	.	exon	315939046	315939291	.	-	.	Parent=transcript:Aaeg_VGSC_dl;Name=Exon29
3	.	exon	315939361	315939555	.	-	.	Parent=transcript:Aaeg_VGSC_dl;Name=Exon28
3	.	exon	315939627	315939749	.	-	.	Parent=transcript:Aaeg_VGSC_dl;Name=Exon27
3	.	exon	315947891	315948013	.	-	.	Parent=transcript:Aaeg_VGSC_dl;Name=Exon26l
3	.	exon	315959958	315960131	.	-	.	Parent=transcript:Aaeg_VGSC_dl;Name=Exon25
3	.	exon	315960224	315960489	.	-	.	Parent=transcript:Aaeg_VGSC_dl;Name=Exon24
3	.	exon	315960555	315960774	.	-	.	Parent=transcript:Aaeg_VGSC_dl;Name=Exon23
3	.	exon	315972191	315972402	.	-	.	Parent=transcript:Aaeg_VGSC_dl;Name=Exon22
3	.	exon	315983517	315983763	.	-	.	Parent=transcript:Aaeg_VGSC_dl;Name=Exon21
3	.	exon	315983997	315984184	.	-	.	Parent=transcript:Aaeg_VGSC_dl;Name=Exon20
3	.	exon	315998369	315998531	.	-	.	Parent=transcript:Aaeg_VGSC_dl;Name=Exon19d
3	.	exon	316000427	316000600	.	-	.	Parent=transcript:Aaeg_VGSC_dl;Name=Exon18
3	.	exon	316000707	316000984	.	-	.	Parent=transcript:Aaeg_VGSC_dl;Name=Exon17
3	.	exon	316014047	316014085	.	-	.	Parent=transcript:Aaeg_VGSC_dl;Name=Exon16.5
3	.	exon	316014426	316014494	.	-	.	Parent=transcript:Aaeg_VGSC_dl;Name=Exon16
3	.	exon	316014558	316014657	.	-	.	Parent=transcript:Aaeg_VGSC_dl;Name=Exon15
3	.	exon	316029303	316029505	.	-	.	Parent=transcript:Aaeg_VGSC_dl;Name=Exon14
3	.	exon	316030295	316030478	.	-	.	Parent=transcript:Aaeg_VGSC_dl;Name=Exon13
3	.	exon	316030610	316030672	.	-	.	Parent=transcript:Aaeg_VGSC_dl;Name=Exon12
3	.	exon	316067698	316067973	.	-	.	Parent=transcript:Aaeg_VGSC_dl;Name=Exon11
3	.	exon	316080630	316080794	.	-	.	Parent=transcript:Aaeg_VGSC_dl;Name=Exon10
3	.	exon	316081034	316081178	.	-	.	Parent=transcript:Aaeg_VGSC_dl;Name=Exon9
3	.	exon	316082010	316082070	.	-	.	Parent=transcript:Aaeg_VGSC_dl;Name=Exon8
3	.	exon	316082157	316082369	.	-	.	Parent=transcript:Aaeg_VGSC_dl;Name=Exon7
3	.	exon	316082469	316082560	.	-	.	Parent=transcript:Aaeg_VGSC_dl;Name=Exon6
3	.	exon	316101848	316101976	.	-	.	Parent=transcript:Aaeg_VGSC_dl;Name=Exon5
3	.	exon	316129583	316129788	.	-	.	Parent=transcript:Aaeg_VGSC_dl;Name=Exon4
3	.	exon	316170354	316170509	.	-	.	Parent=transcript:Aaeg_VGSC_dl;Name=Exon3
3	.	exon	316203651	316203683	.	-	.	Parent=transcript:Aaeg_VGSC_dl;Name=Exon2
3	.	exon	316243935	316244081	.	-	.	Parent=transcript:Aaeg_VGSC_dl;Name=Exon1
3	.	CDS	315930879	315931874	.	-	0	ID=CDS:Aaeg_VGSC_dl;Parent=transcript:Aaeg_VGSC_dl;Name=Exon32
3	.	CDS	315931941	315932245	.	-	2	ID=CDS:Aaeg_VGSC_dl;Parent=transcript:Aaeg_VGSC_dl;Name=Exon31
3	.	CDS	315938708	315938978	.	-	0	ID=CDS:Aaeg_VGSC_dl;Parent=transcript:Aaeg_VGSC_dl;Name=Exon30
3	.	CDS	315939046	315939291	.	-	0	ID=CDS:Aaeg_VGSC_dl;Parent=transcript:Aaeg_VGSC_dl;Name=Exon29
3	.	CDS	315939361	315939555	.	-	0	ID=CDS:Aaeg_VGSC_dl;Parent=transcript:Aaeg_VGSC_dl;Name=Exon28
3	.	CDS	315939627	315939749	.	-	0	ID=CDS:Aaeg_VGSC_dl;Parent=transcript:Aaeg_VGSC_dl;Name=Exon27
3	.	CDS	315947891	315948013	.	-	0	ID=CDS:Aaeg_VGSC_dl;Parent=transcript:Aaeg_VGSC_dl;Name=Exon26l
3	.	CDS	315959958	315960131	.	-	0	ID=CDS:Aaeg_VGSC_dl;Parent=transcript:Aaeg_VGSC_dl;Name=Exon25
3	.	CDS	315960224	315960489	.	-	2	ID=CDS:Aaeg_VGSC_dl;Parent=transcript:Aaeg_VGSC_dl;Name=Exon24
3	.	CDS	315960555	315960774	.	-	0	ID=CDS:Aaeg_VGSC_dl;Parent=transcript:Aaeg_VGSC_dl;Name=Exon23
3	.	CDS	315972191	315972402	.	-	2	ID=CDS:Aaeg_VGSC_dl;Parent=transcript:Aaeg_VGSC_dl;Name=Exon22
3	.	CDS	315983517	315983763	.	-	0	ID=CDS:Aaeg_VGSC_dl;Parent=transcript:Aaeg_VGSC_dl;Name=Exon21
3	.	CDS	315983997	315984184	.	-	2	ID=CDS:Aaeg_VGSC_dl;Parent=transcript:Aaeg_VGSC_dl;Name=Exon20
3	.	CDS	315998369	315998531	.	-	0	ID=CDS:Aaeg_VGSC_dl;Parent=transcript:Aaeg_VGSC_dl;Name=Exon19d
3	.	CDS	316000427	316000600	.	-	0	ID=CDS:Aaeg_VGSC_dl;Parent=transcript:Aaeg_VGSC_dl;Name=Exon18
3	.	CDS	316000707	316000984	.	-	2	ID=CDS:Aaeg_VGSC_dl;Parent=transcript:Aaeg_VGSC_dl;Name=Exon17
3	.	CDS	316014047	316014085	.	-	2	ID=CDS:Aaeg_VGSC_dl;Parent=transcript:Aaeg_VGSC_dl;Name=Exon16.5
3	.	CDS	316014426	316014494	.	-	2	ID=CDS:Aaeg_VGSC_dl;Parent=transcript:Aaeg_VGSC_dl;Name=Exon16
3	.	CDS	316014558	316014657	.	-	0	ID=CDS:Aaeg_VGSC_dl;Parent=transcript:Aaeg_VGSC_dl;Name=Exon15
3	.	CDS	316029303	316029505	.	-	2	ID=CDS:Aaeg_VGSC_dl;Parent=transcript:Aaeg_VGSC_dl;Name=Exon14
3	.	CDS	316030295	316030478	.	-	0	ID=CDS:Aaeg_VGSC_dl;Parent=transcript:Aaeg_VGSC_dl;Name=Exon13
3	.	CDS	316030610	316030672	.	-	0	ID=CDS:Aaeg_VGSC_dl;Parent=transcript:Aaeg_VGSC_dl;Name=Exon12
3	.	CDS	316067698	316067973	.	-	0	ID=CDS:Aaeg_VGSC_dl;Parent=transcript:Aaeg_VGSC_dl;Name=Exon11
3	.	CDS	316080630	316080794	.	-	0	ID=CDS:Aaeg_VGSC_dl;Parent=transcript:Aaeg_VGSC_dl;Name=Exon10
3	.	CDS	316081034	316081178	.	-	1	ID=CDS:Aaeg_VGSC_dl;Parent=transcript:Aaeg_VGSC_dl;Name=Exon9
3	.	CDS	316082010	316082070	.	-	2	ID=CDS:Aaeg_VGSC_dl;Parent=transcript:Aaeg_VGSC_dl;Name=Exon8
3	.	CDS	316082157	316082369	.	-	2	ID=CDS:Aaeg_VGSC_dl;Parent=transcript:Aaeg_VGSC_dl;Name=Exon7
3	.	CDS	316082469	316082560	.	-	1	ID=CDS:Aaeg_VGSC_dl;Parent=transcript:Aaeg_VGSC_dl;Name=Exon6
3	.	CDS	316101848	316101976	.	-	1	ID=CDS:Aaeg_VGSC_dl;Parent=transcript:Aaeg_VGSC_dl;Name=Exon5
3	.	CDS	316129583	316129788	.	-	0	ID=CDS:Aaeg_VGSC_dl;Parent=transcript:Aaeg_VGSC_dl;Name=Exon4
3	.	CDS	316170354	316170509	.	-	0	ID=CDS:Aaeg_VGSC_dl;Parent=transcript:Aaeg_VGSC_dl;Name=Exon3
3	.	CDS	316203651	316203683	.	-	0	ID=CDS:Aaeg_VGSC_dl;Parent=transcript:Aaeg_VGSC_dl;Name=Exon2
3	.	CDS	316243935	316244081	.	-	0	ID=CDS:Aaeg_VGSC_dl;Parent=transcript:Aaeg_VGSC_dl;Name=Exon1
