# Supplementary material for: High-throughput genotyping of a full voltage-gated sodium channel gene via genomic DNA using target capture sequencing and analytical pipeline MoNaS to discover novel insecticide resistance mutations
Source: PLoS Negl Trop Dis. 2019 Nov 18;13(11):e0007818. doi: 10.1371/journal.pntd.0007818 (PMC6886866; doi:10.1371/journal.pntd.0007818)
Supplement: S1 Data — (ZIP) [file pntd.0007818.s005.zip › Appendix/Cpip_supercont3.182_3.fa]

>supercont3.182_3
TTTGaatattgttttcgaaaagatcgaaaaatttcacgaatgtttcatattttaacattg
taaatcgaaccattagttgctgagatatcgacattagaaaatggtgggttgaatcgaatt
aaaataaatgataattctaattcaaaattttacacatgtcattcaattaaattttaaaat
ATATCGAATGAAATCTTTATTGATTGATTTTGGAAATTTAGCAATTTTTAACACAATTTA
GTTTAGTTTTACATGAATTTCAAAATCCTTACAATTTCAAAAAACAATACCATTTAATCA
TCAGGAGATAAAAAAGATCGACCTATGTAAAATATTAATGAATTACaaaaaaaaTCATCT
AATTTCCAGATTCACCTTATTTCAAAATTTTCTTGTTTTATATTTCACCGGTTTaaaaaa
aaaaaaTAATTTCTAATATTCAATGAATTCCAAATATTAGaaaaaaaaaaCAATTTTTCT
GACTTATTCATTCACAATGTCAATGTATTGCATCTAAGTTTAAATGaaaaaaaaaaaaaa
aacaattaatttcaaattttatgaatttaaatattcaataaaagttagcgaaaataaatt
tcaataaataaataaaaaacatgtattttgaaacctaataaacataaaaGTTTACAAATT
TTAGATCACACaaaaaaaCCCAAATTCAATACTTTTAAAAATCAATGAATTTCCATTGTA
TTATGTAATGAATTTGTAAATCCACTAAACTTCCTAATTCAATATATCAAACTGATTCAA
AATTTAATAATATGAAAAAGTAAATCAGAAACTCAATTGTATAACTTTTTTGATAAACCA
TCAAATGAAAACGTAACTCCACTACGCAAAACGGAGCTTCAGTGTACACTTTGAAATACC
TAagcagcagcagcagcagGGCACGTAGACAAACCTTGCAGTCCTGTGATGCTGCAGCGG
TGCCTTGCAGTGAGTGCGAAATGAAAACTTCAACCCAACGAGAAATGCAGCCGGCAGGGC
ATTAGCAAATCCGAAACCAACTGATCCGTGAGCGGGTGTGGGATTGAGTGTGTAAACACT
ACTTTGGGTTTGTGCGTCACTAGTCGCTTTTGTGTGAAGTGTACTGGTTCTAAGTGCGTT
AAACTCGCTTCGAAAAGTTACTGATTCTAAGTGAGTTAAGCTCAAGTTTAGAAAATTGGC
TATaaaaaaaaTTTGAATTTTAAGAAACTCAAAAGAATGTTATAGAAACACATTAAACAT
TAATTTATTTAACTTTTATGTCTTCTGAAACTAATTTTTCATCTATCTTCACAATGATAT
AAGATATTTCTAATGAGTGCAAATTGATGATTTAGCTTGGCAACACTTTTTTGAGCTATT
TAGACTAGAGTAAAACTTATTATAAAATTCTATTCATTCTGCTGCTTTAAAGAAATTTAC
TTAAACCTAAACACCATGCAAAAACCCAACCAACCGGAGCTGTGCTCAAGTACGCGTATG
AAATGTGTATGTTTTTCCAACGAACCACCACTTTCCAACCCCAGCAGAACAAAAAGATTT
TCCCAGCTCTCAACTTTCCAGCACGCGAAGAACCTGTCACTGTTCTCAGTTAACCCGTTT
TCCCAGCCGTGGATGTCACCGGCGGTCGTCGCCGCGGGTAAATCGTTGAACCATCAACCC
GAGTGGGGGAGACTAGCaaaaaaaaaaaaaaGAAAACTCCACCAGCAGTTTGAGGGGACG
AAAGTAGCTCAACAGAATGGAAAGTGTTCCCATCGTGGCACGAACTTGTGGAAAGTGGGG
TTTGGGTACTCTTTTTAAATGaaaaaaaaaaTGAAGAGTTGAAATCATGGGTATTTTTTA
ATAGCATATAGGAGCTCTTCAAAAAAGTTCTGCTAATAAATAACATCTAAAATGATTGGG
TATAATTTaaaaaaaaaTTAGCTAAATTTTTCATAATATATTTaaaaaaaaTACAACTCT
AAAAATTATCAATAGAAGAACAAAACATAAAAACATAATTCAATTTATTTGAAGGTGGAT
TCAACAGTTCAATAAATTTAAAATACAACATCCGAAAAAGGTGTTAAGTCCCCAAAACCT
AGAAATATCTGTTTTTAAGTCTCGATAACTCATACCAATGTTCCCAAAGTAACTTTCGGC
ACAAATCAATTATTTTTTCAGTCAAAGTTATTTTAGAAATAGCACTTATCAgtagaaaca
ttatttcaatggcggtgcgctcttttgtactaagcttgctgggattcctatctaaataga
acaagggagcacacgatcatcaatttGACAAAATTACATCTCTAAATGTTTAACAAATCA
CAAACATGTAACTGCATTTTCATTGTTATTTTTATGCGCGGAAAACATTTAAAAAATATA
ATTTAAATTTTTAAGAATAATATGAAAATATGGCATCGATGAACACTTGTTTTGAAAAGT
TCAAAttagcttagcttagcttagcttggttgaccatactctagccgagcataaagctcg
cattagctaTcacagctaaaaaaagtagtaatccagctgcgtgtaaaaggcctgggtgta
aaataaatatagcattattttatgcaattttatgtaattttacaccctgaaatatgtagc
ccgtcactatgggaaacctacttgaccgaaatgtcaagctgatatatgtgtttatcctaa
cagcttttcatcggtctgatggccgagtgggctaaggcgccagtccttactgttggtgct
gggtttgaatcccatcggttgcaactttttttttgtgcttgcaaaaattgtacatgcagt
gtgtaatattaagtgtttattttgacgaaggtgatgtgcatgcttttgcatgcgatttta
ccatcggattttttgctgtgtaggttggcaccgataaggaaaataaatgcgtcaggaatT
GTTTTGAAAAGTTCAAATTATTTTaaaaaaaacaacattgaaaacaaaaatcaattgaaa
tctttaaaacTCCTGAACACTTAGGATTTTTAAAGTATTTACTCAGATTaaaaaaaTAAA
CCATTGAAGGCTTGATTAAAGAAAACTAAGATAATGATAGGTAACACCAAACAAGACTTA
AAGGCTATAGTTTGACATTTTTGTAACAAAACAACaaaaaaaTATAACTATTGAACTCAA
GTTTCATAAGTTTCAATACATTTCAGAATTCACCTTAGCATAAAAACCACAGCAATTTAC
TTCAAAGCAAATCATTATACAAATATTTGAAATTGaaaaaaaTGATCAATAATGAAATCA
AATCAATCAAAACTTCTAAGAACTTCAAATCTCAATGAGTaaaaaaatctgaaaaaaaaa
caatttcaaatcaaacagtcaacaaacaaacaaatgaaaaattaaatcaacTATCTTTTT
CTAACATTATTTTGAAACTTTTTGAACTCAAGTAATTTCATCAGCTTCGGTGAAATTTCA
GATTTAATTTGAGATCAATAATGGAATCAAATGAATTAAAAACTATAACAtttttttttC
ATCAAGAGcaggattgccagataaatctgaaagtgccagattttgtgaagtgtccgacag
aataaagattgacaatgctcttttacagattatgtcatatttttcctgattactagttat
aagcatatttttaattatatttaataaaatgatcgTTCTAATCACAATATTTCATTTAAG
TATTGTTTTTAAAAGTTAAATAATTTTAAAACACATTTTTATACAATATTAACACTTTTC
TCTACCCTTCCAACCGTAACTGGTGCAtttttgcttgtttttttctcaggttttttaagt
tttGACCTGGaaaaaataatccagtcaaataaaatttctatcaataaatcaatcaatcaa
taaattcataaatTGTTGGATTTATTTCCAACACTAAAAATTACAGCTTTCAAAATTTCA
ATTCACAAAATGTAGAAAATAATCTGCTCAAACAAATTTATTCAAAACAATTAAAAGTTT
TAATATTTTATGATTTTCaaaaaaaaaaTGAAAGTTTACTTAATATAAAAATAAACGAAT
GGAAATTTATCAAGTTCAAGATTTAACTAATTTTAAAATGCAATAACTCAAAGCAATTCA
AATTTCAATAAATATTACAATTAACATCAAATTTCAATAAACTTTAAGGTTCAATGTATT
TAAGTTTGATTAAGTCATTTAAttttttttAATAAATTAAATaaaaaaaaTATCATTTTT
GAAATTGATTTAAGCTATTTTTAATATAAATCAGTTGAAATAACAATCAAGAAGTAGTTA
AATCAATTTGAAATTGATTCATCAATTTGAATTTAAaaatatctttaatatcaactaaag
ttgcaaattcgaaaaggttatctaaagtaaggccgttgcaaatattttttgaagtttatg
tccctcgaaaggctaatattaaaaaaaaaattaaaattgagtcatggttttgacatttta
atgaaaaattgtttaaaatgcattcacacctgcccagttgtttttaaataattagtttgc
aaaatatcgaagaattggggatattttattttggaaaccatttttgcagtactgaatttc
acacaaattcaaaataattttgagcgatcccatacatgctaaataagatttaaaacgcag
gaaaatgcattttaaattgaattttgtaaaaaataagttttgttcccagattttcggacc
gattttgaaaggtgggcgacataaacttttaaaaatatttgcccttaacggcctttatta
atattgatatgcaataacaataaaaattattgaatacttcatttggccgttacacatatt
tttcaaagtttatgttgttccattcgcttcaaaattagttaaacatcacgagcgaaattt
tgttgttttcaaagagctcaaaatgtcaataaaaatgaaccttcaatttgagaacaattt
aaatgcattttcctggattaattttgattttagcatgattgcacagtttaaaatattttt
gatgtatgtaaaaATTGAGAAAAGTTTGTTATACTTTATAGACaaaaactannnnnnnnn
nnnnnnnnnnnnnnnnnnnnnnnnnnnnnnnnnnnnnnnnnnnnnnnnnnnnnnnnnnnn
nnnnnnnnnnnnnnnnnnnnnnnnnnnnnnnnnnnnnnnnnnnnnnnnnnnnnnnnnnnn
nnnnnnnnnnnnnnnnnnnnnnnnnnnnnnnnnnnnnnnnnnnnnnnnnnnnnnnnnnnn
nnnnnnnnnnnnnnnnnnnnnnnnnnnnnnnnnnnnnnnnnnnnnnnnnnnnnnnnnnnn
nnnnnnnnnnnnnnnnnnnnnnnnnnnnnnnnnnnnnnnnnnnnnnnnnnnnnnnnnnnn
nnnnnnnnnnnnnnnnnnnnnnnnnnnnnnnnnnnnnnnnnnnnnnnnnnnnnnnnnnnn
nnnnnnnnnnnnnnnnnnnnnnnnnnnnnnnnnnnnnnnnnnnnnnnnnnnnnnnnnnnn
nnnnnnnnnnnnnnnnnnnnnnnnnnnnnnnnnnnnnnnnnnnnnnnnnnnnnnnnnnnn
nnnnnnnnnnnnnnnnnnnnnnnnnnnnnnnnnnnnnnnnnnnnnnnnnnnnnnnnnnnn
nnnnnnnnnnnnnnnnnnnnnnnnnnnnnnnnnnnnnnnnnnnnnnnnnnnnnnnnnnnn
nnnnnnnnnnnnnnnnnnnnnnnnnnnnnnnnnnnnnnnnnnnnnnnnnnnnnnnnnnnn
nnnnnnnnnnnnnnnnnnnnnnnnnnnnnnnnnnnnnnnnnnnnnnnnnnnnnnnnnnnn
nnnnnnnnnnnnnnnnnnnnnnnnnnnnnnnnnnnnnnnnnnnnnnnnnnnnnnnnnnnn
nnnnnnnnnnnnnnnnnnnnnnnnnnnnnnnnnnnnnnnnnnnnnnnnnnnnnnnnnnnn
nnnnnnnnnnnnnnnnnnnnnnnnnnnnnnnnnnnnnnnnnnnnnnnnnnnnnnnnnnnn
nnnnnnnnnnnnnnnnnnnnnnnnnnnnnnnnnnnnnnnnnnnnnnnnnnnnnnnnnnnn
nnnnnnnnnnnnnnnnnnnnnnnnnnnnnnnnnnnnnnnnnnnnnnnnnnnnnnnnnnnn
nnnnnnnnnnnnnnnnnnnnnnnnnnnnnnnnnnnnnnnnnnnnnnnnnnnnnnnnnnnn
nnnnnnnnnnnnnnnnnnnnnnnnnnnnnnnnnnnnnnnnnnnnnnnnnnnnnnnnnnnn
nnnnnnnnnnnnnnnnnnnnnnnnnnnnnnnnnnnnnnnnnnnnnnnnnnnnnnnnnnnn
nnnnnnnnnnnnnnnnnnnnnnnnnnnnnnnnnnnnnnnnnnnnnnnnnnnnnnnnnnnn
nnnnnnnnnnnnnnnnnnnnnnnnnnnnnnnnnnnnnnnnnnnnnnnnnnnnnnnnnnnn
nnnnnnnnnnnnnnnnnnnnnnnnnnnnnnnnnnnnnnnnnnnnnnnnnnnnnnnnnnnn
nnnnnnnnnnnnnnnnnnnnnnnnnnnnnnnnnnnnnnnnnnnnnnnnnnnnnnnnnnnn
nnnnnnnnnnnnnnnnnnnnnnnnnnnnnnnnnnnnnnnnnnnnnnnnnnnnnnnnnnnn
nnnnnnnnnnnnnnnnnnnnnnnnnnnnnnnnnnnnnnnnnnnnnnnnnnnnnnnnnnnn
nnnnnnnnnnnnnnnnnnnnnnnnnnnnnnnnnnnnnnnnnnnnnnnnnnnnnnnnnnnn
nnnnnnnnnnnnnnnnnnnnnnnnnnnnnnnnnnnnnnnnnnnnnnnnnnnnnnnnnnnn
nnnnnnnnnnnnnnnnnnnnnnnnnnnnnnnnnnnnnnnnnnnnnnnnnnnnnnnnnnnn
nnnnnnnnnnnnnnnnnnnnnnnnnnnnnnnnnnnnnnnnnnnnnnnnnnnnnnnnnnnn
nnnnnnnnnnnnnnnnnnnnnnnnnnnnnnnnnnnnnnnnnnnnnnnnnnnnnnnnnnnn
nnnnnnnnnnnnnnnnnnnnnnnnnnnnnnnnnnnnnnnnnnnnnnnnnnnnnnnnnnnn
nnnnnnnnnnnnnnnnnnnnnnnnnnnnnnnnnnnnnnnnnnnnnnnnnnnnnnnnnnnn
nnnnnnnnnnnnnnnnnnnnnnnnnnnnnnnnnnnnnnnnnnnnnnnnnnnnnnnnnnnn
nnnnnnnnnnnnnnnnnnnnnnnnnnnnnnnnnnnnnnnnnnnnnnnnnnnnnnnnnnnn
nnnnnnnnnnnnnnnnnnnnnnnnnnnnnnnnnnnnnnnnnnnnnnnnnnnnnnnnnnnn
nnnnnnnnnnnnnnnnnnnnnnnnnnnnnnnnnnnnnnnnnnnnnnnnnnnnnnnnnnnn
nnnnnnnnnnnnnnnnnnnnnnnnnnnnnnnnnnnnnnnnnnnnnnnnnnnnnnnnnnnn
nnnnnnnnnnnnnnnnnnnnnnnnnnnnnnnnnnnnnnnnnnnnnnnnnnnnnnnnnnnn
nnnnnnnnnnnnnnnnnnnnnnnnnnnnnnnnnnnnnnnnnnnnnnnnnnnnnnnnnnnn
nnnnnnnnnnnnnnnnnnnnnnnnnnnnnnnnnnnnnnnnnnnnnnnnnnnnnnnnnnnn
nnnnnnnnnnnnnnnnnnnnnnnnnnnnnnnnnnnnnnnnnnnnnnnnnnnnnnnnnnnn
nnnnnnnnnnnnnnnnnnnnnnnnnnnnnnnnnnnnnnnnnnnnnnnnnnnnnnnnnnnn
nnnnnnnnnnnnnnnnnnnnnnnnnnnnnnnnnnnnnnnnnnnnnnnnnnnnnnnnnnnn
nnnnnnnnnnnnnnnnnnnnnnnnnnnnnnnnnnnnnnnnnnnnnnnnnnnnnnnnnnnn
nnnnnnnnnnnnnnnnnnnnnnnnnnnnnnnnnnnnnnnnnnnnnnnnnnnnnnnnnnnn
nnnnnnnnnnnnnnnnnnnnnnnnnnnnnnnnnnnnnnnnnnnnnnnnnnnnnnnnnnnn
nnnnnnnnnnnnnnnnnnnnnnnnnnnnnnnnnnnnnnnnnnnnnnnnnnnnnnnnnnnn
nnnnnnnnnnnnnnnnnnnnnnnnnnnnnnnnnnnnnnnnnnnnnnnnnnnnnnnnnnnn
nnnnnnnnnnnnnnnnnnnnnnnnnnnnnnnnnnnnnnnnnnnnnnnnnnnnnnnnnnnn
nnnnnnnnnnnnnnnnnnnnnnnnnnnnnnnnnnnnnnnnnnnnnnnnnnnnnnnnnnnn
nnnnnnnnnnnnnnnnnnnnnnnnnnnnnnnnnnnnnnnnnnnnnnnnnnnnnnnnnnnn
nnnnnnnnnnnnnnnnnnnnnnnnnnnnnnnnnnnnnnnnnnnnnnnnnnnnnnnnnnnn
nnnnnnnnnnnnnnnnnnnnnnnnnnnnnnnnnnnnnnnnnnnnnnnnnnnnnnnnnnnn
nnnnnnnnnnnnnnnnnnnnnnnnnnnnnnnnnnnnnnnnnnnnnnnnnnnnnnnnnnnn
nnnnnnnnnnnnnnnnnnnnnnnnnnnnnnnnnnnnnnnnnnnnnnnnnnnnnnnnnnnn
nnnnnnnnnnnnnnnnnnnnnnnnnnnnnnnnnnnnnnnnnnnnnnnnnnnnnnnnnnnn
nnnnnnnnnnnnnnnnnnnnnnnnnnnnnnnnnnnnnnnnnnnnnnnnnnnnnnnnnnnn
nnnnnnnnnnnnnnnnnnnnnnnnnnnnnnnnnnnnnnnnnnnnnnnnnnnnnnnnnnnn
nnnnnnnnnnnnnnnnnnnnnnnnnnnnnnnnnnnnnnnnnnnnnnnnnnnnnnnnnnnn
nnnnnnnnnnnnnnnnnnnnnnnnnnnnnnnnnnnnnnnnnnnnnnnnnnnnnnnnnnnn
nnnnnnnnnnnnnnnnnnnnnnnnnnnnnnnnnnnnnnnnnnnnnnnnnnnnnnnnnnnn
nnnnnnnnnnnnnnnnnnnnnnnnnnnnnnnnnnnnnnnnnnnnnnnnnnnnnnnnnnnn
nnnnnnnnnnnnnnnnnnnnnnnnnnnnnnnnnnnnnnGTCATTTCCATAAGTTTGCCTC
ATAGAAGttttaattttttaaaccgctgtatcttcccaatgattggacttcgggcagtgg
tcaatatggagactttggcgttttgactacttttcaaacaaaacagttgtagtaaatgat
ttttgtattattttaggagagacataccatccggcatttttcgtgagtctttttgtaaca
ttttaggctatttcctcaaaaattttgagcgaagaaaaatcgtgacatcaccatcaaatt
ttacttttaagcttaaaaactgaaaaatctcatagaagtggcgtgtatttttttcagaaa
acccgtccaatttcctacaagtttgtctttgaccactttttgatacgatgcaatggcttc
gagatacagtaatttttaaattgcaaaatacaaaaatatttaaataacctgcgcccttct
gttattttcgagtactattggctccatatacacaaaaatgacttttataggcctaggata
acatgtctacaaagtttcattgaaatcggagagggtcgggtacaaaagtaccaaaaaaat
cctgatttgagctggaattgctctaggttaaagcaaattgaggtgtagattgaaaattta
cctagtttttgatctcaagaattcactaaaatcccaaaactgtcattctcattatacttg
ttttaatttgtatttgccttaaactttgtagaggcttttactatgaccattctgaccatt
ttgcgtttttggttcgtccatagtatggactccatacaagtttTCACCAAAATTTAAAGA
AAACGTCATTTTGttggcagtgtggccaatctaacgaaaaaaaaacattttttgaaaaac
tttgaaaattggtcgaaacggttggtatttgcattttttgaaaaTATGTTTTAAAAGAGT
TCAGAAATTTCCTTTAAAATTGCATAGGCAAATTTAACGATTGAAAGAAAGAAACAGGAA
AAATATGGTTTGTTGGCAACCACCCAAATAGCACCCAACTCAATATATTTTCGTAATTTA
AATCTCAAGACTAAACTTTTTGAAAGTtaaagcttaaacttaaaattctaataaaaaaaa
tcagaaaaatcttaatgaatcataaaaaaaCTGACAGATCAAATCAGTAGCTGAGATATC
GTCATTTGAAGGTTGATTACAATTTGAGTGAGAACAATTCCTATTTCAAATTCTATTCCC
AGCAAGCTGAAGTGCAACATTCAAAGTTGGCTAGACCAGTTTATAAGCAATTTTAAGAAA
ATATCGAAAAAATATATGTTTAGGCTTGAGCAATCCTGAGaaaaattaaaaaaaaaCAGC
GAAACATGACATTGCATTTTAAGTCTTCTATTCAACAAAATATTGGAAATAGATTaaaaa
atgtaaaaaaaaaaaaCATTTCAAAAAGTTTTCAATTCGCTATTGAAAATCTCTAACCAT
TAGAAACTTTGTTTAAAGAATGTTGTTTTCCTCCCTTATTTTTATGAGACATTTGAGAAA
TATTTGCAATGGTTTTTGAGTAAAACTTTTGTtaggggttgttcaaatactacgttcaga
gattttcaggaattcaCaaaaaaaCATGGCagcttcagcataaaaaacactacataaaca
ttttaaataagctaggctacctaaatctgctcttgaaaatactttttattaagaatacgc
tccaatcagaaggcccaaaaCAGTTACATATACCCTATTTTATGTATCACTAAAAGAAAT
TTATTTAAAAGATTAaaacttatttgaggatacagtggagattttcccatatccccttaa
aatacgggagcatcaacattccccatctcccaaattccttttctcatctctggtgcgcag
tgaagttgaggatgccgaattatcaattcctaggcggcctattttagaaaattattacat
acacatggcgtaatccagtctaaacttcgtttagatcagcgtatcctaccgaagcgaaag
attttatataagttactattttttttttttGaaaaataaaaaaaCTAGTTGTAATCTTTC
aaaaaaaaaaCATTTTCAGCCAAAATATACGGTTTTGATGGATCCTTAACCTCTGCTCTA
TTAGATGTTCCACTAGAGTGCAAATCAGTCATATTTGAACAAAGCAAGCGATAATATTTG
CCCATAGCTACTTAACTCGGAAACTCCCCCGCCCTAAAACCATCACAGACGAAAGGAAAA
GAACCCAAAAATCACGACCGAAATTTCAAGCTTGTCTGCGTGGTCTCATGTTTTAAATTC
TTCAACTTGCCAGGATTTAATTTAATATTCAGAACCCaaaaaaaTCAAGGCGCCGAAAGC
GCAAGCTAAGCTGTCGAAACAAAGCGATTGCGGATTTATCTGGTGCAGCTATTGTATAAC
ACCAACACCACCTTCCTCCTTCTTccaccacgaccaccaccaaatgtttttgcaacaccg
gatttgccacaccaccaccactaccaaacaaagccaccacaacaacaaaccGAACGGGTG
TCAAATATTTGGCGAGAATCAATAtgtgtgtctgtttttatctgtttgtttgtgtgtttG
CTGCACTTATATACAAATAAGCATATCGAATAAGCTATGGGTGTATGTGTCGGTGCACTA
GCGCGGCTAAATAGGTGTTTGATTAATCTGGGAATTTCCGGTGAGGCCGCCATTGTGGCA
CACTTTTTGTTTTCTGCATATGTTTGTGTGTGCACAGGGGATTATGCATTGAATTTCCGA
TATTTTAATTGTTTTCGCGGTGGAATGAATTTTGATTGGGATGTGAGAAGCTGGAGAGAG
CTTTAAATGTGTTCTCATTTGAGAGTATCGATGAAGCTTCGGCTAGCTTAATTTTTGTTT
GTACATACTTTTTTAGAATTAACGTTATCTGAAGtttttttttttgtttttCACACAAAG
CTCCAGAGACGTTCTTTTTACATTTGAATCTAAAAAGCACTcacacacaacacacacTAG
ACAAATTCCAAATGGTACTTAACTCTTTTGCACAAAACCAACAAAAACATAGGTAAATAT
ATCCCTCATAGACAACAACCATTTGATAACTATTCACCAAATGGTTATTGAACTTTAAAT
CATAAAGATGGAACAATTTTTCATGTTGTTTGATAACAAATCAAATGGTTACATATTTTT
TGGTACAAGTTTGTATCTTCTGTGAAATGGTTCTACCACAAATTACGttttttttGTTGA
AGATTCGACAATAACAATAAATCCTTCATACATGTAACTTTCAACATTCCACGCcaggga
tgcatgttcatcaaagtttatgactcattgaatagatcttttggaaacttatttaacgat
gtagtgttagacggttcggaaagtaatttccatccgaattgaagacttccagcctcaaaa
acctatgctaatagttttataggtagtcattactttagacgtggttgtcggattttagta
acgatttgaccggattttacacacgttttgacGTCAGTTAGAAATTCATTAAGGAAGAca
acccgagcaggggtaaataacacgggaataccaaattttggtattacttgagcaaataac
agcgaccaaaatgtgcccttgattgcccagtaatagatggtaaaataccatgaaatcata
ccaaagtcttgtatgtggaagggcacaacaataccatacaatgttattcgaaggctaaaa
taatacctcaaaatagacgcatttcataccaagttgaggtctgctagattttgaacattg
cttgaataccaataggtattgccatggttttaattttagatattcccgcgcctttggaaa
atcatattttggtattcctgtggtcttccacatacatgattttggtatgatttcatggga
ttttaccatctattactgggcaaccaagatcacattttggtcgctgatatttgcacaagt
aataccaaaatttggtattttcataccatttttagtgcagcagttgcagttagtgaaaaa
acggaaatgatccatatgcaacagccaaatctactcacctgatgattccatgttgttctt
agttatattcttcaccacaccgaatgcatttgtcattgatgaacggcctgtgcatgaagt
tcttgaagattctgaaaaataacaagattgaaaaataagttttattaaaataaaactgga
ttgaaattcaccaaaaatcaataatctttcgattgactcgtttttcaaagtatttggttt
tttttttcaagtcattttagcgcaaaatttattatcttgtccaaattggtaaaaaaaaat
cccatagtttcagaaaaaattgatgaaacctttcaataccaaaataataccaaaatgtgc
catcctgacttaaaaaattatccacaatttcaagtcatttctgtagggggtataacaaaa
atgtttaaaatcaagtttgaaatttccggttttcaatgaaagcattcgctttgagacatc
attttagtgcaaaattaattattttgtcaaaattggtcaaaattttcccatagtttcaga
ggaatttgataaaacactttaataccaaaataataccagaatgtgccatcctgacttaga
aaattttccacaatttcaagtcatttctgtagggggtatatctaaaatgtttaaaatcaa
gtttgaaatttccggtgcaaaattaattatttggtcaaaattggtcaaaattttcacata
gtttcagaggaatttgataaaacactttaataccaaaagaataccaatatgtggtgttcg
accattgacaaattctgcaatttcgcaatatcaaaacaataccttaaattggtatgatac
cacattttgctcttgcataatcctcaagacaaattttaaagggtccaggaataccaaaat
ttggtattgataacagagaaaggtattattacgcatttccctggttatttacccatgctc
ggggAAACACATGGAACTTAACATATCAAGTTCTTATTTAGAACCAGCTAAATAAATATT
CGGAAGCTAATTACAAGAATAGAAATCAACAAACTCAAGCTTCAACAAGTCATGTAAATG
TCAACCCATCCTACCTCGGTAATTGAACTCACTGTAGCTCTGATTTCGAAACTACACAAT
CTAATTCCAAATCCCCGTTTTGGGAATTTTGTTCACGTGTCGTGCCAAACAATGTTCTAC
ATGACAACCCCAGTAATGAAGTCCAGAAATAACATTACCCAGTTTTACAACCTCCTacac
acacacacacTATCACTGCCTCCATCACGGAACAAGTGTTTGTCGCGCGTATCAATTTTA
CAACTCTAATGAAGCCCTCTATCTCTGGCAACACGTTGACGTAGTCCGCCGCGATATAGA
TACTAAGAGAGCTGGTTAGGATGGACGACAGACGACACTACGCGGTTGCTGCTCATTTTA
ATCACAATGCTCTGCGCCACCCGGTATCAAATCAGGCACAACACTAACAATGTTTATTCG
ATCCACATCCCCCGCAACGCGGAGGGAATGCGCGAATAAAATTCAAATTATCACCACCGC
CAACGCCGAGCTGGCAATCCGGCCTGGTGAGAGGTACTACTTCATGAGGCTTCATGGTGG
GTTTGACACAACTAGTGAAGATACCTTAACCATAGATTCTATAGTTAGAGATCATAACTA
TAGATTACTTGACTGAACCATATATTTTAAAGTAAGACTATTGATGCTAACGTAAGAATC
AAATAGAACAAAgaagttttacgattcttaattgaaccgaaccaaagattctaatctaat
ctaatctaatctaaccctagcgcagccagtctttcgagggcatcctggaaaatgccttag
gttgattaacgcctagcatcctcttgtcattattaacaattgcagtgccccaatgcaata
aattgctttgaaacaacacaaacgttaaagcggccaggccaactgcgtaaagtttaccgc
aaagatgattcgctgaattggattgagtttgaacacgaatgttcaaacagcaatacagtt
ctgaatctacaggggaggaagaaacgtggggatcccccgctcacgttcctgttttattgg
caataaatcgttggaagccaccatgctaagaagttttggtgctccgggaccctcggggat
gggacattgtatttccacaaatgccctggacactatttgccatggttatagcgccacaac
tcgctcactgtTGGAGAAACATTATGATTAGTGTAATTCAGAAGCAACATTGTAAAGAGA
AACCtatttatttatttatttatttatttttgaccctattttaCTAATCCAAAAAACAGC
AAAAACACATAAGTTTAGCTTAAATTATCCGAAATGCTACTTTGCTGGTATCCAAAGGCT
TCAAAATAAAACATTAAAGACTCACCTTATCCAATCGCAAGTGCAGAATGCACTCTGAAA
AAGAACGAGCCTACCTCAAACTGATGTTCCTTGCCGAATCTGTGGTTTATTCGGACAGGC
CACCGAAACACGACGGCACTATAGTGTTTCTGTCCTATGTTGCCACCAACACCATTGCTC
CGGATCTCTTCGTTGGAGCGGCTACCTTTTTTCTCTCCGGATGGTCCTGAGAATACTCTC
CTCGGTCGGGTTCACACATACCAGTGCAACCCGTCTGGCAACTTCAATCAAACGCGTCTG
GCGATAAGGGAGAGTCTCTCTTCACTTCCACAATCACGCTTCGACACCACAGTTCGGTAA
AGACGACGTCGCACTTTCCCTCCTCACAATCCTTTGGCAACTCTCAGCCAACAACGACTT
TCACAAGACCACAATAAATAAATACTCAAACGGCAGATGATCACCGGATCCTTGTTAATT
TGCAGTGCTGACCCACACCAAACCAGCAACACCGCTGCAGACCACCACACACGCGTCGAA
CACCAACTCACAGCAGAAACAGTCAAACAGAATGCCGGCGCAGAAtttctctctcgcttt
tttctcagcagaacttttctctctggattttttttCTTCCGTACAAACGTCAAAGTCCAA
ATTACCTGACTTTAAAATTGCaaaaaaaTGCTTAAATCACGCTATTTTCATGAAAACTTC
ACTTTCCCAGACTAGTCCACTTCAAGACAAACCGATTCCTGCCACTTTTGCCACaaaaat
accaaactgtcaccgaaaaaaacgaaaaattaaccggacaaaaaaaaaaaaaaaaaaaaa
aaaaaaaaaaaaaaaaaaaaaaaaaaaaaaaaaattgacgcgtcatccactcgtaaaatt
gtaaaaagggtgttttttgtaacaaaccccgtcatgttatacattttcagaaagcttcag
aaagcgagttcaaaagattgaagatttgacgaccctatcaaaagttataagcacttaagt
gttatttatgaacttttttgaggccggatctcatatatttcgatgaaaactttgtccgga
tctatcatgcgacttgtcaatttaattgaaccgaaccaaagattttacaaaaatacaaaa
atacaaaaatacaaaaatacaaaaatacaaaaatacaaaaataatacacaaaaatacaaa
aatacaaaaataatacacaaaaaaaaacagataaaatcgaatccaaaaaataatattttt
ttGTTGTACTTTTATGAGGTATGAGAACTACGCTCGAACCATGGATTGTAAGGTTAGTTT
CTATTAGAAGAAATAAGATCTTATGATTCTGTTGGCAAACAAGCTATGAACCATATAATC
TATGGTTTTATATATATTAGTAAAATTTACGATATCAAAAAATAATAATTTGAATTTCTC
AGAAACGTGAATCTTGACAGGGTCAAACCATAGACTCTGATGTTACAGGGTACAAGAAAA
AATTAGATCTCTGTTCACAGATCAAAACCATACATTTTAAAGTTAGAGACCACGTGAATC
AAACTGCTCAAAGAAGATTCCAATTCCTTCAGACCCACCTCGTTCTTATACCACCAATCG
AGCCAGCATCGCGATTATCCGGAACTGTAACTCCTGCGTTCGATACATTTCGGAATTCCA
TCATCTGCGTGCCGCCACCGAGCTCTTTCTAGCTCTACAGCTGCCAATCCACACCCAACT
CTAATGACATCCAGGGGTTGGAAATCTGTATGCAAAGCAGGGCACAGATCGCGCGGAGTA
GCTCTCTCATGTCATCGCGTTGCTTTTAATATTCCGCCAGCGTAATTAGGATTCCCGCGG
CCGGCCATTAGTACCAGGGTTTGTCAGGGCTGTCTAGTTTGTCGATTTCGTATCACCGAT
AGCAACGCGGAGCCCGTCAGCCCCAGAGGTACGCTTAAGTGTGAGGAATAAAATAAAGGC
TTTTCGGCTCGATTGTAAAGCTCGATTGGTACGAACGAGCGAAAATCTCCGGGAAAAGCA
AATATTTTCGGGGGTTGCTGGGCGGTATAAGCTCGAAAGTGGATCAAAGTAGATGGTCAG
GTTGAAATTGGGACAAGGAATATCTATTGGATCAACCAAAGAGTACAAAACACAATTGTT
ATGCATTTGAGCAGGCTTCAGTAGACTTCTATAACTTATAGGTTAACGTGTTACCCTGAT
TTTGAGTTCTCCGAACTGTTCTGGAGCTCAGATATTGAAGTTCTGGTTAATCAACCCAAT
GATTTTCGCTATCTATAACAATAATAACAGCAGGTAGAGCTTCAGCAGGCCATATTTCAT
CAAATGTGTTGAATTTCCAAGATTCTATCCTAATTCCACCGACTTTTTCGAAAAGCAATC
TTCAATGCCCCCGTAATACGATATCCCCAACACACGTGTTCCAATTCCGCCCTTCACAGT
CCTTAATCCGCGTCGCCCGAAATCCAACCGAATTGTTGTTGCTGGTGGTGAATACATATA
TTCGTTATTGGGCAAAGCACACGACCTTATCAGATATCGCGCCGCAGATATCCCAAGAAG
AGGCAGCAGCTTCTTGCTTCAGCGCTAAGCAGCTCTTCTCGCCCACGAAAGCTTCACAGT
CTTCGGAGATTGTGTCTATCTGGCTGACTGCTGCTGTTCATCCCATCAAAATTCAACGCT
TCGATGAATCCCTCAACGCCCGGAGCTCGTCGATTCCCAAACGTGTgacgacgacgacga
cgaATTCAACCGTTCGATACGGATCTTGATATCTGTTTAGCAGCTTTCGAGAAAGCCGCT
CGCTTTTTACAGCACAAATACGATGGACACGGAGAGAAATCATTTCAAAAAATATCCGGT
CTTTGTATATAAGCTCAAACATGTTAAGTTAGCGATACATACAGACATTTCTAAGGAGCT
GCAAAAACATTTGTAAAGATATTCAAATATTCATAACTTGTTTTTGTGCCAACATAACAA
ATAAAACTAGCGGTTCTTTTAAAACATTTGTAACGTTCCAAAAGCAAAATCAAGTTATGC
ATCGCTAACGCAACATCTCCAACTAAAATTTCACTGAAAGTAATTCCCTCCGTGTAGCTG
GTAGCTACTGGCAACTGCTCTCCTCCCAAAAGCGCGCGGCAAAGGCCAAAGTGGCAAAAC
CCCTCGGATCGAAGACCCCAACCAGCCAACCAAGGAGAAAGAGACCCGCGGGAAAAGCAT
TATTATTCTCCAACTGGTGCCGCGCTCGCATGACTTCCTCACACCTTCAAACTCTTGCCC
GACtttttttGTTCATTCCATTTCCTCGCGCCAACAAGACTCGGTGCTCTTCGACACGTC
CAAGGTCAGATTACATTTTTTCTTCCTTGCGGACATGGCCTGCCGGTCTTATCCACTCCA
AGTGGTCCCCTTTGGCATGCTACTGACTACCGGGAGGGGGGAGGGACTGGGAAACCTCTC
TCACCTCCCGCAGTTGGCCTTCACGCCAAGAGATCTGGATGACAATTCAGTTCAGGAAGC
AATGGAGTGTGTGGTACAAAGAATCGGCGCAAGAAAACCGTCATCGCAGATATGGAGGTG
GGATTGCTAGGAAGGGTAGAAGATGATCAATTTGAACGAAGTAGCTATGAAAAGGTCATT
CGAAATTGGGTAATATTGATTTAGACTGATTTGGTTAGCGATACATTAGAGACATTTGTA
GTGTTCTAAAGTCATTTTGATGACACTGTTGAGAAATATTCAAGTTTCATAAAATAACCC
TAGCTCAAACGAAGATTTCAGTTTAAAGAACACTAAATTTGTTCAAAACATTTGCAGGGT
TCCGGGCACTTGGCCGACGATATGTTGTAAAGTTTGAGGGACTGTTAATTACTTAAAGAA
AACATGAGTTGTGTTTCCCAGTCAAAATCTATTTAAAAGCTTCATTTTCTAAACATTTGT
AGGGTTCCTGGAATAAAGCTGAAAAAGGCAGAGAGAAGAGCCTTTGGAGCTTCATGAAAT
GTAATAGTGTTCTTAAATCTGTCCAAGGAACCTCATCGTACTATCATTATTGTGTTTCAA
GATATGCATAGCTAAAATGAAAGAGAAGATCTTGTTTGTGTTTACGTTTGTTTATTCGTA
ATATGGTTCAGaaaaaaaCATTTGTAGTGTTCCATTAGTCAATATTTCGATCTAGATctg
aatagaagaccagcaaacctaatgcaagagagcacagagtcttcgatctgtcaaaaaacg
caatcgctatcaaatTCAGTTTTAGTGAATACTAAAAGACGATGATTGCATTTATACATC
GCTAACGCAACATGTTCTTCGAACATTAATTCCAGACCATCTCCCAGCACTCAATCCCAA
CATCACTCCCTCTACCCTAACCTGATCGCCGCGAGTCGAAATTGGCAGCCACCTCCAGCT
CGGTctcctcctcctcctctccAAAGGGCGAAGAGCACTGATTCATCGAATTCCAACCAC
GATTACGCTGAAAGCGCTATTTTTTGCGCCCTTCGACTGTCGGTCGGATCGCGCTCTTTT
CGGACGGTGGTGGCACTTGGCACCTTGGATTTCGTTCCGAACGTCGTTCCAAAATCAGGC
CAAATGCAATGAGCCACCAAACTGGGCTCCGGTGGCAGATGTGTATTCCGGTGGCATCCC
TGCGCGCGCcacacacacacaACATTTTGACACAAATCCTGACCATCACATCCATAAAGT
ACAATAATCCGAGGGCAATAGAGCACACGTATTGGAAGTCATGGCACAGATTCGCCAAGC
TGAACCAAGCGGGTTGGGGGCCCCACTCGAATCGACCACCGAGGGCTATTAGAGAGCGTT
TTGATCGCGGGCTGATTTGGAAAATTTTCGGTGGAGAGCGACTGGCGGGACAGATGAATG
AATCCGCGAAATGGCGTTTGTTTTTCCGGGGTTAAATGGCCGTTTTGGATGGGAATGAAC
GGAATAAATGGACATCGAGCAAGATCAATCGATTTTAAATAACCCTCTGCAAACTAGCTA
ATTGTCAACCAATCAACAATTTTGAAAAGATTATTTGTTTTGGGACATTTAATAAAACAA
TTAAAATCTGGTCTCTAAAGATCTTAAGCACTTTTTAGTACTTCTGAAGTGCTAGttttt
tttCAAAATTGTACTTTTGGAGGCAACATTCAAAACCAGTCGTTCaaaaaactaaataaa
aaacgaaacagtagaaaattttccgagctttaaaaaatttttatttttaaaaaagtacaa
aaataagaaaaataaacatgaatttaccttaattgtctacaatttagcaattctctcaga
tttcggtaattcgattttttgtattttttaatccaactgaaacttttttggagccttcgg
tatgcccaaagaagccattttgcataattagtttgtccatataattttccatacaaattt
ggcagctggtcatacaaaaatgatacatgaaaattcaaaaatctgtatcttttgaaggaa
ttttttgatggattgggtttcttgggcaaagttgtaggtatggatacggactacactgaa
aaagaaatgatacactgtaaaaaaattggatatttttaatttcactttttgtctctaaaa
cttgatttgcaaaaaaaaacactatttttatttttttatatgttttagaggacatcaaat
gccaacttttcagaaatttccagtatgggcaaaaaatctttgaccgagttatgaatgttc
gaatcaatactaatttttcaaaaaatcgaagatttttcaacatcatttttcgatgtaaaa
tcaaatttgcaatgaaaaagtactttagtgaaattttcataaagtgcaccgtttttaagt
tatatccattattatgtaacttttttgaaaatagtcgcagttttcaattcttttaaatta
gtgcacatgtttgcccactttgaaaaaaatatttttgaaaacctgagaaaattctctatt
ttttgctcaccaaacaacccaccattttctatcgtcagcaactatagttccgatttacaa
tttcgtgaaattttccgatcttttcaaaaacaatatttaaaaaaaatcaaatcaagacta
aaatttcaaaatggcgtaatattcaatgtttggcccttttgaaatgttagtcttgattta
aaaaaatattatttttgaaaagatcggaaaatttcacgaatgttacatattttaacattg
taaatcggaccattagttgctgagatatcgatggtataaaatggtgggttatttgggcaa
gacttagaaaacttcaattttcctgctttttaaacctttgcatggcaatatcacagcatc
taaaggtcgtatcaacaaagttaaaaaaagcataatatagagaattttctcagcttttct
aaaatatttttccaaaagtgggcaaacatgtgaactagtttaaaaaaattggaaaactgc
gatgtttttcaataaagttacttaaaaatggctataacttaaaaacgatgcactttatga
aaatttcactaaagtactttttgaatgcaaatttgatttgatcgaaaaatgaagttgaaa
aaattgtgcgaccaatatttcgtttttttttaatcagtattgattcgaaaattcataact
cggtcaaaaatgttttgcccatactggaaatttctgaaaaattggcatttgatgtcctct
aaaacatataaaaaaataaaaatagtgttatttttgcaaattaagttttatagacaaaaa
gttaaataaaaaaccgggaccgtggtgtaggggtaaacgtggttgcctctcacccagtcg
tcctaggtttgatcccagaaggtcccggtggcaaattttgagacgagatttgtctgatca
cgccttccgtcggacagggaagtaaatgttggtcccggtctaacctagtggtaaggtcgt
tagctcagtccaggtgcaggagtcgtctccctgggtcctgcttcggtggagtcgctggta
ggcagttggactaacaatccaaaggttgtcagttcgaatcccggggtggatggaagctta
ggtgtaaaaagaggtttgcaattgcctcaacaatcaagctttaggacacctagtttcgag
taggaatctcgcaatcgagaacgccaaggcaatgctgtagagcgaataatttgatttttt
ttttgattttagacaaaaagttaaattaaaaatcaccattttttaccgtgttattttcag
tgtagtctttatccatacctacaactttgccgaagacaccaaatcgatcggaaatttata
tggacaaactaatgatgcaaaatggcttctttgggcatttcgaaggcaccaaaaaagttt
cagccggattaaaaaatacaaaaacaaaaattaaattttcgaaattcgatttcgtagaga
actgctcaatttcaaaatgccagtctgagaattttcaaataatgtgactttttcaccaaa
ttttattttttttgttttGAAAATAGAAATAAAAAATATTTGATTCGGAAATCTTACATT
TAATCCTAATGCAATTCTACGCCATTTTGATTGATTTGACTCTTAACCTTCTCTAACTGT
CATATTATAGCTGTTTAAAAGTTAATTCCAAGTAAAAAATAAATATATTGTTGGtttttt
ttaagacttttaagtttttaagttatttttttcaaaagacttcaaaatttcaaaagaaat
gtaagtgcaatcagctgaaatcaatttaaaatgcatttctctgcgttgaaaatcatttta
agcatgtttggatctgttcgaaaatctttggattttttttaaattcattgtacagtaccg
caaaaaaaaattcattaaaattcatgttttcataaaattttaaatttttgaaaactaatg
attgcaaaacaactcaaatagtgtcaaatgcattttaaaacacaatattcattcaaatgt
tgcttgttaattcatttctttttttttgcctttcccccctccccgcccgatttgatagcg
tactcagaatttctgaaaaactcagtcattttaagggacatttaatgtacctttcgaatc
tacaataacccaaaagggtcatttttcatttagaacaaaaaaaaatattttaaaattttt
tgttttttatttatttatatttgattttttttaatcaagacttgcattttaaatgggcgt
aatattcaatgtttggcccttttaaaatgttagtcttgatttaaaaaaaataaaatactt
ttttcgaaaagatcggaaaatttcacgaatgtttcatgttttaacattgaaaatcggaca
ttgctatatcgacattagaaaatagtgggttgttttggtgagtcttagaaaacattaatt
ttcctgtttctttttctgaaagcggttctatctcagcaacccgaggtccaatcttcaatg
tcttgtagacaattttatagcaaactttctgaacttttaaaagaaatatttttagaaatg
gtcactcatggtcactattttgaaataccgaaaatttgcaaatattacgctaaaaccaaa
ctttcggtggctatatcctgaaaacggagccctgtatcatcgcatgctcaaagattgaag
aagtcgtaccgcccctccgtcacgagatatcgaaaaacggaactcggattcgtctctgat
cacgttaagccttaggacaaagtttcccgcaaatcgaagaggggtcgggcagttgcctaa
aagaaaaaTATTGGCGCTTTTGAATTGTAAGACGttttgaaaacattttgccttcctcac
tgaggtaaggctataatcctgctctaaaaatgaacttcgtataaaaacatcgtaaaccca
ccttcatgtatacatatcgactcagaatcgaaaactgaacaaatgtctgtgtgtatgtgt
gtgtgtgtgtatgtatgtatgtgaccaacaaactagctcatgtttctcggcactggctga
accgatttgacccgaacttgttgcattcgacttggtttagggtcccatagatcgagtttt
atacagattgaagtttcgataagtagttcaaaagttatgtataaaaatgtgttttcacat
ttatttggatctcacttaactgtatgtaaactatgtccgggtccatcatccgacccatcg
ttggttaggttatcaaaagacctttccaacgagtccaaaacattgtagatctggcaaccc
tgtctcgagatatggccatttaagtgatattgatatacttttttgaagtcggaactcacc
taaatgtatgtaaacaatgtccggatccaccatccgacctattgttggttaacttatcaa
aagacctttccagtgagtccaaaacattgaagatctggcaaccctgtttcgaaatatggc
cacgtaagtgatattgatgtacttttttgaagccggatctcacataaatgtatgtaaatt
atttccggatccatcatccgacccaacgttggttaggttatcaaaagacctttccaacga
gtctaaaacattgaagatctggcaaccctgtctcgagatatgcccacttaagtgatattg
atgtacttttttgaagccggatctcacttaaatgtatgtaaactatgttcagatccatca
tccgtcccattgttggttaggttatcataatacctttccaacgagtctaaaacattgaag
atctggcaaccctgtctcgagatatggccacttatgtgatattgatgtacttttttgaag
ccggatctcacctaaatgtatgtaaactatgtccggatccaccatccaacctattgttgg
ttaggttatcaaaagacctttccaacgagtccaaagcattgaagatctggcaaccctgtc
tcgagatatggcctcttaagtgatattgaataacctttccaacgagtccaaaacattgaa
gatctggcaaccctgtctcgagatatggtcacttaagtgatattgatgtacttttttgaa
ggcggatctcacttaaatgtatgtaaactatgtccggatccaccatccgacctattgttg
gttaggttatcaaaagacctttccaacgagtccaaagcattgaagatctggcaaccctgt
cttgagatatggccacttaagtgatatcgatgtactttttggaagccggatctaaaaaat
agatgaaacttgtgtacagccattgttgtgaggaaggctccaaccacataggtggattaa
gttagtttttattcgaaggattggaaaattccataaatctgttagttttgaCTGTTGGAA
ATGTTGTTGAAACTGAAACTGTTGAAAACCGTTGCCGAGATAGGAAATGTCGAGTTCAAA
AATTAAGCTATTTTAGaaacaaaccaaagcaaactcctaaagttttttaacggcctataa
acaaattctcaatttttgctttttgggtgtttttgaatacccccgacttaaggcggttac
aaaaacacaaaaaagcaaaaaaattaaaaaaaaaattgaaaaaGCTTATAAGAAAACTCT
GGTTTTCAATTTTCCCAATATAAATCCCTGGAATAAACATTCAAATGGATATAACCATGA
AACAGAACAatttgacaaaaaaagtgtcaaaaaattttggattggaaattttgaaaaatg
attattattttttattccctttgaattatttaaaacaaaatttCTCAATGAAGATTTTGT
CCATACTTTTCTGTGGCTAAAAAGTTGACATTTTGGGCAAAAAGAAAATTAAGAATACTG
ATTTAGAGAATTTCACTTTCTGTGGGAAGAAGCTATTTAATaaaaaaaGGATAAAATTTT
AGAGAATAtttttttCAGATAACTTTGTATGCATTTTCAAACGTTGATCATAAGCAAAAG
TGCCTGGCCATCCGAAAATAAGCCCCATAAACAATTCTGCCATTTGTGTTGATTCCCACC
AAGAAAGCTACTCGAAACAATTTTCGCTAAAACCTGCTCGCCTGCACACCTCCCCATCCC
CGaaaaaaaCAACAACTTAGCTAAAAAGCCCCCGTGTTTCTCTGCCCAACCCCAACAATC
ATCATTATCTCAGCGGCAACTTGCAGGGCCATCCATAAACTGTGTAGAAACTCTTGGAGA
GGGTGAATTGTAGCATTATTTTTGATAAGTTCCACGTAGTTTTCGAACAGCCCCCAGCAG
AAGAAGTGTCAACCCGGTCGTGACTACGCCCGCCACCGCCGCGGGACTTTTCAAGGAAGA
CGACCGACCCCTTGTCCTCTTGGACCGTCACGTGGTCCCCGTGTCATTGTCATTGGCCGC
GTCGTCGTCGCCGTTGACGTCCCCGGTGGCGATGATTATATAAAACCAAAAGCCTTGGCA
AAAACGGGCATTTTAGCTATTTCTTGAAAAGCTCGGATTGGGGGGTGGGCTCAGAAAGTG
GGTGGGTGCTGGGTGGCAGAACTATTACGAAAGCAACAGCAGCCAAAtgtgtttgtgtgt
gtgtgtgttgatgtgtgtgCACACTGTTTTTTCAGCTCTTCTCATTTTCCGAGGACTTGG
AAGCATGGCAAACATTcacacaaacacacacacacGTACATACATTAGCCCCATAGACTG
CTCTCCCAACTTTTGGGGAAAAAAGGGATGCTGGGAAGGGAAGGGAAAGGGATAAGAGCT
GGAAAAGGTGGTTTTAGTCGCGCGGATTTGCAACACCCCGGAGGACCCTGGAGTCAGCAG
TGGCTCTTGACACCCTTTGGGCTCTGTGAGAGGGGAGTGGTACtttttgcgagcttttgt
tcaaggaagaattggtttgcgttttgttttttatcacaattttgTGTTGGTTGATGGAAC
TTTGAGATATTTAATCATTCTTTTAGtttttttttAAGTTTTCAATAACATAAATTTGGA
GTAAACGGATGCTTTTTGACTGGAATGTTCTGTTCTGATTGGTCGGCTTTCTCAGTCGGT
GGAGTAAACATTTTTCTAATCTATTTCTTTTTATTATAAAAATAAAAATCCATCAAAAAT
GTCAATAATGCAAAGatttggaaatagttatgggtcattccaggtcaactgagtacactt
ttggactcgaccttcaccgatttggaccaaacttggagggaacgtttatctatcgatagt
taacagaaatcccaagattggagctgattagaccatccctctatatttggcaccaccctc
ttttttggcgattttctaaaaaacttttttttcttttaatcataaactttgcaactattt
gagaaaaatattttctacaggttgcattttatagaaaattgtccaaggaatttgataaaa
ataaaaattttacccataaatacccccttatattatattttaacgttttaagtatcaaca
ttcagttttgacgaattccttatttttttatttgatttattttatcaccatcgtgtttcc
cggacaattttacataatactcaatgtacacctcaaactaaaatgaactatttgcaagat
acagcgattttactggaaaaagtttgattttatgcagcactcggaagtacatggtgtact
tcaacacaaagggatgaataccgcatagtccggttttgatatgtgagaaacttatttcgg
atttaaattcataggaatcaaacttttttcagtaaaatcgctgtatctcgccaatagttc
attttagtttgaggtttacattgattattatgtaaaattgtccggggaacacgatggtga
taaaataaaacgtataaaaatgtaaggaattggtcaaaactgaatttaaatactcaaaac
ataaatatataatattagtgggcatttgagggttagaatattatttttatcgaattcctt
gaacaattttctataaaatgcaacctgtagaaagtctttttcccaaatagttgcaaagtt
atgattaaaagaaaaaaaagtattttagaaaatcgccaaaaaagagggcggtgccgaaaa
tagagggatggtccaatcagcaccagacttgagatttctgttaactatcaatagatcaac
gtttcctccaagtttggtccaaatcggtgaaggtcgagtccaaaagtgtactcagttgac
ctggaatgacccgtaCATTATTTCTTTTCAAGTTTCATTTGCCAATTTTAAAACATGCAT
TGCAATAATAAAATAATGCAATGTTTAAAAAAGTGTTAAGTCtttaacatttcttttaat
aattttttgataaatgttttgaaattttccttttttgagcaattacatgacaaataggga
atcggttgtaccggaccctccccgatttcaattaaactttatagacaacacatcctacgc
ttcagtaagccatttttgtgtgtatggagccagagtcactcgaaaatgacatttgaaaga
gcatttttttcttcaatatttttgtatttcgtaatttaaatatcgctatatctcaaaggc
gtcgcatcgtatcaaaaagtagtcaaagacaaacttgaaggaaatttgacgggctttccg
gaaaaaatacactgaaagaaaaaaacacgccacttttatgagattttttgatttttaagt
ttaaacgtcaaattgaaggtgagcccattttttttcaaaaaaaaaTGGATAGTCGCTGTA
ACACCnnnnnnnnnnnnnnnnnnnnnnnnnnnnnnnnnnnnnnnnnnnnnnnnnnnnnnn
nnnnnnnnnnnnnnnnnnnnnnnnnnnnnnnnnnnnnnnnnnnnnnnnnnnnnnnnnnnn
nnnnnnnnnnnnnnnnnnnnnnnnnnnnnnnnnnnnnnnnnnnnnnnnnnnnnnnnnnnn
nnnnnnnnnnnnnnnnnnnnnnnnnnnnnnnnnnnnnnnnnnnnnnnnnnnnnnnnnnnn
nnnnnnnnnnnnnnnnnnnnnnnnnnnnnnnnnnnnnnnnnnnnnnnnnnnnnnnnnnnn
nnnnnnnnnnnnnnnnnnnnnnnnnnnnnnnnnnnnnnnnnnnnnnnnnnnnnnnnnnnn
nnnnnnnnnnnnnnnnnnnnnnnnnnnnnnnnnnnnnnnnnnnnnnnnnnnnnnnnnnnn
nnnnnnnnnnnnnnnnnnnnnnnnnnnnnnnnnnnnnnnnnnnnnnnnnnnnnnnnnnnn
nnnnnnnnnnnnnnnnnnnnnnnnnnnnnnnnnnnnnnnnnnnnnnnnnnnnnnnnnnnn
nnnnnnnnnnnnnnnnnnnnnnnnnnnnnnnnnnnnnnnnnnnnnnnnnnnnnnnnnnnn
nnnnnnnnnnnnnnnnGCTCTTTTGTTAATATAAAATCGATGAAGCAATGACCTGCAAAA
ACAAATTAAAAATGAGTACGCAGAGTTAAGTTTTATTAAAATAGCCAATTTTTTGTAAAG
GTTTTCATAAACATTGTTGGACGTTATTGTCCCTCGGTTCTAGTCCGCGTCGAGGTAGGG
agttgttttgcaatcattagtttaaaaaatttcagatctgacgaaaacaaaaattttaat
gtaacatttttttgtggtgctgtacatcgaaatttttcaaaatttcaattgatttttgaa
taaacacaaacataataaaaaaaatgacgctggggatgtatttaaaattggttaaaactg
gttgcatttgaatttccattgctatttttgaaaatattttttttgctatctgatttttcg
gaccgatttagaagggggcggaggcataaactttttaaaatatttttacaagcctTTTTa
aaaaaaCTTTTTGATGTCATACTCGAATTTCATGGAGATGTTGGTCCACCAACATATTTT
TAAAATCATGACTTCTGTTCTCATTTGGTCACAATTTTCGTCTTTTTGGaaaaaaaGCTG
TGAATAAATTCTTTTTTAACCCAGGTTTTGCTTGAATAACCAGGTTTTGCATGAATTATA
AATTATTGCAtttttttGCGGATTCCGCAATGttttttttttgtagattcgacctcactg
tcgtgtttcgattatccaaatattcgattaattcaaggtgaaattattctttaaacttcg
tttcaacaagtctgaaGTCATCTTAATCTGCTCAGACCTTTTCTGATCAAAAGGGTTTaa
aaaaaTACAATTTTACATTTTAGTGAAAAAGCAAACTTGTCGTATAAAAGCGTTAAATAG
TTATTATTTTACTGTCAATTCTTATTTATGTTGAGCCCGTAGCAAATTTTGTTGTATTCC
AGATTTTAATACATTTGCCTTCGGCTCTAGCCATGGTCTACTTTTTCAAAaaatcaaaag
gtaattttgacccattgccgattttcaagtaggggaaataaaccctttctaatcaaacac
ctatcttcgtcatatggagagtttgatgctcgatttaagctccaaacaatactatttagg
ctataaacttaccagcaacagcaccgcctcgagtaagcacgcaaatttatgacatttaat
ggccaaaaaatcaaatttaatgcacttttggtcagaatttctattttgcgagaccatttc
tcatcattttggtggcacgcacatccacacgcaggatcagaggttaactgcttaacgaaa
gtcgccatcaatatcttttcacttgcgctaacgatttcaaagcgcttaagatataaaatt
gcttccaactaccggcaacatgttcttttgaccattacttagtcactcacttgaaaaata
atcccgaaaaatgtaaataattagcaagcgccatcaaaaaaacaaacgcactaagtcttt
tgacgtttcaattttgactacccattccaatcaaaggctgaagaaaaccgagcgagaagc
gaaggcaaataaagaacaaagggtggcccaacgtcgtccgatttttttggggaagatcta
tattttcttgaaaataaatcagtattttatctgtatcatgtcgaattcgaagccataaaa
tgcattttaaaatttttaacaacagatttaagctttttaatcgtattaaaacatcattta
attgctaaattgttgaaacaatcaaaaataaccattAtttcgctatgaatgctactttgc
gtgaaaacttaaaacttcatcaatttttggcagcactaagcagacccaaaagagcgctgg
aagaataaaagaactaagctgaaaatagaaaaatgggcgtggcccaaagcactcgactga
ttagaatgcatgtttgaaatattttgtttaaatgcttgtaaaaggaacagcataactttt
aataaaagtgaaaaaaacagaaatatttacaaaaagttgctctactcgttggtgtacttg
gttttagtgaatttcaagaaacaatccagattatccagcatcattcaaacacgaccgctt
gttaggcttaaaatgggcatatttcccctagttaattatttctacttgaatggccaaaat
cggaaaaaagttctagagttcgtcaaaatctgaaaaaaagaaacgaagaaaatcgggaat
ttgtgatgttttgccagaaagtcttgaaaagcctggaacatctgaaaaatattttCTTGT
TCTTGtttttttttAATAGCCCTTAGGAACCCTGTTACATTTATATGAAAATGGGTAAAC
AAATGTGAATAAATCTTGATTTTAAAATTTATACGAAACATTCAAAGATCAATTTAGATT
TGCAATTGGTTTAGTTCTGTATTGGTCTACAAAACAATTGTTTTTTGTTTTGTGAACTTA
TGATGACATAACGAATGGCTCCGCTAAGTGAATTACTTTCTTTTCCACCGAGAGGCCTTC
TGCGCGAGTAGCCCCAAGGGGGTATCGAAGCAGCGAAGGTGCCCTCCTCTTGGCCTTCAC
TACAGCAACGAAAGGCGGCAGACCAACCGGGAAAACTGTTTCGCATAAGTCTCCGCTCCA
GTGTTGATGTTGCTGTTTCTGCTCAGCCATGACCCACCCCCTGTGGTCCCTTCCATCCCT
GCCCCAAAGTCTGAGTTATTCAAGCTTAGCTCTAAAAACACCCAGTGGCAAATGAAACGA
AAGCTCTTCTGCTTCTCTCCTACTGAAAAAGGAACATTCCCTTGAAAGCAAGCGAGCGCA
ACAACaaaaaaaaaaGTCCAAGAGTTGCGAACGAGATGAGATGGTGAATTATTGGATTTC
TTATGGGCCCTGTTGTGGGGATGCTGCAATAAAATTAGTTCCAGACCGAAATATCGTTTG
TCACAACCTTCTCGAGTCTCGTCCCAAAGCTTTGAGCTTGAATTGTGTGTGTTTGCAGAC
CAAGGCTCTCAGTTCCGCAGCTTCCTCCGGTGATAATGATGATGACACGGTTGTTTGTTG
TTTTCTCATACGCATCAGCCTCGATGAGTCTCTAAACATCGCTCGCTCTCTCTGTGAGGA
TGATGAAGACGCGGAGGAGCTGCGTTCTTTTTTCGTACTCATCAATTTTCATCTGCATCG
TGCACGGATGCTGCATGCAGTAGTTGTTTGGCGAcccgagcaggggtaaataacacggga
ataccaaattttggtattacttgggcaaataacagcgaccaaaatgtgctcttggttgcc
cagtaatagatggtaaaataccatgaaatcataccaaaatcttgtatgtggaagggcaca
acaataccaaaccatgttattccaagggtaaaataatacctcaaaataaaaccatttaaa
taccaagttgaggtcttctggatttttgaacattgcttgaataccaaaacttggtattgc
catggttttatttttaggtattcccgcgcccttggaaaatcatgttttggtatttctgtg
gtctttcacatacatgattttggtatgatttcatggtattttaccatctattactgggca
accaagagcacattatggtcgctggtatttgaacaagtaataccaaaatttggtattttc
ataccatttttagtgcagcagttgcagttagtgaaaaaacggaaattattcatatgcaac
agccaaatctactcacctgatgattccatgttgttattagtgatattcttcaccacaccg
aatgcatttgtcattgatgaacggcctgttcttgaagcttctgaaaaataacaagattga
aaaataagtattattaaaatgaaaccgaattgaaattcaccaaaattcattaatctgtcg
attgactcgtttttcaaagtatttggttatcccgacttagagatatttcaacgtttttga
aaaaaaaatattagtgggtttatcacactaatttttaaaatcatctttaacattattggg
tttcaagtcattttagcgcaaaattaattaactcgtaaattttttttaacaaatttccca
tagtttcagagaaaattgatgaaacctttcaatattcaaataataccaaaatgtgccatc
ctgacttataaaattttccacaatttcaagtcatttctgtagggggtatatcaaaaatgt
ttaaaaaaaagtttgaaatttccggttttgaatgaaagcattcgctttgagacatgattt
tagcgcaaaattaattattttgtcaaaattggtcaaaattttcccaaagtttcagaggaa
tttgataaaatactgtaataccaaaagaataccaaaatgtggtgttcgatcattgacaaa
ttctgcaattttgcaatatcaaaacaataccttaaattggtatgataccacattttgctc
ttgcataatccttaagacaaattttaaagggtccaggaataccaaaatttggtattgata
ccagtgaaagtattattacgcatttcccttgttatttacccatgctcggggAGGATGCCT
GCACCAGCATCGTCCATGTCCGTCTGGTCTGAGGATTTTTCTTCATTTTGATGTGAAATA
CCGTGTTTTGCGCCATGCAGTCCAAGTCTGCTGTTGGTGTTGTTGTTGCTTTGTGATGGA
CGTTGAGTTCAAAACAGGACTAGGGAATAAAGTGGAAATTCCTGGAATGTGTGGATTGCA
GAGAACAAAAAATCAAGATTTGCAGAGATTGCAATATCAAttagatcgttcagatcgtta
gatcgAGCATGAGCACGACCATTGTATCAATACAATTACTCAGAAAACTGGTTAAATACG
TTTCTTGATGATGTTTTAATTTATCTCTTTTTCTTGTTGAAATTTTATTTTAAAACAAAC
CGCAATCCAATTTGTATTCACATTTTTCATGGATATTCAACTTCCGGATGTTTTCCAACT
AAAACGCTTAAATTGCTTGAATTACTCAGCAGAAAGCATTGaaaaaaaaaCGTTGCACGG
CGATTAATTGCCTTCCATTATTTCCCACATAAACGTTGTTTGCTAAGCAATCGATCTGCG
CGCGAGACCTTTGAATAAGATTGCTTTTTGCCCTGGCTCAGGTGGATTCACACGCCACAC
GCCCAGGTGATAACTTTTGAGCCGAATCGCGGCCTATAATGTATGATTATTCTGACATCA
ATCGCCGCGCGCGGCCAGCTGAAACCTCACTTGAGCCACGCGAGGAGTTATTGAAGACCC
GAGGAATACATTAGTAGCTTCGCAGGCATAGTGCACAACTCCATTTAGTCAACCCGGCAA
GTGGTTCCGCGGTGAGAGGGAGATCAAGGGATTAGAGCGTTTGATTGCAGTCTGATGCTT
CGTTTGCCAATCGAAGCCTTTTGCGACGTTGGCGATGACTCCGGTCTAAGGCTTAAGAGA
CCCCTTCGCGCGAGCTGCTCTGTGACCATGTAACTAATGGATAATAACTTAGCGGGCTGG
CTCGTATGAGACCGTGTCGTAAGTCTTAATCCTCAGTCAAGTGTAGTCGTGGTGAAGGGG
AGGTAGAAGACGGTCGGGCTAACTTGGCTGGCGAGATATCCCAGCGAGGGATGATGATGC
ACGACGAGCGTCTACTGTGCCAACTTTGGACAAGTGAGGAATCGTCTCTAGTAGCATAAC
TTGGCGGGGACGAGGAGGGTGTTTCTTCCCTAATAGATTGCAGTGTTGGGAGTTACAAAC
TTTTCATTTTCTCTGTTTTAGAAACTGTATTCaaaaaataaaaaTtctcaactatcagct
attaacactcaactctcaactctcaattcttaactctcaactttcaactttcaacattca
actttcaactctcaactctcaactctcaaccctcaaccctcaactctcgactctcaacac
tcaacactcaactctcaactatcaactctcaactcttaactctcaaccttcaactaccaa
ctctcaactctcaactgagcaactctctacgaaatcgaccgatttcgaccatattttttt
tgtatttttttatttggctcaaactttgtgagggtcttccctatgaccaaagaagctatt
ttgtgtcattggttcacccatacaagtctccatacaattttggctgctgtccatacaaaa
atggtatgtaaatattcaaacagctgtaactattgagtgaatattctgatcaatttggtg
tcttcggcaaagttgtaggtgaggaaaaaatagttacacggaaaaaaatttcatttttta
atcaactCACAAatgggtaattctccaccaactcacacgaaatcggaaaaagttgcccca
accccacttcgattttcgtgaaactttgatctaaggggtaattttggtccctgatcacga
atccgaggtccatttttcgatatctcgtgacggtggggcggtacgacccgtttgattttt
ctggttttttactaagacacgtttttcagtgatttgtagctcgcaaccgtgaagagatag
aaatttggtgtcaaaggaatttttgtttaaaattagacgcccgatttgatggcgtactca
aaattccgaaaaaactcattttccatcaataaaagttaaaaaatagtttaaaaattgcag
ccatttcccattactcaactgtcaaaaattgtgagacatgtcattttatggaaaattaaa
ggtacttttcgaatctgaaataacccagaagggtcatattttcatttagaacaatgtttt
tcattttaaaattacgtgttttttctaactttgcagggttattttttagagtgtaacaat
gttctacaaagttgtagagcagacaaaaacaaaaaaattaatctatagacataaggggtt
tgcatgtattcttcacgagttatcagaattttacaaaaaagtttttgaaaaagttatgat
tttgactatttttgaccagtttttcgaattttcaaccccaaaaactcaatcgtgtgcttt
cgaaagtatttttttcggaaagttcagctaattctgcataagaatgaccccttggacgat
tgttgtggcttgtgcaatgcgagaatcagaattacttacaaatacaaatacttaattttc
caaaatacgtattttgaaattttcgagattttttgatgagttttaggggacaaaaacgta
aggcgtagtaatttaatgtttggccctttttaaatgttagtcttgatttattttttttca
aaacatttttttttcgaatgttttatgttttaacattggaaatcggaccattagttactg
agatatcgagattagaaaatggtgggttgtttgggtgagacttagaaaacttcaattttc
ctgtttctttttctttaagccgctgtatatatgcaaccagaggtccaatcttcaatgtct
gttagacaattttacagcaaattttctgaactttaaaaaaaatatttttggaaatggtca
ctcatggtcactatttaaaaaaacgaaaaactgcaaatatttcgctaaaatcaaactttc
ggtggctatatcttaaaaacagagtcctttatcaaaaaatctgtaaagtacttttcgatt
agaaattcaattttgcattaaaaaattaagtcaaatttgtttttgcattgaatttttatt
ttttcctaaatcacatttttttcaaaaattcataactcaacggcagatttttGATnnnnn
nnnnnnnnnnnnnnnnnnnnnnnnnnnnnnnnnnnnnnnnnnnnnnnnnnnnnnnnnnnn
nnnnnnnnnnnnnnnnnnnnnnnnnnnnnnnnnnnnnnnnnnnnnnnnnnnnnnnnnnnn
nnnnnnnnnnnnnnnnnnnnnnnnnnnnnnnnnnnnnnnnnnnnnnnnnnnnnnnnnnnn
nnnnnnnnnnnnnnnnnnnnnnnnnnnnnnnnnnnnnnnnnnnnnnnnnnnnnnnnnnnn
nnnnnnnnnnnnnnnnnnnnnnnnnnnnnnnnnnnnnnnnnnnnnnnnnnnnnnnnnnnn
nnnnnnnnnnnnnnnnnnnnnnnnnnnnnnnnnnnnnnnnnnnnnnnnnnnnnnnnnnnn
nnnnnnnnnnnnnnnnnnnnnnnnnnnnnnnnnnnnnnnnnnnnnnnnnnnnnnnnnnnn
nnnnnnnnnnnnnnnnnnnnnnnnnnnnnnnnnnnnnnnnnnnnnnnnnnnnnnnnnnnn
nnnnnnnnnnnnnnnnnnnnnnnnnnnnnnnnnnnnnnnnnnnnnnnnnnnnnnnnnnnn
nnnnnnnnnnnnnnnnnnnnnnnnnnnnnnnnnnnnnnnnnnnnnnnnnnnnnnnnnnnn
nnnnnnnnnnnnnnnnnnnnnnnnnnnnnnnnnnnnnnnnnnnnnnnnnnnnnnnnnnnn
nnnnnnnnnnnnnnnnnnnnnnnnnnnnnnnnnnnnnnnnnnnnnnnnnnnnnnnnnnnn
nnnnnnnnnnnnnnnnnnnnnnnnnnnnnnnnnnnnnnnnnnnnnnnnnnnnnnnnnnnn
nnnnnnnnnnnnnnnnTCacacgataaattctatggttatttttaccatgattctacagt
agccgttatgttttttcaccatagaatatatcttattttgggaatttattataaaaaagg
ggtattgttaggcacagtcaccataaaaatttcgacttttccccatacacaaaaaaacaa
aactatacattctaccgtattttcattgatgccttttccgtccaaaaaattaccctgacc
atagaaaacatcatacatttataataaaaacagtaaccattacaatggtttgcacagtaa
attcacagtttttcatggatttttccatactaaatagtacggttgaaactatattcgtac
attgaaataaataactacagtatgattcattgtattttcattgtatttatttttttctct
ccactaaattgtactgtaaaacatacatacattgaaattaatggtaaatatggtaagttt
tattgtatttttatagtttttttcgttgatttaaaataattagtacttttttccgcgtcg
ttttcttttaatattctgcttcaatccgaactttctgacgttGTTCGAAATGTTTGTAGC
TGGTGCCGGAACTACTGCTTCGTACTTGGGATGAACTCTCGCGTATTAATGAAGCACAAT
CCTCAGTGGAATAGGCCCCTGTAAAAGAGAAACACACTAAATTAGACATAGGGAATATTT
TCATATGTTTGTTTCGGTACaaatgctattaaattagctgttactaaaattctaaaattc
taaaattctaaaattctaaaattctaaaattctaaaattcaaaaatttaaaaattcaaaa
attcaaaaattcaaaaattcaaaaattcaaaaattcaaaaattcaaaaattcaaaaattc
aaaaattcaaaaattaaaaaattcaaaaaatccaaaaattcaaaaatttaaaaattcaaa
aattctaaaattacataaattttaatatctcaattttcttatttccgaatttccgaattt
cctaatatcctaattgcctattttccttatttcttaatttcctaatttcctaatttcctt
aattcctaatttcctaatttcctaatttcctaattacctaattacctaatttcctaattt
cctaattgcctaatttcctaatttcctgatttcctagtatccgaatttactaattttgta
atttcttaattgttaatttttttaatttcttaatttcctaatttcctaatttcctgattt
cctaatttccaaatttccaaatttccaaatttcctatttccctaattttctaannnnnnn
nnnnnnnnnnnnnnnnnnnnnnnnnnnnnnnnnnnnnnnnnnnnnnnnnnnnnnnnnnnn
nnnnnnnnnnnnnnnnnnnnnnnnnnnnnnnnnnnnnnnnnnnnnnnnnnnnnnnnnnnn
nnnnnnnnnnnnnnnnnnnnnnnnnnnnnnnnnnnnnnnnnnnnnnnnnnnnnnnnnnnn
nnnnnnnnnnnnnnnnnnnnnnnnnnnnnnnnnnnnnnnnnnnnnnnnnnnnnnnnnnnn
nnnnnnnnnnnnnnnnnnnnnnnnnnnnnnnnnnnnnnnnnnnnnnnnnnnnnnnnnnnn
nnnnnnnnnnnnnnnnnnnnnnnnnnnnnnnnnnnnnnnnnnnnnnnnnnnnnnnnnnnn
nnnnnnnnnnnnnnnnnnnnnnnnnnnnnnnnnnnnnnnnnnnnnnnnnnnnnnnnnnnn
nnnnnnnnnnnnnnnnnnnnnnnnnnnnnnnnnnnnnnnnnnnnnnnnnnnnnnnnnnnn
nnnnnnnnnnnnnnnnnnnnnnnnnnnnnnnnnnnnnnnnnnnnnnnnnnnnnnnnnnnn
nnnnnnnnnnnnnnnnnnnnnnnnnnnnnnnnnnnnnnnnnnnnnnnnnnnnnnnnnnnn
nnnnnnnnnnnnnnnnnnnnnnnnnnnnnnnnnnnnnnnnnnnnnnnnnnnnnnnnnnnn
nnnnnnnnnnnnnnnnnnnnnnnnnnnnnnnnnnnnnnnnnnnnnnnnnnnnnnnnnnnn
nnnnnnnnnnnnnnnnnnnnnnnnnnnnnnnnnnnnnnnnnnnnnnnnnnnnnnnnnnnn
nnnnnnnnnnnnnnnnnnnnnnnnnnnnnnnnnnnnnnnnnnnnnnnnnnnnnnnnnnnn
nnnnnnnnnnnnnnnnnnnnnnnnnnnnnnnnnnnnnnnnnnnnnnnnnnnnnnnnnnnn
nnnnnnnnnnnnnnnnnnnnnnnnnnnnnnnnnnnnnnnnnnnnnnnnnnnnnnnnnnnn
nnnnnnnnnnnnnnnnnnnnnnnnnnnnnnnnnnnnnnnnnnnnnnnnnnnnnnnnnnnn
nnnnnnnnnnnnnnnnnnnnnnnnnnnnnnnnnnnnnnnnnnnnnnnnnnnnnnnnnnnn
nnnnnnnnnnnnnnnnnnnnnnnnnnnnnnnnnnnnnnnnnnnnnnnnnnnnnnnnnnnn
nnnnnnnnnnnnnnnnnnnnnnnnnnnnnnnnnnnnnnnnnnnnnnnnnnnnnnnnnnnn
nnnnnnnnnnnnnnnnnnnnnnnnnnnnnnnnnnnnnnnnnnnnnnnnnnnnnnnnnnnn
nnnnnnnnnnnnnnnnnnnnnnnnnnnnnnnnnnnnnnnnnnnnnnnnnnnnnnnnnnnn
nnnnnnnnnnnnnnnnnnnnnnnnnnnnnnnnnnnnnnnnnnnnnnnnnnnnnnnnnnnn
nnnnnnnnnnnnnnnnnnnnnnnnnnnnnnnnnnnnnnnnnnnnnnnnnnnnnnnnnnnn
nnnnnnnnnnnnnnnnnnnnnnnnnnnnnnnnnnnnnnnnnnnnnnnnnnnnnnnnnnnn
nnnnnnnnnnnnnnnnnnnnnnnnnnnnnnnnnnnnnnnnnnnnnnnnnnnnnnnnnnnn
nnnnnnnnnnnnnnnnnnnnnnnnnnnnnnnnnnnnnnnnnnnnnnnnnnnnnnnnnnnn
nnnnnnnnnnnnnnnnnnnnnnnnnnnnnnnnnnnnnnnnnnnnnnnnnnnnnnnnnnnn
nnnnnnnnnnnnnnnnnnnnnnnnnnnnnnnnnnnnnnnnnnnnnnnnnnnnnnnnnnnn
nnnnnnnnnnnnnnnnnnnnnnnnnnnnnnnnnnnnnnnnnnnnnnnnnnnnnnnnnnnn
nnnnnnnnnnnnnnnnnnnnnnnnnnnnnnnnnnnnnnnnnnnnnnnnnnnnnnnnnnnn
nnnnnnnnnnnnnnnnnnnnnnnnnnnnnnnnnnnnnnnnnnnnnnnnnnnnnnnnnnnn
nnnnnnnnnnnnnnnnnnnnnnnnnnnnnnnnnnnnnnnnnnnnnnnnnnnnnnnnnnnn
nnnnnnnnnnnnnnnnnnnnnnnnnnnnnnnnnnnnnnnnnnnnnnnnnnnnnnnnnnnn
nnnnnnnnnnnnnnnnnnnnnnnnnnnnnnnnnnnnnnnnnnnnnnnnnnnnnnnnnnnn
nnnnnnnnnnnnnnnnnnnnnnnnnnnnnnnnnnnnnnnnnnnnnnnnnnnnnnnnnnnn
nnnnnnnnnnnnnnnnnnnnnnnnnnnnnnnnnnnnnnnnnnnnnnnnnnnnnnnnnnnn
nnnnnnnnnnnnnnnnnnnnnnnnnnnnnnnnnnnnnnnnnnnnnnnnnnnnnnnnnnnn
nnnnnnnnnnnnnnnnnnnnnnnnnnnnnnnnnnnnnnnnnnnnnnnnnnnnnnnnnnnn
nnnnnnnnnnnnnnnnnnnnnnnnnnnnnnnnnnnnnnnnnnnnnnnnnnnnnnnnnnnn
nnnnnnnnnnnnnnnnnnnnnnnnnnnnnnnnnnnnnnnnnnnnnnnnnnnnnnnnnnnn
nnnnnnnnnnnnnnnnnnnnnnnnnnnnnnnnnnnnnnnnnnnnnnnnnnnnnnnnnnnn
nnnnnnnnnnnnnnnnnnnnnnnnnnnnnnnnnnnnnnnnnnnnnnnnnnnnnnnnnnnn
nnnnnnnnnnnnnnnnnnnnnnnnnnnnnnnnnnnnnnnnnnnnnnnnnnnnnnnnnnnn
nnnnnnnnnnnnnnnnnnnnnnnnnnnnnnnnnnnnnnnnnnnnnnnnnnnnnnnnnnnn
nnnnnnnnnnnnnnnnnnnnnnnnnnnnnnnnnnnnnnnnnnnnnnnnnnnnnnnnnnnn
nnnnnnnnnnnnnnnnnnnnnnnnnnnnnnnnnnnnnnnnnnnnnnnnnnnnnnnnnnnn
nnnnnnnnnnnnnnnnnnnnnnnnnnnnnnnnnnnnnnnnnnnnnnnnnnnnnnnnnnnn
nnnnnnnnnnnnnnnnnnnnnnnnnnnnnnnnnnnnnnnnnnnnnnnnnnnnnnnnnnnn
nnnnnnnnnnnnnnnnnnnnnnnnnnnnnnnnnnnnnnnnnnnnnnnnnnnnnnnnnnnn
nnnnnnnnnnnnnnnnnnnnnnnnnnnnnnnnatattttaatatttaatattttaatatt
ttaatatttaatattttaatattttaatattttaatattttaatattttaatattttaat
attttaatattttaatattttaatattttaatattttaatattttaatattttaatattt
taatattttaatattttaatattttaatattttaatattttaatattttaatattttaat
attttaatattttaatattttaatattttaatattttaatattttaatattttaatattt
taatattttaatattttaatattttaatattttaatattttaatattttaatattttaat
aatttaatattttaatattttaataatttaatattttaatattttaatattttaatattt
taatattttaatattttaatattttaatattttaatattttaatattttaatattttaat
attttaatattttaatattttaatattttaatattttaatattttaatattttaatattt
taatattttaatattttaatattttaatattttaatattttaatattttaatattttaat
attttaatattttaatattttaatattttaatattttaatattttaatattttaatattt
taatattttaatattttaatattttaatattttaatattttaatattttaatattttaat
attttaataatttaatattttaataatttaatattttaatattttaatattttaatattt
taatattttaatattttaatattttaatattttaatattttaatattttaatattttaat
attttaatattttaatattttaatattttaatattttaatattttaatattttaatattt
taatattttaatattttaatattttaatattttaatattttaatattttaatattttaat
attttaatattttaatattttaatatttttacatttttatattttaatatttttatattt
taatattttaatattttaatatttttacatttttatattttaatattttaatatttttat
attttaatattttttatattttcaatacttttattacatgattcgcattatttaaaaaaa
tcgttcaaaaaaaGTTCACACTATGCAACTATAACATTACAATTAAACTTACTGTAGCAA
AAATTTGGGAAAAATGCATTATGAGATTTCCAATAACAAAACCATGTTATTTGCTGTCTT
TATGAATTTTACGGTAGTTTTATTGTTTCAATTTATAACATTTCCAATAACAAAACCATG
AAATTGACTGTAACCATGAAATCTACGATAGCTTTATCGTCATTCCAATGAAGTTCaaaa
aaaTCAACCATAAACTAACCATAGATATTATAATATCTATTGTAACTGCATGGTTTTGAC
AATGCAAATCATCATATaannnnnnnnnnnnnnnnnnnnnnnnnnnnnnnnnnnnnnnnn
nnnnnnnnnnnnnnnnnnnnnnnnnnnnnnnnnnnnnnnnnnnnnnnnnnnnnnnnnnnn
nnnnnnnnnnnnnnnnnnnnnnnnnnnnnnnnnnnnnnnnnnnnnnnnnnnnnnnnnnnn
nnnnnnnnnnnnnnnnnnnnnnnnnnnnnnnnnnnnnnnnnnnnnnnnnnnnnnnnnnnn
nnnnnnnnnnnnnnnnnnnnnnnnnnnnnnnnnnnnnnnnnnnnnnnnnnnnnnnnnnnn
nnnnnnnnnnnnnnnnnnnnnnnnnnnnnnnnnnnnnnnnnnnnnnnnnnnnnnnnnnnn
nnnnnnnnnnnnnnnnnnnnnnnnnnnnnnnnnnnnnnnnnnnnnnnnnnnnnnnnnnnn
nnnnnnnnnnnnnnnnnnnnnnnnnnnnnnnnnnnnnnnnnnnnnnnnnnnnnnnnnnnn
nnnnnnnnnnnnnnnnnnnnnnnnnnnnnnnnnnnnnnnnnnnnnnnnnnnnnnnnnnnn
nnnnnnnnnnnnnnnnnnnnnnnnnnnnnnnnnnnnnnnnnnnnnnnnnnnnnnnnnnnn
nnnnnnnnnnnnnnnnnnnnnnnnnnnnnnnnnnnnnnnnnnnnnnnnnnnnnnnnnnnn
nnnnnnnnnnnnnnnnnnnnnnnnnnnnnnnnnnnnnnnnnnnnnnnnnnnnnnnnnnnn
nnnnnnnnnnnnnnnnnnnnnnnnnnnnnnnnnnnnnnnnnnnnnnnnnnnnnnnnnnnn
nnnnnnnnnnnnnnnnnnnnnnnnnnnnnnnnnnnnnnnnnnnnnnnnnnnnnnnnnnnn
nnnnnnnnnnnnnnnnnnnnnnnnnnnnnnnnnnnnnnnnnnnnnnnnnnnnnnnnnnnn
nnnnnnnnnnnnnnnnnnnnnnnnnnnnnnnnnnnnnnnnnnnnnnnnnnnnnnnnnnnn
nnnnnnnnnnnnnnnnnnnnnnnnnnnnnnnnnnnnnnnnnnnnnnnnnnnnnnnnnnnn
nnnnnnnnnnnnnnnnnnnnnnnnnnnnnnnnnnnnnnnnnnnnnnnnnnnnnnnnnnnn
nnnnnnnnnnnnnnnnnnnnnnnnnnnnnnnnnnnnnnnnnnnnnnnnnnnnnnnnnnnn
nnnnnnnnnnnnnnnnnnnnnnnnnnnnnnnnnnnnnnnnnnnnnnnnnnnnnnnnnnnn
nnnnnnnnnnnnnnnnnnnnnnnnnnnnnnnnnnnnnnnnnnnnnnnnnnnnnnnnnnnn
nnnnnnnnnnnnnnnnnnnnnnnnnnnnnnnnnnnnnnnnnnnnnnnnnnnnnnnnnnnn
nnnnnnnnnnnnnnnnnnnnnnnnnnnnnnnnnnnnnnnnnnnnnnnnnnnnnnnnnnnn
nnnnnnnnnnnnnnnnnnnnnnnnnnnnnnnnnnnnnnnnnnnnnnnnnnnnnnnnnnnn
nnnnnnnnnnnnnnnnnnnnnnnnnnnnnnnnnnnnnnnnnnnnnnnnnnnnnnnnnnnn
nnnnnnnnnnnnnnnnnnnnnnnnnnnnnnnnnnnnnnnnnnnnnnnnnnnnnnnnnnnn
nnnnnnnnnnnnnnnnnnnnnnnnnnnnnnnnnnnnnnnnnnnnnnnnnnnnnnnnnnnn
nnnnnnnnnnnnnnnnnnnnnnnnnnnnnnnnnnnnnnnnnnnnnnnnnnnnnnnnnnnn
nnnnnnnnnnnnnnnnnnnnnnnnnnnnnnnnnnnnnnnnnnnnnnnnnnnnnnnnnnnn
nnnnnnnnnnnnnnnnnnnnnnnnnnnnnnnnnnnnnnnnnnnnnnnnnnnnnnnnnnnn
nnnnnnnnnnnnnnnnnnnnnnnnnnnnnnnnnnnnnnnnnnnnnnnnnnnnnnnnnnnn
nnnnnnnnnnnnnnnnnnnnnnnnnnnnnnnnnnnnnnnnnnnnnnnnnnnnnnnnnnnn
nnnnnnnnnnnnnnnnnnnnnnnnnnnnnnnnnnnnnnnnnnnnnnnnnnnnnnnnnnnn
nnnnnnnnnnnnnnnnnnnnnnnnnnnnnnnnnnnnnnnnnnnnnnnnnnnnnnnnnnnn
nnnnnnnnnnnnnnnnnnnnnnnnnnnnnnnnnnnnnnnnnnnnnnnnnnnnnnnnnnnn
nnnnnnnnnnnnnnnnnnnnnnnnnnnnnnnnnnnnnnnnnnnnnnnnnnnnnnnnnnnn
nnnnnnnnnnnnnnnnnnnnnnnnnnnnnnnnnnnnnnnnnnnnnnnnnnnnnnnnnnnn
nnnnnnnnnnnnnnnnnnnnnnnnnnnnnnnnnnnnnnnnnnnnnnnnnnnnnnnnnnnn
nnnnnnnnnnnnnnnnnnnnnnnnnnnnnnnnnnnnnnnnnnnnnnnnnnnnnnnnnnnn
nnnnnnnnnnnnnnnnnnnnnnnnnnnnnnnnnnnnnnnnnnnnnnnnnnnnnnnnnnnn
nnnnnnnnnnnnnnnnnnnnnnnnnnnnnnnnnnnnnnnnnnnnnnnnnnnnnnnnnnnn
nnnnnnnnnnnnnnnnnnnnnnnnnnnnnnnnnnnnnnnnnnnnnnnnnnnnnnnnnnnn
nnnnnnnnnnnnnnnnnnnnnnnnnnnnnnnnnnnnnnnnnnnnnnnnnnnnnnnnnnnn
nnnnnnnnnnnnnnnnnnnnnnnnnnnnnnnnnnnnnnnnnnnnnnnnnnnnnnnnnnnn
nnnnnnnnnnnnnnnnnnnnnnnnnnnnnnnnnnnnnnnnnnnnnnnnnnnnnnnnnnnn
nnnnnnnnnnnnnnnnnnnnnnnnnnnnnnnnnnnnnnnnnnnnnnnnnnnnnnnnnnnn
nnnnnnnnnnnnnnnnnnnnnnnnnnnnnnnnnnnnnnnnnnnnnnnnnnnnnnnnnnnn
nnnnnnnnnnnnnnnnnnnnnnnnnnnnnnnnnnnnnnnnnnnnnnnnnnnnnnnnnnnn
nnnnnnnnnnnnnnnnnnnnnnnnnnnnnnnnnnnnnnnnnnnnnnnnnnnnnnnnnnnn
nnnnnnnnnnnnnnnnnnnnnnnnnnnnnnnnnnnnnnnnnnnnnnnnnnnnnnnnnnnn
nnnnnnnnnnnnnnnnnnnnnnnnnnnnnnnnnnnnnnnnnnnnnnnnnnnnnnnnnnnn
nnnnnnnnnnnnnnnnnnnnnnnnnnnnnnnnnnnnnnnnnnnnnnnnnnnnnnnnnnnn
nnnnnnnnnnnnnnnnnnnnnnnnnnnnnnnnnnnnnnnnnnnnnnnnnnnnnnnnnnnn
nnnnnnnnnnnnnnnnnnnnnnnnnnnnnnnnnnnnnnnnnnnnnnnnnnnnnnnnnnnn
nnnnnnnnnnnnnnnnnnnnnnnnnnnnnnnnnnnnnnnnnnnnnnnnnnnnnnnnnnnn
nnnnnnnnnnnnnnnnnnnnnnnnnnnnnnnnnnnnnnnnnnnnnnnnnnnnnnnnnnnn
nnnnnnnnnnnnnnnnnnnnnnnnnnnnnnnnnnnnnnnnnnnnnnnnnnnnnnnnnnnn
nnnnnnnnnnnnnnnnnnnnnnnnnnnnnnnnnnnnnnnnnnnngacatttttgtaatat
cttcaaaattacgggaactatcgatataattttttaattcatccattaacattgacaact
aaatttggtcatttttataatcacttttttcagtattgggttacggacagttcaacagtt
ttggaataagaagacaacaacttccttggttgctgtgtaccctttagcaagaatcaaaag
atttccaaattttctttaaacggcattctacagaaaatgcctataaatctgaagatattt
ttgattcttgtttcagtaacacttgaaacttgcagttcattttccgattcgaactttttt
tcattgagaaaaaaaaatgacaaaattctatttatcaatgattacataattatagtcatc
ttatttcaaatactttcaaaaatccgttgaaaactaattcttcaggtacttaagccgctt
cttcgtcatggtcagtatggttctataccaatccgtttgaatttaatttgtatttttcat
ttacaaaagtcaaagtccaatcaaagtcagctccgtttaacggtaacaaaacatgaaaaa
aaacatttTGTGATGCAAAGTAAAATAAGCTATCGATAGGTAATCGTTTCTCcataaaaa
ataaatataaataaaaaaaatcaaattgcatgtcatggtatcaaaattttaatgaaaaaa
agtgttttataatgtattttactcgagttgttttgcaatgataagttttcaaaatatcga
tgtaaaaacttttaccggtacgtgacactggagtttcaccaaaatcaaaaataatttgat
cccaaacataataaatacaattttcgtctatttttattttaatattgccttttgaaaaaa
aatggttttgttttccgattttcagaccgatttagagggacgggacacataaacattgaa
aaatatttCAAtttttttAACTAAGTAAATTATTTTTCTATAACAATCATATTTGTTGCA
TGTTAGGGATCGTATTTACAATTCTTATAAAATTCCAAAGTGAAGCTCCGCAATATatta
gggtgcccagaaaaaattacccccggctccacaatcgaaaaacagttttttgggttattt
taacatttTCAAGTCTATCTAATGAACACCTCTGCCTTTTCCTTGCGCCCTGTGACGAAA
CCTCACTGAACCATTCGCTCGCTCGCATGTCCAAGTCTCCATCCATCTGTCCCAGGGCCG
ATTCAACGACTAGGCAGCTTTTGCGACAGTAACAAGGGGATGGGACTTATGGACTTTTGC
CGCGCGCAGCCATGTCAGTCCAGGGGGACACATTCTGGCCCAACGACTTTTTATAAAACC
CCGCGGGTTCGGGAAGGTGAGGAAAAAGGATTTTCGGAGGTATTTTATAACTCTGCGGCT
CGATCTGGTGCTTGGCCTGGTGCCCCAGTAAGACGATTAGGTGGCCCCCACACCCCGGGT
AGACACGTCGCGGGCAAGCCCCCCGGAGTTTAAAACACTTTTGCCCCACGTATGACGTGA
CGAAGACGGATTCCTTGTTAAGTTAAGTAAGTTCTGGGACTGGGACAGGGACAAAAAGAA
GAAGAACTGAAGTAGGTTCTGGGTGGAAGAGGATTAGGGGTTAAACCTTGTAATTCTACT
TACTTTAAGTGTACAATTTCAGCCACTACAAGAACATCGTGTCTGGCTGTGTTCGGATCG
GTACTGGAAGTGGATTTGACAATGAAATCAGGCGGAGGAGTGTTTGTTGGTGGTTTCCTG
GTTCACTGGCAGGTGTGCGATGCATTTTGCTAAGGCTTCGCCTCTCTCGCGTGTGTCCCA
CATTTTGAACAACCGATATGTCAAACCTTGACGCGCGAGAAACACATTCTTTGCGTAAGG
GGGTTTAAATTGTAATCCGGGTGTAACCTGTTACATCCGGGACATGTGTGTGTCTGGCAG
TTAAGACGGTAAATTCAATTTTACAAAACGTTTCACTACAATGTTTTATATTTCCATTCT
GTGAAATTACGCGTGGAAAGTTGGAAATAAAAATAAATTATTTTGTTGAttttttttAAA
ACATGTGATAAACAAATACTAATCAATTGTTTTTTAGATAAGCTACGGTGTGCattttaa
atattttcagctgattgaatatttttttatttgttatttcttggtattttttgCCTACAT
GATGGAGAATCTTTGCAATAATTATCTATTTtattttttgcaattccatcgtaagactaa
ttacttttcctgtcattctcgaacgatgaaaaagcctacttttctgaaccaaaattaaca
gaatcgaatagaaacacttctcactgaaatggatgctgaaaagttgaacttttaagcaat
tgtttagaaaagttagaacttttaagcatttgttttgaaaaaggttacaattcgattctg
ttatttttggtacagaaaagtaggctgtttcgccaagaatgataggaaaaataagtagtt
tcacgacggaattgcaaaaaaaaaaacagatatttgtcatcaaaaaatttaaaaaacagt
tttaaaaccgctgccatttctgtaactcaactgtcaaacaaaacattccattttatggga
aatttgatgtacttttcgaacctgcattatcccaaaagggtcattttctcatttagaaca
acatttttcattttgaaatttcgtgttttttctaactttgcaggatagatttaaaagtgt
aacaatgttctacaaagttgaagaaatgtagaaaaaattgataacaacataaagtgtttg
tatgtattcttcacgagtaatcagaattttacaagaaagtgttttgaaaaagtgatgatt
gaccatttttgactagttttttgaagttttaacacctaaacctcaatcgtttacttttga
aacaacttttttcgaaaatttcagcttttttcaaaagaataacccgttgACTACAACACT
TTTATCAATCAAATATAGAAGTAATGACTAGGAATTTCAATTAATATATTAATACTGAGc
atccagagcttattgcaccaagatttttgtcatagacattttagcagcttcaaaactacg
ggaactaaatatattAAAAACATTTCAAAATCTTTATTAAACTCTAGGCAGTTTCACGAA
CCTCCAGATATTAGTCAAGCACCATTAGTCTTTTTCTTATAAAAGGTCAAACATCGAAAA
TAGGTTCTGGATTTTATACTTGGTTCTTTGTCATTACCATAATGTGGGTGTAAATTCTCA
CTTTCTTCTTAAAATATTATATCAAAATAAGAAATTCATTGTGCATAGGCACTTTTaaaa
aaaaaTGCTCTTGAATTAGTTTTAAGCAtttttttATTTAACCACTTCTAGATGAGTGTT
TAGGATACAAAGAGATAcagggctgttacgggaaagtcgaaagaaaatccgcgccaaatc
cgcgccgaacgaaacctcaatccgcgccatataaaaaaatcgcgaccaacattcaagaaa
tgttattttcaaagaaaaaaactaatttacagaaagtatttgctaaaaaaactgaaactc
gttttatgtttgaaggaatgaaagcaaaaattccttttaaaaaatacctcaagagacgtc
aagaaaagtgtcaccaaaaaatctttttgtaaacccgagggacactacaataatattgac
caatataaacaaaatagaaaattataaaccaatataaacaaaatttaaaaatctaataaa
tgaaatttaacttcaaaaatataagctcaaaaaaccaaaatctaagattttaatatgatt
atattttagatttcgaaattctaaaaaatcaaaatctatgaactttaatacagattgtat
tcccaattcctcacttaaatttcattccgaaacaaattgcatttccaatatttgaaatat
tttcttccaaaaatttaagaattcaagaatttaaggatttaagaatttaggattttaaga
ttttaagaattgaaaattgaagaattgaagaattgaagaattgaagaattgaagaattga
agaattgaagaattgaagaattgaagaattgaagaattgaagaattgaagaattgaagaa
ttgaagaatttaagaattctagaatttaagaattttttaaatttaagaacttaaaaattt
aagaatttcttaatttaagaatctaagaattcaaattttatttgagatttttgagatttc
tgtttttattgaaagcaattttttttaatttaatattatttagttttcaaatttaatttt
tttattttgattttttaatttcaatttttttaatttaaatttttctttaaattttgaatt
tttggtttttttagttttctggagttttgaatttcagatttttaaaattatgaatctaga
aatttcggatttttaaaattacgatttaagaaattcgaaaaaatttaatctgtattttga
aaattttgattaaaataaaccattaaaataatttcgaattgatgaaatttgaattttgaa
tgaaggagcattaatttttgaatgttctgatctttttatttttcgccaagaatttttaaa
ttaagaaaaatatttctacgggtaaaacccatctaaaattcaaaggcaaattgaatatat
ccacttaaaaattaaaaataaataaggttaaaaaaacattactcaaaagaaattacatat
tcagagccggatacattgagaaatgagtagagtgtagtaataattttatttaagaaattc
tcaaccatacatttaatctctacataatcttcatcttaatttttcgacggttcgtattta
gaaaatacaaacaaatattttcagaaaaaaaatctattacagtcgactctctggttgtca
atatccaagggaccgtcgaggaagagaattatcagtttacagaacgatgcaaaatgaaga
ctcgattgaaaatattgttttcttgatacccagctatgcgagagaatcatggcaacgtcc
atcaaacaaaaacaaactaattgtgggatttggccagccaccagagagaatccccaacac
gggagttgcatccgcacgctgcgactgcggaaacggacttgtcgctgctctgtgctgaca
gctagaccaagcgttgtgcgcagcgtgttcagccctatgttcagccccaaccattacagc
gacagacattacaaagggtctatctcattatggtaatctagtacctcacactaatgtcaa
acacccttcaaagcttcgtttcgccaagaaaaatgtctatgcaagccatgagaatgtgaa
attattgacaaccggaagagatttttaaagcaaacagaatccatgggaccgtcgaggaag
agatccttcaagcaagggaaaatatcgaggaatgaagataattgacgtatgcagattgaa
gggactgaagaattcatcgatagatagagaattatttcaattcaatttatttttggcatg
agatatcatgttacaattttgtttattttgtgcttgtatagagatttggattttccttac
aactatgaatgttcagatactgacttgtagcatagaaatgtttgtttcaaatcttcaaat
ctaggaaaagggtgtaaaaactagcgaaatccataactgttatgtttgcttaatctaata
tcacagTTGGGAAATgagaattattgattatcgagaagatcgacagccagagagtcgact
gtaatctATTATCtgcactcaatggaaaaaaaaacaaattctcgtaattcttgataatat
ttttcttaataacttgaaagtaattctatccttttatctatttatttatcaaagatgcct
tccgcgcgaaatccgcgccgtccgtaacaaccctAATCTAAACCTAATAAATTTAAGACT
CTATTCAGAagaggtgggcaaaaaaagagcgagccgctcaaagagccggttcactaaaaa
gagcgaacgaaccgtggctcaaaaaaaggaccgcggttcttttttaaactccggtctttt
caagaaccgtttcaagacggcattatttttgacataagtttaatttattgaatttaagaa
aatagtattaaatttgttttgctcttaaaaattaatcccaaaagttaatgatttgttaaa
atattaccaaaaatctactgaatagtttagagattttatcgattaaatcagaatatagaa
aaaatcacagaatattttctccaaataaaatattagcattatttcacttcatgtaaaaat
aaatacaattttaaaattaatagcaatttgtccggcatcctagatttaagtttggatgcc
attagtgcgtccatcccgggaattcccgggacaaaatttccgggatttttcctaaaccgg
gaattcccgaatcccgggattttctataatttgtcccgggaattcccgaaattgaaaaaa
aaaatcatattttggtctggaaattcagatttggttgtgaaaatagtataacaataaaat
gaattaaaatttgtattcagcaaatctcagcattaaattggcatttaaggaaaaaatatt
ataatttgaattaccaggtccgcaaaatgcctagtgctttaccttttttttctattattt
tatttttttgaaaaactggatatatttacgtatattttcgattttaaataaaaaaaataa
atctcatatcaaattatttataatcaaacaccggcatctagggcaaatacgtacaaatgt
aacgaataaatacagctattaaagcaaaaaatatttgcatgacgttatggactacttcgg
ttgcaacagtaacagaacaaaacaatttgtacttccaaatgtattgctctaaaatctcct
gtacctatttagactgtaattctgatttttcctcggttggcggtagtaacttgaagataa
tttgtaaaatatgttttatataaaacaatgaattcaaaacttatctaaaattttacattg
actggtatcattttatttattgtcgttgtttgttttctagctgttttagtcatgtcatat
aaaatatatataaaagaaaaaaaatatgaaagaattccaaagtttttttttgaataggtc
ctataaacatatggaaaacaaaagcttattggaccttttaaaaaaaaaactcaaaaatta
tgtaatttgattcgcaaataaaaaaatgattaatcatactggaatcaaaaatagtagttg
atataaaattctaaacaccacaaagacaaaaaaaaattcttttaggatattttaaaactg
tcgtctttgtttagattgaagtgaggattataaccatttgatattattaagctaattcaa
tgattttaagcttgaaaacataacaaatataatgaaacatagattttattactgattcaa
aaatttcccgggatcccgggaattcccgggattccaaaaatatttttcccgtttcccggg
aaattcaaaacccgggaaaattggacgccctagatgccattctattactcgaatgtttag
gttcgagtagaaattttgacatagagtccaccaagacctatgattttcaagggcatcttc
tcgttttcagtttatttttttttttttttttcatcaaataatttataaaagtccaatgag
aaaaaaacttataaaatcacacgattcttaaaaaaaccttttcatcaaaattttgaaaaa
gagcgaaagagccgttcaaaagagctgctctttttaataagcgaacgaaaatgagcggct
cctaaaaaagagcgattttgcccacctctaCTGTTCAGCTGAACATTACAAATTAATTTC
AATGTCTCGTAACAAATCACCGTACTTTGATTCCATCCTCCCAAAACAACATCTTACGCA
ACAATCACACAATCATTTCGCGTTCACATCAGCACGCAGAAGGTAGTCCATGGTCTTCTC
AAAAGACGCTGTGGTAAAACACATCCATCTAGGTTCAACAGGTCACCACACCCCCGTCAG
aaaaaaaaGACCACGACATCATTCGACACATAGAGCAGCGACCATAAGTTGACCAACAAC
GTGAAGCCACTCAGCGCGACCGCGAAGAAGGAGCGTCCCCCCGGCCACTGTGGGCCCCTG
CTCAAAGTGTCAAGTGGACCGCGGTCGGTTTTGGTGGTCGCGGATGGTGGCGGTCAGGTC
GGGTCGGGTTTAGTGTTGCTGCCGCTGAACCGGATTACGAGGGTCTGAGGGTCACGAAAA
ACGCGAGATTAGATAAAGAGTTTAGAGTTGAAGTTAACTAAATGGGTTATATAGTTGACC
TTCCATAAGATTCGAAACTAGCAAAAGTTCAAAATTTCATAAGCTCAGTTAAGGGCaata
taatttttattttattttcatttaaaacatatttattgaatagcaaaaaccttaattttt
tattttgtgaaaatcatgaatgaagttgaattgaatttaaaaaactaacttaatccacct
atgtggttggcgccttcctcactttttaccaacatttggtgatatgatgggtttggacac
caattccatctatttctcaataaaaaaatacacaaatgtcacttaagcgatcacaacttg
agactgagcgttgccagatcttcaacctaccaacgatgggtcggatgatggatccggaca
tagtttacatacatttaagtgagatccggcttcaaaaaaatacataaatatcacttaagt
ggtcataactcgagacagggttgccagatcttcaatgttgtggactcattggaaaggtct
ttcaattacctaactaacgatgggtcggatgatggatccagacatagtttacatacattt
aagtgagatccggcttcaaaaaagtacataaatatcacttaagtggtcataactcgagac
agggttgccagatcttcaatgttgtggactcattggaaaggtctttcaattacctaacca
acgatgggtcggatgatggatccggacatagtttacatacatttaagtgagatccggctt
caaaaaagtacataaatatcacttaagtggtcataactcgagacagggttgccagatctt
caatgtagtggactcgttggaaaggtctcacgattacctaaccaacgatgggttggatga
tggatttggacatcgtttacatacatttaagtgagatccggcttcaaaaaagtacataaa
tatcacttaagtggtcataactcgagacagggttgccagatcttcaatgttgtaggctcg
ttggaaaggtctctcaattacctaaccaacaatgggtcggatgatggatccggacatcgt
ttacatgcatataaatgagatccggatttatgtgaaaacacatttttatacataactttt
gaactagttatcgaaacttcaaaaaattcaatagcgatgtatgggaccataaactaagtc
gaatgcgaccggtttgatcaaaattggttcagccagtgctgagaaaactcagtgagaatt
ttggtcacatacatacatacacacacacatacacacacacatacacacacacatacacac
acacagacatttgttcagttttcgattctgagtcgatatatatacatgaaggtgggtctt
tgagcttttaataaaaagttcatttttagagcaggattatagccttacctcagtgaggaa
ggcaaaatcaatgtggacaaATTAACTAACCTAATTTAAAATAAATTTTGAAATannnnn
nnnnnnnnnnnnnnnnnnnnnnnnnnnnnnnnnnnnnnnnnnnnnnnnnnnnnnnnnnnn
nnnnnnnnnnnnnnnnnnnnnnnnnnnnnnnnnnnTCGGCGCAAAAATCGGGACAACTTT
TCGATTTTGTGGTGGGTGATGAGCAACGGCGTGCACGTGTGGCGCGCGCCCGTAAACGTG
AGTGAATTTAGgagagagatagagagaaagagagagagagaaagGTTAGGGTTGCCAGAA
TGGGCAACgaaatcacacagcaaaaaaaaaaatagtaatccatctgcgtgtaaaaggcct
gggtgtaaaaaaaattttgcatttttgtatgaagttctatgtaaaatcacaccctgaaat
atgtagcttgacattgcaatgtcaagcttatatctggagtttatttttgaaaaggtccaa
taaaccaaatattcagtttttgctttttgggtgttttcaaatacccctgactgaaggtgg
attcaaaaacactcaaaaaacaaaacttgaaaatttggattattggaccttttcaaaaaa
aaactccagatcctatactttattcatctgtcctgatggtcgagcggactaaggcgccat
tccttactgttagtgctgagtttgaatcacgtcggctgcaacttttttttgtgtttataa
aaattgtacatgcagtgtgtaatatttgggtgtttCAAGCCATTATTCAATTTTatcaaa
acaaattaaagtcacttgagcggccataacttgagacagggttgccatattttcaatttt
cacctgttttcgattttgtttttttttttttttAAttttggaaggctgtagacattttct
acagttttctctatgggactttgaaattttacaattagtttctgagctacagcctaacaa
tggattcgaatcgatgaaaatgagtttttccaagtgtcacctaattagcctgtaattttc
aattgaagttttctcggaaactattgggtcgacttttaacattgaaaaatgaaacttttg
taattttttttgatcttttcgataaaaatgttcaaattaagcctttgaaaaggtctacaa
atagaaaactttccgcatttcttaatttaattcaatGGAATGGAATAGAAAATGTCGCTG
TTTAGTTTCTAAAGAGATTTACTAACACTGAATTATATTATCAAATGTTGGAAAAGTTGC
ATCCGTATAATTGTTTCCCAGAATATTGCCAGAAATTTTAATCTTTTATGTTAAGCAATA
AAGTTAAATGATCTGGCAGCACTGTTATGATTTATTGAATATTATGTGAAATTTATGTTC
ATTAAAGATAATGTAATTTGTTATGCTGATGTCACTGAATTAGTATCTGACTTTTCCGAT
TAAATTTTGTCATCTGGCAACACTGCCTAGAGTTTTCtttttttttAGGTATGTGTGAAA
GCCCTTGAAAATGGAGCCCTAAATAAATGGAGTAAGAAAAAGAACTCATAAGGAAAGAGG
AACAATGCATGAAAagttatgctctacgattttgcaaactatttcgcaatttttaagttg
ttgttttatgattgccatgctttccctgtttcaaaagaagcaattttgcatcattagttt
tccctgtcaagtttccatataattttgagggctggtcatacaatttcagtatgtaaatgt
atgaaattctttatcttgagataaaaaatctgattgatttggtgtcttcggcaaaattgt
aggtgatgattaaggcttttcagaaaaaaatggctacacggaaaatagccctatgtttta
gctttttatcagttcccaaaacaaaacgtttttttccgattttttggatattttttgaat
tcttttaggaaaaggacctataatctattgtctttcacatatgtttatagggccttttca
aaaaaaattctagatatgttctaagggacaagagacatcttctgagccagagtgcgttat
ggtgcaaaatctggttaaggaggtatatattttttgaaaaaaacggtgttttttaaatat
cgaaaacgtgcacaaaaaatcaacaaaaaaaatttttaaGccctttgaaggcctgaattt
ttaaaagaaaatgttggataacgatgggaaaaggattcttatgaacacacgaaagaaaat
cctagtttctgaaattttgattttagagttctaattttcaatcgaaaagtaatttacttt
attttttttttggtaaaatgtacaatttttaaagtaaaagcttaatttaggtatagattt
ttaacatacaccttcagagaaatgcaccctagaaaaaaaatatttttgagaagctgagaa
aatttcctaaattattcctagatttttttatttttttcaataattcaaggtacaattatt
ttacctgttttttttttttttttgttggtctgttctgccctgaccctcaattttgtgttc
aatttactcaatttcttgaaaaatatcgacaaggccatatttcagcaatagggtcggatc
aataaagttgaaaaatgcaaattttagggaattttgtcagctcggtttttggtttagaat
acatttttgttttgtttttttttttttttGAAGATGAACAAGGATGAACACTACTTCTAt
tttttttAATAAAGACAATTTGTTGAATAATTTAACCTCCAAATGGCTATATTGTtttgt
tgtgtcaaacagagtagtttacttgtactgtgttgtgataaaacctattaattttgcatg
ttaaagtgcgagtagtttgtccacaatattgtttatgtgtgaaataagaagctgtcaaca
cggataagtagaaattttaaaacgatcgttactatcgagttgattattatcaattttatt
ttcaccggcaacaacggtttgctatcgatttcggtggcggctgctgttagctgttttttt
cttttttgggtcttttgtgccctgctattgtattgcttggttagctcggttgtgctcgaa
agaaatgagtttgtgtggcaagtgcgagcaaaaaaattgttttgaagatgccgtaccttg
ttcggggaagtgtggagcgttttttcatcgttcttgcactactttgactaaagcggcggc
aaaaactattaatgaccagccaaatgtgcaatacaagtgcgacccgtgtcttgatagcgg
tgttgatgcagagattacagagcttctcattaatgttaagaagataaaagaagaaatgaa
gaacctttctgacatttctgatttaatctctgacatcaaagaaagcattgctactcgaat
cgacgaagccatcaagaaagggttagaagatgtaatgatgtcatgcagtgaaatatttca
gaaaaatatcaaaacgattgtagaaagcagtgtggccacggaaattgaaaaagcaataaa
atcgaattcacaaaaaagcaaaaatgaaagaatagtaaaagtaacaagaaaaagaggaac
ccattcagaatccgacgggctccccggtagtaaaagacgtgccgttgataccgatgattt
agaaccgatgttagttgacgatgaagaaaaggacaacgtttttgaaacgccaacttttgc
ggagattttaaaaggaaattccgaaataaaaaatggtcttcaaaataaaaaattacgtgt
tcatcgcccaaaaattgttattaaacctaacgaaacagatcaaagtaatgatcaaacaag
gtcttttttaaaatcgaatcttgaccctaaattgcataaaattaataatttaagaaatgg
cagggatggacccattattgcccaatgcgcgccaggacaaaatctttctaaagtaataag
tgacattgaaaacagacttggtgaaaattatactgcaatcgtttcgactggcctaccaaa
gataaaaattgttgggatgagtgaaaagtatgctcctgaagatttcattgagttattgac
cacacagaatgacgatatttttattgaacatgtaaaagttatatctttttacgaaaatcc
acgcatcaaatacaataaatttagtacaataattgaagttaataatgatacttttgacgc
attgttaacggctggaaaagtcaacataggatttgatagatgttcagtttttgaggctat
taaggtcctgagatgttttaagtgtggaaaatttggccacatgagcacaacatgtaataa
taacgaaacttgttcaaaatgtagtgagtcccataagactgctgagtgtacttcaactgt
aatgaaatgtgttaattgtttgaaaaagaataaggagcaaaaaatgaatcttgatgtaaa
tcatgctgcatttagctcaaaatgtccagtttttagacacctggctgcaattaaaaggga
tcgtttgtacgagagtgaatagcaatcaaatgctttcagaaaagtaaatgctacagatat
aatctatttgaatattgctggactgaccacaaattacgtatcattacggcagttagtgga
aagttcgcaacctcttttagtattactttctgaaacgcatattactgaaccggaagcatt
cgatcaatattccattccaggttataaagttgtattttgtttgtcacactctaggcatac
tggaggagttgctatttattataaagaatctatttatcttaaatagtgcttaaacgagtt
ttctgaaaataactggtttttgggcattacagttgaaaaaggcatgaatactggtaatta
tggaattttgtatcatttaccaagttctagtgaccagcgattcattcaaattttagacaa
ttggttggaaaatttcttagatatgagtaaatttaatttgatagctggtgattttaatat
aaattggcttgatgagcagaattgtacacatctaaagagtcttaccgaatatttaggttt
aacataaaaagcagctgctttcacaagaataacgagaaatagtagaacactgatcgactg
cgttttctccaacatcgattgcgttaaagctgtagttaaaagtgaatggaaaataacaga
ccacgaaacactggttattacgatctcagactttgatttggaatctccgaatgaccgtat
taaaattaaatcttggaaaaactatacaccttcagctttgtgcgatcttttggaaagacg
tgtaaattttagtacattaactggagatcaagaatattgacgaacactttgaaaaattgt
acaaacgaattagtaactacgcagtacataaacaagaaagattcgaacagttggtataat
ggagaacttatgagattaaaacaaaaaagaaattctgttaactttcagagcaaaattcaa
ctttataaatctataatctcaccacacttagacttttgttcatcgataatattcttggca
aatgaaacacagttatctaggcttcaacgcttgcaaaataaaataatgcgtttaattttg
aaatgtaacagatttacttcttcggcatggatgttagatgctctgcaatggctatctgtg
aagcaaagaataattttttccactatgatttttgtgtttaagctaataaatggtttgttg
cctagatatttatgtgatcgaattttacgaggtagtgatcttcatgatcatttcacaaga
aatgcagatgcaccacgcactccaaactttttatttggagctgcacaaaattcattgttt
tataaaggtgtgaatatttttaactcgatgccaagacacattaaacagtcaacgacaata
gcagagttcaaaagacggtgttgctcgcacattaaattagtattttaagtttgactttac
ataattatatattgacggaattctaaaacgaatgcacaagtaaattgctcagtatgacca
catgatgatgatggatttttttttgttttattgaaatgttgtttaaaattagagttaaaa
aaatgagaagtctacaaaggtttgagaatcgcgcgcgatatgcaaatataatgtgcctct
taagttgacgatgatgaaagtaaatgtttcttactgtgtataatcaaaattggtagttgc
tctgaagacaggagagctcggatggctatagggaaagctagtttagtaggttttggcggt
cgaaagatagggtttcgaaaagtacatgtcttcgggcaaaactcgttacgtacactttgt
caggtaaaacagtagggtacgatttcgggcaatgtcattgttagcttgtcacttagtaac
aacccagttcagatagacacaagtaaaactatatgtgttccgaacagtagctagtaccaa
atgcgattcgttgaagctgatacagttacaggcctatcaattaaatatctacgatagtaa
ctgtaatgacggagttaattgaaaggctaatttatatttgctttgaaaatcagctcgttt
ttttgcattactgatttgaatgttcaaaaaaaatatcatatcgataactcgtccagctca
aacctttgtaggggtaaaaggtgggaccatcatcatcatcatcatcatcatAACTcaaaa
acagtgcagttcattaaaaatgtaacaaaaaacaacatttttatcaaaaaatcgtaactt
ggccactagggtggtccaaacccggacttttttggggctaccccctgaaatcaaagattg
acccatcactaggctaaatttcaaatttgagctcattctgaccacgggaacccctccctc
caatcgcttaaagtttgtatgggaaaaatcgtcaaaatgtatggagaaaagcaactgttt
tacttttttacctgtggaaggcgccatagtcatccgattcttaccatttctcaaatttag
aaccttcattaaatttagaacaactttcccgaagtcaccatatttttaggattttttacc
gcgaagttattagcgcccaaagctgaccatttttgcgcagccagctgtaaggggctacct
aacaacgatgtttattaccaattcgttcacgaacgtgctctctctcaggttcaaattctc
tcacgagcttgctcgcctgcctgcctgcctgtttgcttacaagcgcgcgcgctgttgctt
tgcttggacttttgtcgtcgtggtaagaatcggatgattatggcgcctgccacaggtaaa
aaagtaaaacagttgcttttctccatacattttgacgatttttcccatacaaactttaag
cgattggagggaggggttcccgtggtcagaatgagctcaaatttggaatttagccttgtg
atggtcaatctttgatttcagggggtagccccaaaaaagtccggatttggaccaccctat
tggccacaAACTAAAGTCCGTAAGTTTCTGCTAttttttttAATTAAAGGGATGAAGCTA
TTTAAAATTGAGCTGAGCTTCtgagattccaaaaaaaaatccagaatggtttatggatag
tcccctaaTGGACATAAGGAACCGATGGaaaaagtgtcataaaataaaaaaataaaaaat
aaaacaatgaaaaGTCAACTCTAGGAATTCTATAAAGTTGTTCAGTTGTTAGAAACAGTT
TAGAAGACAttttttttttGTTAAAACAAATTTCAAGGCATGAGATCCTTTGAcaaaata
aaaaaatcaacgaaataaattatttaaaatatgaaaatttttaaatattcaatcaaaaaa
atactaaaaagatttacaataaataaaaatcaatcatttaattacaaaatgtataattta
aCATAAACCCATCTGTTGGCAACCCTATCCAATGGAAAATTGTATAATTTTTCCAGCGGT
CGAGACCCCCCGTCCTCTTTCCACACCACGGTGTACCATCAACAAAAACGCAGGCCCATT
TTCCTCCTTCCCTGAAAATGGAAGTTGAATATATGATAATAATGGGAAAACTGCGGCGTG
TGCGGAAAGGGCGAGGCaaaaaaaaGACTGAAATCACTTCTCGGGGATTCTCGGGATGGA
CGTCCCGCCGCGAAGGGCCCAAAGTCAGTCGCACACAGCTCAAAACCCGGTGGTGGCGGA
TGACAGCGGATGTGTGAGATGGGTTTAGACACCCGGCGTTTCGCCCCCCGtttttttttt
ttCCCTGTCAGTTGTTATTTTTACCGGTGGTTCGGGATCGTTTTAAATATACGttttttt
Ggggtaagcgtgggtccatccctgccatttcttaaattattaatggatgcaattaagagt
caagaatcgatttcaggacagaatctgtctgatnnnnnnnnnnnnnnnnnnnnnnnnnnn
nnnnnnnnnnnnnnnnnnnnnnnnnnnnnnnnnnnnnnnnnnnnnnnnnnnnnnnnnnnn
nnnnnnnnnnnnnnnnnnnnnnnnnnnnnnnnnnnnnnnnnnnnnnnnnnnnnnnnnnnn
nnnnnnnnnnnnnnnnnnnnnnnnnnnnnnnnnnnnnnnnnnnnnnnnnnnnnnnnnnnn
nnnnnnnnnnnnnnnnnnnnnnnnnnnnnnnnnnnnnnnnnnnnnnnnnnnnnnnnnnnn
nnnnnnnnnnnnnnnnnnnnnnnnnnnnnnnnnnnnnnnnnnnnnnnnnnnnnnnnnnnn
nnnnnnnnnnnnnnnnnnnnnnnnnnnnnnnnnnnnnnnnnnnnnnnnnnnnnnnnnnnn
nnnnnnnnnnnnnnnnnnnnnnnnnnnnnnnnnnnnnnnnnnnnnnnnnnnnnnnnnnnn
nnnnnnnnnnnnnnnnnnnnnnnnnnnnnnnnnnnnnnnnnnnnnnnnnnnnnnnnnnnn
nnnnnnnnnnnnnnnnnnnnnnnnnnnnnnnnnnnnnnnnnnnnnnnnnnnnnnnnnnnn
nnnnnnnnnnnnnnnnnnnnnnnnnnnnnnnnnnnnnnnnnnnnnnnnnnnnnnnnnnnn
nnnnnnnnnnnnnnnnnnnnnnnnnnnnnnnnnnnnnnnnnnnnnnnnnnnnnnnnnnnn
nnnnnnnnnnnnnnnnnnnnnnnnnnnnnnnnnnnnnnnnnnnnnnnnnnnnnnnnnnnn
nnnnnnnnnnnnnnnnnnnnnnnnnnnnnnnnnnnnnnnnnnnnnnnnnnnnnnnnnnnn
nnnnnnnnnnnnnnnnnnnnnnnnnnnnnnnnnnnnnnnnnnnnnnnnnnnnnnnnnnnn
nnnnnnnnnnnnnnnnnnnnnnnnnnnnnnnnnnnnnnnnnnnnnnnnnnnnnnnnnnnn
nnnnnnnnnnnnnnnnnnnnnnnnnnnnnnnnnnnnnnnnnnnnnnnnnnnnnnnnnnnn
nnnnnnnnnnnnnnnnnnnnnnnnnnnnnnnnnnnnnnnnnnnnnnnnnnnnnnnnnnnn
nnnnnnnnnnnnnnnnnnnnnnnnnnnnnnnnnnnnnnnnnnnnnnnnnnnnnnnnnnnn
nnnnnnnnnnnnnnnnnnnnnnnnnnnnnnnnnnnnnnnnnnnnnnnnnnnnnnnnnnnn
nnnnnnnnnnnnnnnnnnnnnnnnnnnnnnnnnnnnnnnnnnnnnnnnnnnnnnnnnnnn
nnnnnnnnnnnnnnnnnnnnnnnnnnnnnnnnnnnnnnnnnnnnnnnnnnnnnnnnnnnn
nnnnnnnnnnnnnnnnnnnnnnnnnnnnnnnnnnnnnnnnnnnnnnnnnnnnnnnnnnnn
nnnnnnnnnnnnnnnnnnnnnnnnnnnnnnnnnnnnnnnnnnnnnnnnnnnnnnnnnnnn
nnnnnnnnnnnnnnnnnnnnnnnnnnnnnnnnnnnnnnnnnnnnnnnnnnnnnnnnnnnn
nnnnnnnnnnnnnnnnnnnnnnnnnnnnnnnnnnnnnnnnnnnnnnnnnnnnnnnnnnnn
nnnnnnnnnnnnnnnnnnnnnnnnnnnnnnnnnnnnnnnnnnnnnnnnnnnnnnnnnnnn
nnnnnnnnnnnnnnnnnnnnntaggtcttgactaagactttgacagaaaaaagtttttga
aaaatcctgtttttaatgtaaaaaaatgacttgaaattttttgattttctgtacgttcca
ctcaactagtggggcaagacgaacaaccctttggggcaagaggaacaatgcatgaaaaaa
catgttaatttgctaacaattgaactagtatcacttaaatacatcagattttaatgtttt
gaaaagtttctttaaatttaagaataaataataatattttacaaaaaaatgtatcgtttt
tacgaaaaaaaattattacctagatgataaataataaattttcatattatcactatattt
tgtatggacatttttttaacatttgattatcagtttttaagtatttttatgtatttattt
cccaataaaatatgttgttgcagcaattcgtatttttttccatactaaaaatccctatgg
tacacttgccccacctgaacaagattttttaaaagctctcaacaaaaataaccaaaagtt
aaatcatacgttataatatgtgcatgtcattggtagggacacttctaatctaggaaaaat
agcattttgataaaatgagccccaagccttattttgtactttccaaatattataagaaaa
caaaagttttgaaaaaacttcattaaatcttatgccccgtggcgtttacgtcgttttggc
ggtcatgtggtagtagaatcagctaattgcattgctagcaacaattcctcatactggaaa
taatcaaaattgtaaaaaatacggccgaacgagcgactgatcctcttgccccatctggtc
gtcttggcccaccttcccctatggatgtcacgatatctcgagatggggtggaaccaaatt
ggctgaaatttgaggtgaagactaccaagacatatcccgtgtgcatgacgaagcccgatt
ttgaaattttgctttttttttcaatacaaaaatcaacaacttttttatatgaaaaacgtt
acttaatccaccttaaggtggttggtgccttcctctcatttatagggattccaacccccc
taaagtgtccacatgtttatggatctcccctaatacaaataagtgatgagtagggttagt
gaaatttcacgatttcgcggacagcgtgaaatccgcgaaattaagctttttccgcgaaat
cccgtgaaagtttatgtttttgaaactgtaaggatttttctcaaaataatttatcaaact
caaataggaataaacataatcttatgaactactgtagatttaagggagtgaataccctgg
ttgaaatactaatataggattagtgatttttgacgattttgtggacggcgttaaattcgt
gaaatttatcaatttctcaatttttttttaatatcaacacaaaaaatatttcatccataa
agactatttaagtaaattttataagttttcaatcgaaaaccttgatttgaaccattttaa
gaatagctaagatttttcaggttttattagaaattgactaaatttagtaatattttcatt
cgctgttatataaatataactgctattttatttgaaaggtagtaaaatgaagagtatttt
ttgtctttgaaatcgccttctaaaaacacttcatttttttctaagtcctgttaaaatttg
attatttgtgtgaattattcccgtgaaagtaaagtaactattttttttttgttttatgtt
cacattttgactaaaaatttcgatttcgctacaaattagattacttttgcctattgattt
tacatttagtttttgaaatgtgtgatgaaaaccttgaaaattattttaaatgggctaaaa
gtcgcagaaagttcaaattattttactcattaaggctttacaagatagttaaatcttgtt
ctgatatgaaattcaacaaaatgtaaaatgatgcaacagaagttaatcagcgaaaacttt
ttagctttattagtcgaatattaaaaaaagcagttcagtaaataagaaaacgtatgccct
acattctatttcaaaatatatatttatatagcccttccataaaacagatgaaaacttttt
tgaaaattaggagatttttttgtgtcacgttcaaaaattgatgatttaatctagtgaaga
tttatttagtttattgaagaataatatataatgaagcataaaaagtagtttctgttattt
aaacacaagattttcagagttattttaacatttttcacgttccgcgaaatttgcgtgaaa
tttaatgttttgaaatagaggcccccgtgaaatttgcaattttcgagcttgaaaaatcac
taagcctagtgatgagtaaaaaaacagactacctaaagattatcgtgtgagcagcagtgc
cgagaagatggatttttgtggtgtcctttttgtgctgtattcgtggtcgtgttcatgttg
aattctgtggaaggtaggggaactataccctttctcagcctatttctattatcggcctat
cagcactttgatcatgaattacagctttcataaagtgttttcgactgttccaaagcaata
aatagctcaaacaaaagtgagcaagcaactctccattgttgatacatctgaaaatgttga
ttttatagcggagacggcaaaagtgatgagaattggtcgaacggcttagagtgattaaaa
tgggcatatttcccctacaaagccgcatgtttagattcttgtgtctctattgttttattt
gtggttccatgaggagtattagttttacaattattttattttttttacagcttcctggaa
ttattttaaattaaatgtctacatgtcaatttatctactcactattagtttatttaaatg
ttcatattattccttatcctattcctttcctgtaacataccatctcctcataccatatat
gatcaaattgcttaaattaacgaaactttctaaaacaacatatgggaaccatctggagca
tttatatttttaattactgctatttttcacagcttcctggaatcatcttgattatattta
tcatatttattatatttattctatatactatattttttatatttattatttatcattatt
acaaaactatatgcttattagataatacactaaagactaacatttacacttacaaacatc
caaatcatgtaatacattacgcattcaaccattttcatcggcccgatgaaattcctctaa
cccccattccaaacctcccaaaaatattccgttcacttttaaaagtcgcatgggttccct
gcacttttgccactagtgaccaacaaaaacatcccctcccaaatccccacgggactgtat
gggcgtagccttggagcacagtgaggaaatttacgttcttagatattcttggttataccg
ggcagcaatcaaattgtctaagaatattgaattgaccattgtgggtctaattaaaaagtt
cattttccgagtgattttatagcctttcctcagtaaggtgaggaaggcaaaacataaaaa
tatttatattttttttaattaggtttttgaaaatcggccttcgtcatgcccatgagaccg
atttaacgagccttcaccaaaattttgagctgatttggtcaaaacagtgttgagatatcg
tggcacccgttttttgaaactcctccgctatatctcggcaatggtacatccaaatgtctt
catatttattttgttaatagatgaaaatgtacatttaaatgccctacatgcatgtaacat
cctaaaatgcatcccccttcgtttaaaatcattttagcatgtttgggttgatttaaacat
ctttagaatttttgaaaatttgcgatgtttagtatcgcaaaaagtttttttgcgctaatt
tttttgttttcgacaaatcttactttttttgaaaactaatgattgcaaaaaaactgaacc
agtgtaaaatgcattttaaaacacttctttatttttcattttgacaactgtgcatacaaa
aacggtacgtaaatattcgaaaatctgtgtctgttgaagaaattttctgatcgttttggt
tagattttttgtttagaaaacaaaggtgcatggaaaaaaatgccgatAACTTATTTTTAC
AAATAATCAATTCCCCAAAATCtttttttatatttatatcttttttgaggctctgtagtg
tattaactttatgaatgtaaggaaggcaccacccacctaaaggtggattaagcaacgttt
tttcgtgttatttgccgtctcttttgtgtcgctgtttgagtgcatggggtggttggtttt
cttctttttatttttttattttttttagttcgcgcgttcgttggccgatgattttttttt
ttgttctctttatatagtttttgatagaaacgatccgaattctttttttaaagacaagca
agtcgtattgctggattaattcctttccatatcatcgaggatcggaaggcacgtcgacga
atatgttttaaggcttatgatataaaatcattttaatgaatgaagcccttcctacatcac
cgttgatcggaaggcacgccgactaagaatttctggagaatcgcggtcgaattaatacta
tattgaaatctctagatagctatctttccgcagccggctgcctaagatttttaaaatttc
aatcgataaacaaattgctcatggtcgcatcacctaccacagtgaatcctgacctcatac
ccattttactaacccctcaaaactcatgtgataatttgtcggagacgcagccgatttagc
ggtcccatcactcaagtatcggactaacattcccatccacttccccgtgtcttaccactg
atcgtggccggcgtcggtattgatcagcacgatagggacctttgaaaattgcgaaggggt
aatgattggttcctacttttcatctgtagtccacggagaaattttggaggtcctggtcaa
taatgaagtagcagctacgggtagacaccaatgctatgctaTGCTACATGccaagagcaa
tgttaaaccaactagccaccacctagttttaggaaggttttgtggtagaatctcgatagc
ttaatagttttatttggaccttcaccgcaactaataagcaagagctaattaataggttct
aacagcgttttatacctcgggcataaaacctcgtgacaataatcacgatctttcgataag
gttttatgaaagttttaagagagtcttgaaaacccaatggcaatgtcacgccaaacggtt
ttatcgcatgtttcttcaaaaccaagggtggtttagctgtcaattgccatgaaaccacaa
gctcctgaaaaaacttttaacgcggccaattagcagtgcataaatatggcgcttaacgcg
tattctaattgaatgtgattgaccgccatctttgttgaacaagtagagaactgagaaatt
tgatttaaattggacgaaaactctcatttatgctgaatttctgatataattaatattgcg
atagatgcttaaatataatttgaatttttttttcaaaaaattgcaacaaaatatttttta
acattaaaaactatgtttacaaaataatgatttttttaagctagttgattttttggctct
atctcccctacatttttcagtaaaatttcaaccgcagctaaatttgagccaccaattgcg
agaaataagctttgaaattatttcaattaccttcaatatctattatttatcatcgccagt
tttgcaaaccatctccattttattatttgacaggacaaagacttatttttgccaaaataa
aacctatttagcataagacgtttgaagacgtatgaaattttgccttaactcctggcaagg
ttttaacaaaggttttatcaaggctttgaggatgttgttaagattcagttgtaaagcctt
gaactcctatgtaggttttataaataggccgtgacaaccttttgcggaggtctttttggg
ttttaacagaggtttatcggggttctggggaggctgttacgacttggttttaatggtggt
tttaatgttggttttggctgataggttttaaagcggttgtgacagctttgataaagccta
aaatgttacttgggaTGATaatagtacccatgattgtccattcccgaaaatatttttttt
tcgaaagcttgacaaattttgcaataaaaatgcctaagagacattgaagattgggcctct
agttgctaaaatacagcgaaaaaacaaaagaaaatttcagtttttttaagtctcatatca
gaaacatttgtgtaattttaggatcttttcgaaaaaaaatattttgaaaattttagagtc
aacaaaacggtcaaacattcaatattaagcctatttgaaatgttagtcttgattccaaaa
ttccaaaaatatttttttcgaaatgattataaaattttcacataaattgtggtaaaaaac
aGCTGAGtttttttATTTCAATGAAACTTTGTCTATGCAAGTctacagagtaaaaaaaaa
tcatctcggaagagatacattctttattgtcacaaaaatgtgtaatttggccgtttttct
tatttaatgtcactttcagtcttaattgaggtgaaattacttcataaaagaggttatatt
caacctttcaaagggagcatccataaaccacgtagacacttttttgaaatctcagacctc
caccccctcgtagacaattttcatacaaaacaaatctattttgtacggagcgtggacaag
cactgaaccctcgccccctctaagatgtttacgtggtttatggatggtccctaagtcttc
atacaattttgagggttggacttacaacatgggcatgaaaatgttcgcgtttaagtatta
tgagttttttttatttaccgttttgaaaaaaaaTCGAAAATATTGTCAAACTAAATTTAC
AAAAAttttttttAGGTGCAAAATCCAatttaattttttataaagtgcgccattcttatg
ttttttaaggcaattttcgttttattttttcggaaaatgtatttttttacacttttaata
attattatgaaagaaaagcactcttgcaaaaaataatgttaaaaacctgagaatatttct
tacaatttttattatttactttctttatttgctgagatacagcatcttaaaatataagtt
tttttttcaactcgcgatatctcggaaataattggttcgattttcaatgtttaaaacatg
aaacatttgtgaaattatcttccgttttaaaaaataaaaaatttcaaagtttaagaatca
agattaatttttaaaaaaggctaaataccctttttctggacgtttttaattgtcggtctt
gtttaaaaataataatattttttttaaaagagtacaaaagtaaaaaaaaaacaaaaGCAG
TTTCCACCGACGGTAAACTTCAAAATCTACAACATAAGTACGTACAAATAGCCCGAAATG
GGCCCCATCGCACCGGCGGAGAGACACTGCTTCTGCACTGGCCCCGCTGGTCGGATCCGA
ACTCCAGCAAAGTGAAGGGAAGGTCACTTCCCTCCCCCGAAAACGGTGGCGGCGGTGGTT
TCTGTGGTCGGTTGACCTAATAGCTGCATGTACATAATCGCGGGGAAGGTGAAATATTGG
AAATATTTTAGTCAGTCAAGTTGACTCCGTTTAGTTGgtatgtgtgtgtgtgtgtgtgtg
tgtgtgtgtgtgtgtgtgtgtgtgtgtgtgtgtgtgtgAAATTAAGTTGGAGGAATTTAC
GCTGCTGCTGACTGACTGACTAGTGACTAGCCGCGACCAGGTGGACAGGTCAAATCAGGG
GTTAGCTAATCTGTGTTGGAATGTTTTTCGAGTTTGAGGTGGAACGTCGACAGGTTTTGG
GGACGGATATGATTTTTCGTTAAAGGTTTTAACAATAAGTTTTAAAGTTATGTAGACAAA
AGATCAGCAAAATCACACAATCTCATTGCGGTTAGTCACGTATCAGCAGATGAATTTGCA
AACTTGTGATTTATAAACACGCAAGCAGGCAAGGTACAGGGAAAAAAGACTCTATCAGTT
GAATGATCATAATAGCTTTGTTCGGTGTGTCCTTCCAAGGGGAGAGGAGACACGACTTAG
AACGGCGCAGTCATTTCGAAGTCGACTCCTCCTTCGACTCACGATTTGTACGAAGTTTAA
GCAGAGGTGATCAATATTGCACTGACTGGAGGTAGTTAGTTGCTTTATTACCGGCATGTT
TTAAGTCGTTTCTCACTCGATTGTACACAGCAGCTGCAATTTCAGAAAGGGTGCTGCTGG
ATTGAATTTCAACTGAATGCCTTTTTCAAGGTTCAAGGTAGATTTGAAAATTAGGTAAAG
ATCTCATATTCatttgtatttttgtatttttgtatttttgtatttttgtatttttgtatt
tttgtatttttgtatttttgtatttttgtatttttgtatttttgtatttttgtatttttg
tatttttgtatttttgtatttttgtatttttgcatttttgtatttttgtatttttgtatt
tttgtatttttgtatttttgtatttttgtatttttgtatttttgtatttttgtattcttg
tatatttttttttgtGTTGAGAACCCAAATCAACAATTTACAAACTATAAGTCAATTCAA
AGTATACTTTGTATCGTCACTAACTTCCACGAGAGGGCTTCTCCCAGCCCAGATCATAAC
TTTTTAAGACGATTCAATTCAGTGGCATGCAAATTCAGAGCTCAGTAAAATCCACTAAAT
TATGCATTACATATACACAGCGACTCTGCCATAAGGGATGACAGCACTGTCTGTGATGTG
AGAAGAAGGGGTAGGCAGGCACCCTCTACTACACATGAATCTACTAAACTTTTTCGACCT
CGAGAAAACCGCGCTCACTCTTCCTCCTCCCAAACCACGACCATTCCACGTattactcat
atataggcttagtgatttttcacgctcgaaaattgcaaatttcacggagacctcaatttc
aaaacaccaaatttcacgcaaatttcgcggaacttgaaaaatgttaaaataactctgaaa
atcctatgtttaaaccacagaaactactttttatgcttcattatgtattattatgtaaaa
aattcttccaattttgaaaaaaatccttctggttattggatgggctctatatttattttg
aaataaaatgtagggcacgcgcattctcatttactgaactgctcttttaatattcgacta
acaaagctcaaatattttcgctaatttgcttctgttatatcattttacattttattgaat
ttcatatcatagctagatttgtccagtcaaaattagtaaaataaattgaattttctgcgt
catttagcccataaaacatattttttaagggttttaggctaacttttagctcatttttca
aaaactaaatttataaacattttgcaaaaataatataatttttaagaaattcaaatttaa
attctaaatgagaagagaaaacaaaaaaagtagtattttttaactttcacgggaattatc
cacccaaataaacaaataccgttaaaatttaacaggcccaaaaaacaaatttgttatgtt
tttaaaatatgattccaaagataaaaaatactcttaattttattttcaataaaatttgat
tctttaaatttctttcaaaactatgcctttcaaataaaatagcactaaaatttttaatac
agcgaatggaaatattactaaattttgatagtttctgaaaaattcaaaaatctcaacatt
tcttaaaattgttcatatgaacttaacacacatatataatcaagctttttaattgaaaac
taatataatttcttttcttttcggatgaaatatttattaagttgtaaggctggtacaaat
tttattaaaagtttttgtccctccctcttcccctttccttcgaagttggcccgaaaaatc
aagggatgaaaaaaatatttttttcaaaaaactgaaaaatttcaatggatcagctgaaat
aaatttaaaattcattaccctgcgtttttcattccatttttaggaaggtttgggatcatt
ttaagaatgtttgggttgatttaaaaatctttcgaatttttgaaaattttcgatgttatc
gcaaaatgttttttttttgctaaaatttttgtttttgtcaaatcttacattttttgaaaa
ctaatgattgcaaaactactgaactagtgtaaaatgcattttaaaacactttttccatgc
aaatgttgaaactggcttgttatttcaatatttatattttttttttttttttgcccatat
ttgcattcaatgattcgagaaaattgataaattttacgaatttcacgccgtctgcgaaat
cgtcaacaatcattaaccctatattagaaataaaaccaggatattcactcgcttaattct
acagtagttcataacattattttttttcccttttgagtttaataagttattttatgaaaa
atcgttacattttcacacaaacataaaatttcacgggatttcgcggaaaaagccaaattt
cgcggatttcacgcagtccgcgaaatcgtgaaatttcactaaccctactcatatatcaca
caatttATGGGGATTTGCTCCTGAGAAACCGCCGCTGAGCAGAGGAGTgagagagagaga
gaAGGATAACTCTTGGTCTTACTCTCTCTCTCCTTAAGCCCCTTTGCTCATGAgttgttg
ttgttgttgtGAGATATGCTGAATAGTATTTTTTCTCGCAATAGTGGTGAAGGGGGTGGT
GGTGTTGAATAATGTGCTAAGATCTCTTTTAGCGATGCAGTTAAGTGATCTGATCCTGGA
GGGGACCTGGTTGGGGTGCGAAAAGGGTCGGGCGGTGCTGTGGGAAATGGTGCCAAGGGA
AATGGATTTAGCGCTTCCATAAGTTGCCAGCTGTGGCGTTAGTTGCCGTGTTGTTTTGTT
TGGATATTGAACGGTTCTATCGTTTGTTAAATGGTCCTTGTGAGaaaaaaaGAATATTTT
GGAAGAGGTAAACCTAAGAAATTGTTGTTTTGacggactttaatctcttttaaatttgat
caattagaaatttaacagtcaatttgaataattggaaactcaccatggcaatgtttgaca
gttgcatgaaactgtatgcacacaataaacactgcgatcgatgcgtacgttcaccactag
atggctctagtTGAATATTTAAATCCGATTGTCTGTGGTTTTCTTAACCAGGTATGATAA
TTTACATTTCGTCAGAATTGCCCACAATTCAGATTTAATTGtttttttGACGGACTCTTG
CATCACTCAACGCTTTAAATAATATTTTGAACAATTAATACATGAAAATTGAAAAGATAC
TCAAGCCGTATATTTTAGATGGGTTTATTGGGCTTATTGAAAATATCTTCAAAAATGTTT
TATGTTTCTATAGaaaaaaaaTGTCAAACCAACTTACTTACCTTTTCGATGAGTTAAATT
CTCTACACGAATCAATCCAGGATAAAATTAATTGGCCAGACATAGATCCTTACACTGAAT
CAATCAATCTCCTGCTTTGCGTTTTAGATTGGAATTGTAAATCCCAAATATTGGTGTCTT
CACTTCACATTCACTTTTAAGTTATTTTAATTATTTCACTAAAGATTGAACTACCGCAAT
TAATTAATTTGGTTTacttttttcagctaacttcgatttaaaaaaattaactttatacag
taattgaactaggggaacagcatctaattccagcgtgcctctaatgttggcaggtcagaa
ctttgacattcaattaaagctggttgaaagcgtttcaactgaaatcgagtgataaatagc
tcaataagaagtgaacaagcaagtttctatcagaagttttgcttagcctgccaaacatac
gagaattctaccttattaTCTTTGTTTTATAGCaagttttactatgtttcctcatcctta
aggtgaagccgttgatcattttcgaagaaaattaatcatcactataaaatattctgtatt
aaatttaatttaacgaatttcagcaccaaaaggaatcagcatgtgccggttgttgccttc
ttgaagccactgaaagaatttttgatctaaatcaaatgtgcttcaaaatttatataattt
tgtggcacagtcattgacgtcctagttggcaatcatttattaatgacgatttccataact
ttacaaggaatgggataatcgttaccaaaaggaatcagcatgtttagggcactattctaa
acaacttgttgaaggaatttagtcaaaatattgaatgcgacgcaaaatttatatctttga
acgaaaaatcatgacaatgatggatgtcttcacgttaaTTCTCATAAAGCACAACTTTAT
TACTTTATTCCACTTTTGATCACGCAACAACTCACCGGTTGTTCAACGAGTCGCGACCGG
AACAACTTCTATTGTTTCCCGAAAGTACACGCAAATTTTTCACTACTCGCACTGAGTTGT
TCGATCAAAACATGCCAAAACAAGTTCTTGCATTCTGCTGCTGTTTCTCTTTCGCTCACA
CGCGACTTGTCCCGTGCATGCCCGCTTGTTGTTGTTGACATCGGCGAGCGTCGGGAGCtt
tttttgatttttGCTAGAATCATGTGTTTGAGGGAGCAAGAGAGAAGATTTTCGGCAGAC
GAAGAAACGGGGAAGCTTTTTCTTTGTTCGTAGCGAGCTTTGTGAGAGGATGTCTGAGCG
AGAGAGCTTTTCATGAGCTTTGAGAATTATTTATGAGAGAGGGATAGGAACGGAACGTGT
GCACAGTGGATAGAAAATTAAAACATTTTCGATTCGCTTTTTCGAATCTAATTAGCAAAT
TTGTATATAGAATTccttattattcctccttcactcctcaacagtgttgccagtaaaatg
gggaaaatgcagcagtgttactagaatcagcattaaaactgctgcatatcagctaatact
acagcagttgttttagagcctcgtttagagctgatttgttttcatcctagctgttttatg
gctgattagactgtagaatggtgacaaacagacattctcacatttctgttaatgctggat
ggttacttgacaaatatcagttaactgagaattctgttgaatctgaagtactgaatcgtt
ttctgaaaattcagtagatgagaattcagtaaaactgtactgaatttcagtaaaaagcgt
tacataatccaccttaaggtggttggtgccttcctcacattcatgttacattttaggtcg
tattttcaaatgaatttaagagttttttgtttaatttttgttattattttttttattcaa
tttttttattttttttcattaattttatttataattattttttttaacagaacagcaatt
ttcaattcttttttaaccaaatcgctaaaataaaggagaaagggggggggctgtaattga
atttaaaagtgctgatatgccaacattagatgaacgatggaattgcatgctgttccacta
gtcttagtaaacaatgtcttatgagttgtatatttcagtaaaaagttcgtgtaaatcttt
gtcgagacaaaatgatgtattcagcaacgtaattaatacagactttttccagaagagacg
cagacgctgctttagcaatgtggcaaccgggcgatatgcatgctgcgcgactctcacgcg
taagcaaaaagacccggcctttgaggttaggcaaatatcgcccttttttgtagctacaaa
ataactttttcatggcataacttcaaaagtacttcactaaacagaataaaatttaatagg
gtcttaggggaccccaaaaggaaccggccaaatcggttcagccagttctgagataatcgt
gtggaaaaaaatcatgtctacacacatccccacatacatttgttcagaatttgattctga
gccgataggtatatgtgaaggtatatctgagagaatcacaaaaacgtaagggcaaaaaac
atttaaaaataaaacaatatatggatgaaaaaagtgttttaaaatgcattcataatagtt
tagttgttttacaagaattagttttcaaaaaaaaagatatgacgaaaacaaaaattccgg
tgaaatcgaaattgtatcgaaaattttcgaaaattcaaaagagttttgaacaggccaaaa
caaagtaaaaatgattctaaatgcatgagaatctatttgaaattgatttcagctgattgc
actttccatatcaatttttaagttaaatcctttaatttttcggctctattttgaaggagg
gggggagggggtgggttacaaaaaaataaaaatattaatgccagtctaaacaatagttaa
atagaataaaaaaataTCAGAAGCAGAATTCCATGGTTACAAAGATAAATTTTCATAAAT
CTaaaactccacaaaatttaaaaaaaaatccttaaaacataaaaaTGTTTAGCTGAAAAC
TGAATTAAACCAAACTGAttttttttAAATATCGAAACAAATTATATTTTGTATCAATTG
AACATTTAGAAATTGATACACAAATTCCAAATTTTTGCTCGAAATTTaaaaaatataaaa
aaTTTCAAGCTCTAttttttttAATTTGTTATTTTTACACTGTAAAATTcaattcgcaat
tttcagtgtaagaacgggtcttgaccgatcttatgcactaggttcccgaagaacacgcac
tgcccttacacctacatctcacccttgctctgagtcagtacgagcagcacgctagaacac
gctttgagtgttcgtgccaggcatgcacaccttctttgccggttacgcattttaactcgg
ccgggggtggtacattaagtagggtttgatgtaagtataagcgcctaaccatttaaagtg
tgcctatcaattttcattaatgcaaaaactgttttatttttagtttgaattcaaaaactt
actgttatttactgtgtattgttttatcctgaaatcttccctattgttgagtcgtgttaa
tctgttgctatttcttttgtcgcggtgttttgttacaatttttggtcctaagcatgttat
aaaagtttaccaaaaatacaatagtaatatttgtgttaatcctttaaccattccataaat
tgagtaagggctcaaacctcacttgtttgaaaaaagggtgaagattgaaaacaacagaca
gtaaaagagaatttattttataaaaatcaagtatcaatagtaagagaatgatgagcgtat
tttgaagaataaaaatgagaagctagatgtattagatgtaaaattagacaatagttaata
aatagagatacaaaacaacctagattatagtaatgataatttaaaggactgttcggacgc
caacggaaaaaacctctttgttaatcagccaatttattacggcagatcaaagctgcaatt
tagatttaagtttagtacatgttgtgtttgtgtgtgtgtgtttttgtcttacaatttgtt
tgtttcctgttttccgtccaacccgatccggatttgtgttctacgtttgtgttgtagctg
taattttaggttatgtttaacagcgtgttcggttttacatgttttgtacagattttgcat
gtttctgtttcgttttacatgtttatctgttccaaacttacttgttcgagaacctgcgcc
ctgtcctgtccttttcgaggaaattctctactctgtcctccgtattccaccacccggttg
tcgcccgcgtgtggttcttgtgtgaagatgtgtccgttcactttctgtaaacccggccca
caaactccactcccaaatcctcaaaaactcctaatttcctcacaaaactaacttttcctc
cgcgctaactattccgtgctcgtaaacttttaatttgtgaactttgttttgatttgtcgt
ccctctgctcgtgtgtttcgtcattgtttcttccttcttctcacgtctcacgcgcgtgag
atgccgtcgcgccgttcgttcccacgcagcagcatggtgtcgaccccgtcgcggcagtga
gcggcctcaacatcccccggcccgtaaacccggttccgaggcttctgaagcaggtttacc
ctcgatctccaacacggccagcctcgctgtcgcgcgcttcaccagcccgctgctggttct
cacccatgcttggcgaatcctcccgtcgccggacacgatcggctcttcgaccactccgcg
gatccaggacttcctgttcttcccgtcgacgatgtagaccaggtcgcccgccttcagcgg
cctcgactcaccgaaccacttcgtgcgttgatttaccgacggcacgtactccttgaccca
gcgctgccacatcacatctgccaactgtagcgaccgcttgtaggcttcacgtagagcttc
tgcagggtgaggggatggcggaaccgcgttgggttcgttcggtgaaactcctcggatgaa
gtgatttggtgtgagggcctccgcttgcgacgattcttgagccacgtacgtgagcggacg
tgagtttatcatgtcctccgcctccgccagacaggtcaccagaatctcgtccgtcagccg
ccgcccgtcgtccaacgcctccagcgcctctttcacagagcggaccaaacgctcccaaac
accccccatgtggggtgcagcgggtgggttgaaggtccacttcgttctcgacgttgtcag
cacctcggcgcagtcgttcccgatgctccgcaccgtctccaccagctccttgctcgcgcc
ccgaaagttcgttccgttgtcggagaagaactcgaccggagggcctcgacgacagatgaa
acggcgaatcgccatcagacacgtttgtgccgtcagcccatacgccacctccagatgcac
cgcgcgcgtcacgaagcaagtgaacagcgctacccaacgcttctcggaccggcgtcccac
tgacacgtcgagcggtcccaggtaatcaaccccgacgtagctgaacgggcgaagattcgg
tgtgatgcgttgcacaggaagcgccgccatccttggcaccagcggctgattgcggtgcac
cttgcaccagacgcacgccgccgccacttgtcgaaccagtgtgttgaccccnnnnnnnnn
nnnnnnnnnnnnnnnnnnnnnnnnnnnnnnnnnnnnnnnnnnnnnnnnnnnnnnnnnnnn
nnnnnnnnnnnnnnnnnnnnnnnnnnnnnnncacgcatccgtacgccttgtcgcccgcat
ccgcgaagatgtgcagctggatctcctcaatctcgtcccacctcgcgttcccgaagtagc
accgtggtagtttgaaaggcttcgcgtccgccaaaatgttgatccaacgcagccacctct
ggaaagccagctcgtcgatcatttcgtcccactggcaccccgtgcgccacagatcttgca
ccagaatcttcccgagaatggtgatcggtccgaggaatcccgctggatcgaattgcgcca
tgaccacactcagcactatccgtttggtcggacgtcgctctcccgccagaacgtcgcgga
actccggcttcgaggccaccgcgaagcagaacacgtcctgatccggttcccaaactatgc
cgagtacacgctcgtagaaggctgacttgtcctcgttgaagtgcacggatgtcttcacgc
ttcgttctcccatcgcgtccagcaccttcttcgagttcgacacccagttccggatgttga
aacctcctttcgagtggatgaacttcacctcgttggcccgccgaatcgcttcctcgaccg
tgtccaccgagtcgtagtaatcgtccacgtagtgtcgctcctttattgccgccgctgcct
ccgggaactcctccgcatactggtccgcgttcaagttcttcacgaactgagccgaacttg
gggagcaagccgacccgaaagttgcaacgtccatgacgtacacctgcggagcgtcggcag
ggtcctcacgaaacaggaagcgttgagcttgcttgtcctcctctctgatcctgatctgat
ggtacatttcttggatgtcaccacccagcgcgatcggtctctcccggaaacgacacacaa
ctcgtggcagcggaaccaacatgtccggtcccttgagcagctgtgagttcagcgagacac
cccgtaccgacgccgccgcgtcccaaaccagtctggtcttgtccggcttccgagggttca
ggacgacgttcagtggcagataccaaacggcgttgctgggcgtcttcagctcctcggccg
ttgctttgtgcgcgtaccccttgctctggtactcggcgatctgttgacagacgttctgct
tcaacgccgggttcttgtccagcttcctctccaacgcctgcagccgccgcgttgccatcg
ggtagctgtccggaaatcgccgctcgtcctcacgccacagcagaccggtttcgaaccgct
ctccggtgcgcttcgtcgtcgtctccaagattttcttcgctcgttgttcttcggcagact
cgggcaccgcaaacgacgcaacaccagcttcgtccaggacgtactggtccctcatcatgt
cgtggagttcttggttgctggccggcttgacgacatgcagattcaggaacgtatgcacca
agggcttgggtgtattaggtccgtacacggtccagccgagcttcgaacggactgcaatcg
gttcgccttgttgaccgactcttgattccagcggcgcgaagagatggatattgtcaagac
cgatcaagatggtcggtttctccttgacctgctccgcaacctgtacgcccgccagatgac
cgtaccgcttctgcacctctgcaaatcttacatcttgctgcggcaactgcagcttcgaaa
ccgtccgcacgttctccaactggaacatctctctcgaacctctggccgcaagcgtcaggc
tcacccgacgagattggttctcgtgcctatcgatctcggcagtccaggatacgaccagcg
gctccagctttccttgcactcccagcttgttggccacgtactcctccatgagtgtactcg
acgatccttcgtccaaaaacgccagagtgttgaacgccttgctccccgcgtacatggtga
tcggaattgtccggaagatcaccccgccgtcgaccttgtgcgtgttgcagtcaacccgct
ggaactgcctcgcagcttcctcgcggtgaagtagcggatgatgttgtcctcgacaatttc
cgatctggcagcgcatcttcgaatggcacgcgctgttgccatggctgctcaagcacaccg
tacacagcttcaagcgctccacggtcttcatgcgctcaggcacccgcattcctctgaact
cgctacagttccgtatcaagtggttggtttgtttacaaacgtagcaagccatgctcgttc
tgccacccgccgctttctctttcgtcgcttcatgcaggtgcacgaactcgttccgcttgc
cctttccgccgtgtgctttcgtcggctcttgaagcgagagcgccgcaaactcggccacct
ccgacacgtcctcgaccagatccgacaaaaagtcggacagcattctcagcggagtgttga
cctttcctcgcctgtagcgcacccagtcgagctgatgacttgtcggcaacctttcaacca
gctcctggaccagcatcgggttgttcatatggtctttcatgcccgacacttccaggtgat
cacacagttgcttgatggtgatcccgaaatggatgaacgtgtcaagattttcgcttgtgg
gagctggcgcgttccggaccttctgcaaaagcgcccgaagcagcttctccggccggccaa
acatgtgtcgcaagtcttcgatgacatccggcaccgcatccggcagcacgagccgaccct
gcaccaacgtcagcgctggcccttcgagacaatccaccaacctcttcaagttgtctacgt
tcgtgaatccgcaggcttcagtggtgtacttgaagctgcttatgaagagaggccacacct
ccggctccccggagaacttcggcagatgtcgcgacatggcttgtctagccgccaactgct
ccttcgtcaacttcgtgaccggtttccccggcccgtcagagacctcgcgcgatccggaaa
ccggtgtcgtcgggtcctccttctcgtcgctctcatcaccactgctgtcgggatcggaat
cgctgagtttggggacgggtaacttcggctttcctagaacccccttcggagtgtccgtcg
agcacgcgcccgctccctcgctcttgccagccggtggatccaccgcggccttctccagct
tctgcttgctcttcttgatgagcttcttcatctccttctgcatagcgaggaactcttcct
ccgcagtcttctgcctatccaaaaactcctgctccatcttgagcttcagcgcgcgcacct
cgttcgccgccgcaaactccctctcctgcatctctctctcgatccggagctcctgctcgg
caaaactcttctccatctcgatccgcttcatacggatcatcacctcctgggccatctttt
tctcccgctcaactcgttccaactccaactgttccagcacgttctttggcaggtcagcag
cgccggaagtagtgcccgcatcgctttttggcttcttggcgttcttccgggtctttggca
cttgcagcgactgagaacagttcgggcaaaagtagttctcaacttttcccgtttctccag
tgcacgccaaatgtgcccaaagccggcaagcttcacactccaccgtctcagcgtcgtcac
ccttcgcttcgccgcagactacgcagtcggctggaacaaccggcttgggtttcggggcca
tcctgaactgttccacgccggaaacaaattctttgatgatgttcggacgccaacggaaaa
aacctctttgttaatcagccaatttattacggcagatcaaagctgcaatttagatttaag
tttagtacatgttgtgtttgtgtgtgtgtgtttttgtcttacaatttgtttgtttcctgt
tttccgtccaacccgatccggatttgtgttctacgtttgtgttgtagctgtaattttagg
ttatgtttaacagcgtgttcggttttacatgttttgtacagattttgcatgtttctgttt
cgttttacatgtttatctgttccaaacttacttgttcgagaacctgcgccctgtcctgtc
cttttcgaggaaattctctactctgtcctccgtattccaccacccggttgtcgcccgcgt
gtggttcttgtgtgaagatgtgtccgttcactttctgtaaacccggcccacaaactccac
tcccaaatcctcaaaaactcctaatttcctcacaaaactaacttttcctccgcgctaact
attccgtgctcgtaaacttttaatttgtgaactttgttttgatttgtcgtccctctgctc
gtgtgtttcgtcattgtttcttccttcttctcacgtctcacgcgcgtgagatgccgtcgc
gccgttcgttcccacgcagcagcatggtgtcgaccccgtcgcggcagtgagcggcctcaa
caaggacagataaagaattattcaaataaataaattcgcaataaaatcaaaaaagattag
gcgaatgataaatagacttgatatttctagtacattaaggaaaagtatatttttatggaa
aaaaaacaaaacaaagtttgttacagcagtatcaattgatagaaaagagtggaaaagctt
tgagagataagagaatcaaatgttagtaaaattaaaaatcaaatgttggatattaaatag
aagaatcaatgaagaattgggaatcagaagagcaaaataaaaataggagataggtggtag
ctgagaatgaagagaagagaaaccccgttgtgcgatgtttcaggtacatccacagcagtt
gactcaacatactgcgaatcaaagcaataccgtctacaatcagaaattacttccctttcc
cacatagtcgcgcccctttcttttagccgtctcgactctgacccgcggtggtcaaaggtt
tacactccgtttccacaggccaccagctaggtcatcatgaaaaccaagccaacgtggagg
taagaaaataggacactcgcaaggaaccagagctatactgttctgatcaagataattcgg
atgatctaacagaactacggatgtagttagttacgctccttccaggatgttccttacgtg
gacgtcaaccgaagagcacgcaacaaggtcagtgccattgcatgctcttaggtatcaatc
cttggccTGCTatttttacactgtaaaatttaagattatttattttgcatttccttttaa
ttttggattcgtgaatattttaattGTCATGTTCATTACCAAGAACAACAGACATCCAGA
AATATCCGAGGAGATTACCCTATAGATTTACAGAATTTCTGCACTAAATATTTTTATTTT
AATAAAGTGTTTTAGTTCAGAATCTGTTTAATCCGTTTAATAAGATTATCAAAGTTATTA
CTGTaatctcgggtgagttttcaaaaagccgtaagagccactgtgacctctgacactaat
tttcgtttttctcgaaaatgaaacaaaatttcatttatttcaagtatggggcacttgaag
gacgtgtagatgaacaatctcgagcattttttatattggtttttcgtaagaaggtcgaat
accgatgcaaaaaggactttgtttaccaatggctcttacggctttttgaaaactaatccg
agtaatgcaAcaattgggtttaattataaacttaatgtgatattattgttcacaacgata
aagcttatttttctgagtatttacaatgaccctttgtacgaccgcaaaggatttaaaata
aattctaaaatcattaaaaaatgagttcaagtcctttcatgacagaaaaggtcctacttg
acagctctttcctaggggaccatgtcgaaaaattgttgccttgtcatttttttttgcgtt
gaaatgaaaaaaactgatcacaagctattttaattgtgtttttcaccattgtatataaaa
aaaatttacatGCAAATTTAAAAAATCTAAATTTGTTTTTGCTTAACATTCCTACCCCCC
TCGTGCCCGCGTAAACGGCACTCCCGTTCAATTCTCACTCACACAGTCACACATTACGGA
GCGACATATAGGTGGAGCTGGCATCGCGAGTCGCAAAAGTGCACGACTAAACTGGATGGG
GTATTGTATGGGTTAAAAAGAGAGAAACGTCAAACGCGCGCCTTCAACCTTCGTCGTCAG
TGGCCGTCCGTGGAAGAAAAGTGATTGTGGTGGAAGTCGAATTTCTTTCAGGCAGCAGCA
GAGGTAATATTTGCTAAAAAGATTTCGTTCGATTGCGGAAGATTGTTTCGCAAGTGTTGC
GCCGTTTTCGTGTGTAGAATCTGTTGATTTTTGAGGTGAAAACGAGTGAGAAATAGTTTG
AAGAAGTTTTAGTTTTGGAAAATCAGAGCAAGAGGAAAAGAAAAATCTGGATCCGTGAAC
GGGATTTGTCCCCGTCGTCAGCTGGTGCTTGAACCCGTAATAATGGTGGAATCTGTAGCA
TAAAGAGTGTTTTGCAACTGGCCTTGGTGCAAAGACAGCGCAGTTGGAAGAAGAAATTAG
AAACTTTTGTCTGCTCCTCCTCCGTCAGCTCTCCTCTACCCGATCGGTGAGGTTCGGTTC
CGAAGAGGTGCGAAATGCAAAAATAGTGGTGCAGaaaaaaaaaCAACACGACACACACAA
CGACCATCACTTTCTGCCACAAATACATCGTCATGTGGCGAGTAAACATAACAATTTGTT
AGGCAATTGTTGAAAGAAAGGCGAAAATCGAGCTGGTTGGAGGTTTTAATCGTGGAAATC
CGGAACGAATCCGGGCTTATGAAGGTCCTGGTCTGATTGGAACCACTCTCCTGAAGGCGT
CAAACATCCCGAAACCCGAAATGGGACTCCTTTTCGCCAAAATCTGGAGCCTTTTTGGCA
ATGAAGGTGAGTTCAATTAAAGTCTTAGTTAAAGTCGAGCAGATCAAAGCCTTGCAGCAG
GAAGTCCTTGACCAGTTTCACTTTCGTCAGCTGGTTCACGTTGAGTAACGCGTCGCAGCT
CAAATCGCTCAGCAAATGATTAATTTATGAGCACTGCCAAAGATAcgtcgtcgtcgtcgt
cgGTTTTTCTTTTAATTAGCCACCTACTTACGCTTCTGCTTCAACTGTTTCTGCCTTCCC
GCGGCACTGGAATTTGTGAGCTCGCGCGCGCCAAGTGAGAGTGAAATGATGAGCGGGGTT
TAATGCCCGCATAATTGCGTGGCTCAGTTAAGGTTAAACGGCTGCGTTTAATCGGGGTAG
AATTTGACGGAAGGAGACAAAAAACGAGTGAAGATAATGGCGGTGCATTCATTCCGGGTA
GGGGGATTCGAATTCGAGTTTGATTATATCCCGTATACGGGAATCAGAGATTTTAAGATG
GGTAGAACAGCTGAGCTAACAGCACACCTCGGGTTAGAAGCGAGGAATTGTGTTTACTTT
TGCTGGACTGATAACGCAGttttttttCGGGGCTGTGCCACATGAGGGAAAAATTGAGTG
TTTACGTTACTGTGAACTCCGAATTGCGTTTATTTGCTCAGATTATGAGGTATGACAGGG
TGGATCTACGTAATCTAGAATGCTAACAATGACGGAGATAAAATACGCAAGTAAACAAAA
CGGTTTGTAGAATCTTAATCCAACAAAATTATAGAAATCAATGTTTTTATCACATAACGT
AGTAGTTTTTCGAGTATAAATACGTATCTTTGCCAATTTTAGTTTGCGGCTTCCAAATTG
GTTTTAACTTCAATATTTTCAAATGTTTCATAACTGTaattataattgattgtatatttg
tgacgagagcctattagttaacaactttctatcagtttatggagataATTAATAAGCTGA
AAACATCCTTCATTGATTCTGTTTCAAGATAAGTTACAAGGCATAAATTTCaaaaaataa
aaaaaaaaacttaagtttttaaaccaaaacctacaacataaaaactaaataataaatact
aaaaacctgaaacataaactcaaattaaaaataaactgtcacaaatttgcaaatgagcaa
tcctctaccaaaaccggaaatggattttatttgtatttttcgatttggttcaaacttttt
tgggaccttctctatgaccaaataagctattttgcgtcattggttcacccatacaagtct
ccatacaattttggcagctgtccatacaaaaatggtacgtacatattcaaacagctgtaa
cttttgagtaaattttctgatcaatttggagtctttggcaaagttgtaggtattgttgag
gactattgagaaaaaataggtacacggaaagttttttttcagattttttaatcaactttt
ttttcacaaaaactcaatgtgtatttttttattttcgagattttttgatatgttttaggg
gacaaaaatccgcaacttttgaaccatagagaaacatgatcaaaaaatctgccgccaagt
tatgaccaatgtaaaattgaattttcaaaaaaaatcgaaaacatcggaaaatttcacgaa
tgttttatgttctaacattgaaaattggaccattagttgctgagatatcgacattagaaa
atggtgggttgtttaggtgagacttagaaatctacaattttcatgtttcttttccttaaa
gtggctgtatctcagcaactggaggtccaatcttcaatgtctcttagacaattttatagc
aaattttctgaactttaaaaaaaatatttttagaaattgtcactcatggtcactattttt
aaaaatcgaaaaactgcaaatatttcgctaaaatcaaaacttcggtagctatatcttgaa
aacaaagccctttatcaaaaaatctcttaagtacttttcgattgcaaatccaattttgca
ttaaaaaataatgtcaaacttgtttttgcatgaaactttgatttttttttttccaaaaat
cactattttttcaaaatttcataacttggcggcagattttttgaccatgtttctctatgg
ctcaaaagttgcggatttttgtctcctaaaacatatcaaaaaatctcgaaaatcaaaaaa
tacgtattttgggaaatttagtttttcgtaaaaaaaatctgcaatttttttttccgtgta
cctatttttttctcaatagtcctcagcaataggtacctacaactttgccaaattcactct
aaagttacagctgtttgaatatttacaaaccatttttgtatggacagcagccaaaattgt
atggagacttgtatgggtgaaccaatgacacaaaaatagcttatttggtcatagagaagg
ccccaacaaagtttgagccaaatcaaaaaatagaaaaaaataaaaatggtcggccgattt
cgtagagagttgctcaaatatcaatggaattttgaaaaTACTTATTTCAAGAAAGGTTTT
CTGATTATAAATCCATAAATAAATGTTTTACAGCGTGTTCAAAATCTACTTATTTTTTAC
ATATTTCAAAGAAAATTTGaaaaaaaaaaTGCTAtgcttctattttatcgttttacattt
tattgaaattcaaatcaaatcttttccagtcaaaatgtttaaaaaacttaaattttttgc
aacattttgttcaataaaagtattatttagggtttcatctcatttatcaaaaaataaatt
aaaaatcaataggcaaacagcaatctattgtctcaatatttaactttagtctactggaat
tatttttttctttctatattctgattgcttgctcctccggttaacgatgtattgactcag
agaaagacgaatgtttctacatatgacatgaatatttgcttataattgatttgaaaaaat
aaatcaattcaattataaaaaaaaatctgtgcaatttttttaaaaccttcttgcaatata
cttgttcagtcaattttaacaagttttggttgaaaaagcccaaatttGTATAAAACAATA
TTTTTAGAAAAACTGCAATCAAAGGATTAATGATATCATCCTTGTGATAACTTGTtatgt
ttttttttctttgattgatttttgtcaagattatttaagtattcgcagaattcacttcta
agtaaatgttggaacaattttatgttaatgtgtgttttgctaacaattcttcaaattatg
catatcatacttttcatttgaaaactaataaaatttacataaatagtctttacagatgaa
atatttattatgttgttattCCatagacgaatccagtttgaaatggccgctaggtggtgg
tgcaagtttaaattattaaattatggataagctaatacatccccactttaaggacacaaa
ccccgtcccctctttctttcacccccccccccccccctccccttcaacaaaattttgttt
agcgtaataaaatcattttaagtcaaatatttattatttactgctgtgtgtttctttttg
tgagtccatgccatataacttgagaccccccccacccttacgggcataaattgcgaaaat
tttaattgttgaatcaaataacagaaaaattaattttattcaaaatattaattatgaagt
aaaacgataaaatacaaaacatattcttactaatcctaatgttcttgttcgtgaaaattc
atttgattatagagtttctgacggcttcaggatacgttaaaggtactttttatgatgttt
tgtactaaccaacatagaacttaaatgtggatcagtttcatggattgatcgcagaaattc
atcatgctaagtcaatattttgctgaatacatttttcggtatcaaactgagattctccag
tttcgcttgagaaacttcggtacgaatactttattttgactaaggtactcaattttaaat
gtaggcaacaaaaaattccaataaagtcatttcgaacttcttgaaaccaggtattgattt
ttgaagcgacgatgcccacgaagtaggtagcaaagcaagtgaaataaacgggcgcatatg
tagattgcagcaaattttgataaaacgtaaatgttcaaaatggcatatctccgaaaacgc
aaaaaaatcgcaggctggaaatttcagcaatgttagattataatccaatctttcaagtga
tcttagtttcatgtttagcatcggttagcaaaaaaagtactcgattaacaaacacaaaaa
aatatgatttgtcaaaaaaatgctccagttattcgatgaaaacttcagtttttggtttag
aaactacattttatctattaatagtttcaaagcttatctcattacctttccaacgatgta
tatttgtcctagtaaaacatttaaaatggctgagctatgttaaaattaaacaatcagcct
ttttttacgaaaaacgctagttttttactccattttttgactttcagcttgtgtatctcc
gtaacgaacaaatttagagctttgaaaatttggatttttcttagttagaatgtttacttt
cgagaaaaaaataccaaaacatatttggagaaggtcacttttttgaaacttggccaccca
atgtaccatagtgcaatggtgttagaaatgacagcttccatgtatttaaatatgggagct
caggaaaactcaatttttaagcaataaaatgattatttatgataaaagtattgattgatt
aggtgcacaaaatgtgtctagaatattattaaaataaaaactgttcgaaaaatttgcaat
cgagataagtacaccattcgattcagcaggaattttgggcaccaaaaatatatagttttc
atatgttaagtattttattttaaagaaaattaacctaaagtatgaaaatccagacattta
gtatgggagctgtcaaatctctcaccatcaaaaagcagcgttgagctttcgctggatttg
tctatagagttgatttcagaaaattgataaatttcacgggatttcacggaaatcttcaaa
tttcacgaacttcacgttgtccgcgaaatcgtgaaaattcactaaccctaataataacat
TTCTTTTACAAGCTAAGTGAAATTGATCAGGATAAGCAAAGAAATACATCTTTCCATCAA
ATTTCTAAAAGTATAAAAGACAGAATCTTTGTAAAATGaaaaaaatatctgtggtcagtt
tgcaatatactccagactcgattttccgaaggccttggcgaaatttcacttcgggtaatc
gaaacattggataatcgaatcacaatttttttcgtagttctatttttgattgttgagctt
aagtatgatccctgaacttaagtgatttgccttaaatgggttcgcagaactcaattttaa
tgttaaaagtaagaaaatgaaaaatactattgtttttgttcgtgattcgattacccatac
aaaccttcggataatcgaacttcgaaataatcgaaacttcggataatcgagtctggactg
tacataataacaggcaatctccgatgcttatttttttttACAACAAATCAAATTTTcgtg
cagaagaacaatttttcaatttgataattcgtaaattgatcgagatccgatcgaaaaacg
gccttgtttacaactgacacttaggacGCTggctttgtttacaaatgactcgtgtgttct
tttgaaaactgaAGAGAAACGATTCCTGTTTCTAAACCATTAACTTTATTGTAGATCAGG
CTGAACGCAAGTTATCATCTAAATTCATGTTTATAAATTACAAAATATGAAACGTTGTCA
TTaaaaaaaaaaTATTTTCAATATTTTTTAACAACATCCTAATTCCCAACAGAAATATTC
GTTTTGCTCTTAAGAGCCAGTATTTTATATTTATTTATACTTTGTGACACTCTCGCACTG
AAAAATTAGTCACGTTCAACTGATTTCCAACCATACAGCATCGTTAATCGCGGTAGACAC
GGCTCAAAACAGATATACTACACAATTTATTCTATTTCTCAGGACCAGCTTGACTTCCCA
CAGGTGACCCATCAAATTCTCCGAGGTCGTCCATATTTGAGTCACATCTGGTGGTCAGCG
GCATGTGTCCAAACCTCGTTTAAGGCTCAACCCCTAATAGCTTTGGCCTTTTCCTATAAA
GCTAGGTTCAATTTTCTGATCTTTTGACCGTATATTAAATCTCCCGCGAAACGCCACCAG
CCTCTCAGGCTAACAGTTTTATGATTTACAACGCTCGCAGAAGCGCCGTCTCGCCGTGGC
AACAACAGCAACTTCGAGTTACAAACTAACCGTTTAAAGGCTGCGATGACGATGTCTGAC
AAAAGTAATCGCTCCCAGGTAATCTAGACGTGGAATGGAAATATACCTATTAGACCTTTG
GAGCCAGAGTAAGTTATAGGATTGTCTTTCTTATAGAGTAAATATTTTGAGATTaaaaaa
aaaaaTTAAGCACTTTTGAATACGAATCAAAACTTTGAATAACCTAACAAATTTTAATTT
ACGAAAATTCTCCCCACACTACTAGCTGATTTCGCCGTTAGCCTTTTAAAATGCAACCCA
CGGCGACGACATTCGATTCCGAAATTCACACCGCGCAAGCTAAGCTTTCCGAGTTAATAC
ATTTAACTGAAAACCAACCGACTCTAAAAGTGTCCATTCCAGTTCCAGCAGTGCCCAAGC
AGTGCACTTTACTTTCTATTTCTTTTAGCAGCAGAGTCGAGTTGCTTCGGATTTCGCAGT
TGTTTGCGTGGTCTTTTTCGCTGGTCCGGCAACACGTTACGTCACACGTGCACAAACATC
TAGTCGTACGGACGCGAACATGTGCACACAAACAGTTGGAGTTGGCTCGTTTGGCGGACT
TTGTATTAAATCGATTTACCGGATCATACTTGAACGCTGTCCAAAGAGATCTTTGCCGTG
AGAACGGTATTTAACCCTCAAGTGTCAAATGAAATAGGAAGCTTAGAACGATAATGTTAA
CGAAAAGATAAATGAAACAAGAAATAATTCATCACAACAACTGTTATGTTAAGACAGGCC
GATGCACTTTTATCCACTGAGATGTTTTAACAAACCGCAAAATCGAACATTAGACCGCCT
GTTTCAGTTCACTTTGTGGGATCAATTTCTAAGAGGTTTTGACGTGATTGACTGACCATT
TTAACGACAAACCGGTTGAATCTGCCAATTAGCATTGGAGCAGAAGATTCCGATTGGTTT
GAGGTTGAACGCAAATCTGTGGTTTTTTAGGCATCGATTAGTATGATAAGCGTAATAAGA
TTGTCAGTTCTACGAACAACAAATTCTGACAAACTCAAAAATATTTAACGttaaactgtc
ctcttggttttttattcagcaaaaaaaaaagttttacgtacctatctactttgcaattcc
gttgcgattctacttatttttttctgtcattattgagttacgaaacggtcttcttttcat
catccgaatgagtgctgaaaagttgaactttttagtacagtcgattatccgaaggaaaaa
tttcaccttggataatcgaatcacaaaacaattttttttttgttgtcttatttttgattg
tcgaattgaacaactctaaagtagagcgtccaatttcccggggttacaaatatcccggga
aacgggagcttaaatcgtataataaatcaaaaaatgctttctggtattttttgtaaagaa
gtattttttcatcaaagtgtttggacagtaagtaaaatgaatccatactccacaatccta
aaatttctttaaaacttgcttctgtgactagtttgagagagtactgtcaattaagttaaa
acgaataaaatcattctgagattgtttgttttacagcaaataacttttctaaaccaagtt
atactagttccagctcttgaataaatttgttaaactttttagtttttccttaaaagcaaa
cttttcgtgttatttaaacatgatttaaattatacgataaattgtcatcaacccactacc
actcttccattttttttttttcatgttaaaccttctaacacccattgttgcacctgtgct
ccatagttcttttactttaaattgatattttttaacgagttgaagtagggtacgttatcc
attagtggacccctttcctatagtggaccctctgaagggtttttaatggaaaattcaata
aaatcacaatttcaagagtgttgttgtctacaaatcttttatttggcatgttcagcatca
tttagaacaatgttgactgacattgaattgtccttttcaccaaaataagtgttttgagtt
cgacatctgaaatcagccatggccactagcattttcacaacaaaactgcatttatatttt
atgattgaattaaccatccaatcattttttgactgattatttaacttcagcaagtcgaag
taatgtaagtttaaggatatttactcaaataaagcgaagaaatgcaattttctagcaaaa
attaggggggtccaatataggacaacgaaaatccaaacttttccaaaagtggacctctgt
taattaaaccttcaaaaattatgaaaactgtgtattcaagcaaaagtttctctaaaacat
acaataaatgcttgttgttatcaacctaaacgcatattttttcaattatgagtatacata
tacagcaattccatttgaaaagagcctaaaccaaaaaaaaagttctccgatcgggctcaa
aatttttctgggggttccttggccaaaataattagacccgtatttttttgtttggccatt
agggtggcctacatcgtgctagggtggttcaaaaaatggcaattttcgtcatttttcgca
aaaaccacttttttctaaaaatcatatctccgcgccatttcatccgatttaagctgtctt
agacgcaaaagaaaggtgatgagtttggctatttgggaaaaatagtaaaaagttccaaaa
atctagcttaactattgaaaaagtcgtatgaaaacttaaaatggcgttttgaccgtgtct
ggaccaaagagcctatgtctgaaaatatttttatcggattcctcggaaaatttcacataa
catatcaaaaaattggcgatgtcgaaccgtacgtttccgagatatgattttttgaaaaaa
aaaactgcgtttttcgacgcgccacgcgcaaaaacgggaaaatgacgaaatcggcaaaaa
atcaactttttccactaaaactgcgataactttaaaatttcagcgatgacctatagatgt
tatggtaccaaaagttgcgtctctcaattacgaaaattttggtacccagacatgtatagg
tcatcgctgaattttaaagttatcgcagttttagtgaaaaaagttgattttttgccgatt
tcgtcattttcccgtttttgcgcgtggggcgtcgaaaaacgcagtttttattttcaaaaa
atcgtatctccaaaacgtacggttcgacatcgccaattttttgatatgttatgtgaaatt
ttccgaggaatccgataaaaatattttcagacataggctctttggtccagacacggtcaa
aacgccattttaagttttcatacgactttttcaatagttaagctagatttttggaacttt
ttactatttttcccaaatagccaaactcatcacctttcttgtgcgtctaagacagctaaa
atcggatgaaatggcgcggagatatgatttttagaaaaaagtggtttttgcgaaaaatga
cgaaaattgccattttttgaaccaccctagcacgatgtaggccaccctaatggccaaaca
aaaaaatacgggtctaattattttggccaaggaacccccagaaaaattttgagcccgatc
ggagaacttttttttttggtttaggctcttttcaaatggaattgctgtatagctgttttc
atgttaaaagtaccaataatgctgaagccgtaagaatttataattaatcaaaactatagt
taattgtacttaactgaagcaccataattgcagtttgaaattatattttataataataaa
tcaataacaaaacattttttcccaataaacatgcgtggttttatcagcaactgaacaatt
ctattgtttagtttcggtcaaccatttatgtaattaatatggaaaaatttgcatcaagat
tactttttttaaattattgttatgtttacagacgttttctctgatctttttcggaaataa
atgtgtttaaatgtctgtttggttttttgttgtttaaagccaaatttgttgacaaaaaat
atttgtttattatgaaaagtgagcaaaatccatcttttattcattatatctatcattaga
cctgcaccatgcatcaccttgggcatgagtaaggacctcgacgccgttagcaatgttggc
tttaaaataaaatttcgtgataatatcacttccccccagccaacatttttgccatgcgaa
gcgggcctcgacgctgtgtctaggtttaattcctagcttggagccatcagtgtcttaaga
ggtggtcccaaggccgagtaggagttcatgaagcaaattagtcgtctcccacccctttta
aattgaaaaatgaactctgaaaccagcgcttactcacaacagaaacagaggcctcttcca
ggcattgtaggatagaatagattttgaaatttattttaaaaaaatattattacgtagcat
tttgatatgtcaaaatttccatagagtctcggtcaatcaatagtgcgatgatatcggaca
aaattcgttaatctgttgaactaacggttctcggattatggttgtatcgaccattgttgc
gaatcgagggtcttctggagccttgacgatcaaatggagcctaacatttcaaaagggcgc
atgggttttgtgaacaggagtgtgtctccttcactcaaatgacagtttacataaggtata
atagagatgcactcttgtttgcaaagctctatgccctaatgaaatgaatggcatgaaata
gtcgtcttaattactagtgttcaacttatgaactgttcatttatgtttattggtttttgg
aagcggcaagactggtttaaaaacaagatcctttaccttatttggcgttataataaaaca
ttcggggatttgagattaaatttactttcagacagtttagtttaggttgttgattaaagt
tagatagttttccgtggatgaataattggacttaaatgattagttgatttgaacgaagtg
taacatttcattggcagatctgtttctagttgtaatgtacgacaagactattgacggacg
tgacaggtcggcagttagttttcatctttttttctctagtattttttatttcctttaaat
ttggaatacatcataggtttcttttgtatagatctccgattagttacattttcttattta
attaactaataatttaatttattccgggccttcttactttgaatcacaatttcagatttt
ctttattcagtgttaaacttagattaccgtaactgctcaaatcatccaagttcttactac
tcacatcaacactaattttctttcacctcccccctcccgatcccctatatcttccggtgg
tgttcatttggtatgcaatactagttcggccactacccttttttccacaagaaaccggac
ttggactgacttgaggccgcgtcccccaccttgctccgtaaaacgaaaacgaaaacgaat
tagacctgcaccatgcatcaaaacatcaaatatcggttaaatttggtataaaaataacag
tttgcctatagtggaccagggtccacaatcggattatggacccgggtccactataggaaa
agggggtccacaacaggcaaaaaaaacttttttttcaattggctatttttctgctcaaaa
caaataactgatgaaacaaatagtcaaaattgttcaaaagacttcagttttcattgtttt
gtacaaagggttatgaaaaagtgcttaaaatattgaaaatttgtgaaaaatgtgcttcgg
ctctactagggggtccactaatggttaaaataccctaattcttcttgcaaaaccctattt
gaaatatctaataaaatcaattaaattttcatctaatttgatcatggtaaacaaaaacgt
aaacaatctcaattttgcttcggcggcaaagggtttaaatattctttattctataaccaa
ttattctttaaaaagtttacctgaatttggtactaaagccctatgtcaatttttgtgtac
attggtaaaaaactcgaccaaaaaccatttctgatcactttttttattatttaatccaaa
aaatgataatgataagacaacattttttcgatggatcgactaaggtccccttggaacgag
ctgtcaagtaggaacttttctTagggcgacataaactttgaaacatatttgcatttaagt
taATTTTTTCGTTGGCACAGTATTTCTTGATAATACGAATTGCAATAACCTGAACACAAT
TCGTATGTTATAATTTAAAATATTTTGATTTTTCAAATAAAATAACCCTTTAAAATTTCA
CCCAAAAAGAAGTGTGGGCAAACAAAATAATTATTGACAAACATTTAAATTTCCTCTAAA
ACACTTTAAAAATCGACAGAACTACtttttacaaatttaaaattttggaaccacagatcg
gtgcaaatctaacaaaataaggataaaaatatggtttttaaattattgatattttgcaat
ttttggataatagcataaccgtacacccaaagttaaaaaacgaggggatagtcctcacga
aaagaaacgtgaggaaagtgctatattacgagagtatagtcctctcgcgtgttcattcgt
tcattggaacagttcatcctatgagtggcttatatgaacaaacgaccgccacttagtcac
cgaaccatggtggcccatacggcaaaggcacggttcaatatgccgaaggtcttgggttcg
agtctcagtaccggtacttttttttttgatagatgaacttttttggaaaatgaaccatga
gtaaagtactctcggtaatttcgggatttatcctctccgtccgcacacagtaccatttta
ctactgaatcgtgctctttatcctctcgaatgccgatgcgcagttctggnnnnnnnnnnn
nnnnnnnnnnnnnnnnnnnnnnnnnnnnnnnnnnnnnnnnnnnnnnnnnnnnnnnnnnnn
nnnnnnnnnnnnnnnnnnnnnnnnnnnnnGTCGAAATCAGGTGAATTGAGTTTGTTCCTT
TAATTGACGTCAAGACTCTAGAACATCGATAATACGTAGACACTTTTGTATATTTAGAAA
TTTGAATTGTTATCACTTTTTTAACTTTTTCTATGATCCTATCTATgagaatagtgtacc
atcacggacgcagagacacagctcgagatgggctatagaactattctctcgaggttcatt
tctggagttttttttgaaaaggaccaataaaccaaattttcagtttttgctttttgggtg
tttttcaatacccctgactcaaggcggttctaaaaacacccaaagagcaaaaactggaaa
tttggtttattggaccttttcaaaaaaaaaactccagatttgcaaaaaaaagttcatccg
tcaaacaaaaaaccaaaagtgtcgacaacgggaatcgaaccagagacctttgataaacca
atccaatgacttagctgcctcggccaccacagcttggtgaccaagaagaagtcagaagtc
gatgtatgacacttgttggagatttattgattcaactaacgaatgaactcatttgttatg
atggtgtgagtttttaccattattctatcgattttggcactgagccctcaataaattttg
agagaacgattatctcgactctgaattttgggtgtAGGTAATTTTATTGAAACCTAGAGt
tgttttaaatccaataaggccgttgcaaatatttttcaatgtttatgtcggctcccaccc
cttcaaaatcggtccgaaaaatcaggggggcaaaaaaatatttttcagaaaacttaaaat
ttttatggaaatagaattctgattaactgaaaacaatctaaaatgcattttcctgcattt
aaaatcatatttagcatgtgtgatatcgatcgattttttattttgtgtaaaattccgttg
tacaactatctttacaactacaaataaattcaaatataatcaattTATTTTTTCAATCAa
tttttagaccacgttttccacattttctccatcgaatccgactactttatcgacttcatt
ttgctgggcgagatgagacgccgtctatttttggacgatgactcagcacttttccactct
tgaacttaaaaaaacagatggcagcacgttgtaacgccacgtccctattggatgaaataa
tatccataaatttgagtcggttaagcgagagcagaaaaaagtttctaaaataacttttac
tattactatggaaaTCGTGAATTGCATTTTATATTTttcatctattttatttatggatgc
gtttatcgtttccattcatcatcgatctgatggccgagcgggctaaagcgccagtcctca
ctgttggttctaggtttgaatcccgtcggttgcaactttttttttgctctaacaaaaaaa
atacatgtagtgtgtgatgataagtgtcttttttgCTTTTGCAAGCGAGACACAGATACA
GCTTTTTTGCTGTGCTGTGTTGCCGGTATTCCGATATTTAAAAAACAGATAACGGCGCTT
TGATAAcgcctctagacgggcttcaatctaaaaaattgccaaaaatccattttaaaacta
atgagcaattctctaccaaaaccggaaatggattttatttgtattttttgatttggctca
aactttgtgggggccttccctatgaccaaattagttatgttgtgtcatttgttcacccat
acaagtctccatacaattatggctgctgtcatacaaaaatggtatgttaaatattcaaac
agctgtaactttgagggaattttctgnnnnnnnnnnnnnnnnnnnnnnnnnnnnnnnnnn
nnnnnnnnnnnnnnnnnnnnnnnnnnnnnnnnnnnnnnnnnnnnnnnnnnnnnnnnnnnn
nnnnnnnnnnnnnnnnnnnnnnnnnnnnnnnnnnnnnnnnnnnnnnnnnnnnnnnnnnnn
nnnnnnnnnnnnnnnnnnnnnnnnnnnnnnnnnnnnnnnnnnnnnnnnnnnnnnnnnnnn
nnnnnnnnnnnnnnnnnnnnnnnnnnnnnnnnnnnnnnnnnnnnnnnnnnnnnnnnnnnn
nnnnnnnnnnnnnnnnnnnnnnnnnnnnnnnnnnnnnnnnnnnnnnnnnnnnnnnnnnnn
nnnnnnnnnnnnnnnnnnnnnnnnnnnnnnnnnnnnnnnnnnnnnnnnnnnnnnnnnnnn
nnnnnnnnnnnnnnnnnnnnnnnnnnnnnnnnnnnnnnnnnnnnnnnnnnnnnnnnnnnn
nnnnggcactacgccccccgggggatggccttcctctaacgtgggatttctgctccagcg
cctctgaccagacaggagaaaccgggaccgacgttttacttcaccatccgatagaagctc
agtggataaggcgggaatcgaacccgcgtctcatagcatcatcgggatcggcagccgaag
ccgctacctctgcgccacgagacccacgaagacaccaaattgatcagaaaattcactcaa
aagttacagtagtttgaatatttacataccatttttgtatggacagcagccaaaattgta
tggagacttgtatgggtgaaccaatgacgcaaaatagcttctttggtcatagggaagacc
cccacaaagtttaagtcaaatcaaaaaatacaaaaaataaaaatagtcgaaatcggccga
tttcgtagagtgtttattttgaccaaggtgatgtgcaagcttttgcatgcgattttacca
tcggattttttgctgtgtaGTATACACTACATTTTATGTCGAAATAAGCATGCACACATC
TATCCTATTTCCCAAATATGTTTAGACGCAACAATGTTAAGCTAATAATTGCATTTTATG
GTcaaaaagcgaataaaaagcaaaataatactaacaactaccaataaaaatacaaaaacc
tagcaaaataagcgcatataaaggaaaaataattaagcaatacattaaataagaaaagta
aagataTTTGCAGATCAAAAGTGATTTACAATGATCACCTGAAAAAGTGaaaaaaaaCTT
TGACCATTAAAGGGTTTAAAGAAGCTCTTTTTACATCCGATTCTGCATCTAAAACACAAC
TTAAAACACAATACATGACTTTAtttttttAGCTTATATAAAAATAATCATCAACTATTA
CAACCAATCATTGAAACAGTaaaaaaaaTTAAGCTTCTTTGTGGTTCTCGCTAGCATCTG
TTTCCATCAGACATCGATATCTCCAAATCAATCTCAAATCTCCCAAAAAACAAAAGTGTT
GACACAAAAGCAGTAGCAGCTATTCGCCCTGCTCCCAAAAAGCGGAACTAGATAATGTCA
CGGCCACTTGGGTTCGATGAAAACAACAAAACAACTTCATGGCAATGGAGCCTATTTTGG
TCGAACTGGTCGGCTGACGTCGAAAGTAAAATTTAATTAGCGTTGGTCTGTTAGTTACTG
TCTGGCAAATCGATGTCTCTATATCCGGGGGaaaaaaaaGTGTGGAATTCTCGTCCGAAA
GGTTGAATCACCTACCTTCAGGCGGAAAGGtccccgagcagacggaaataacttgagaag
gtcagtttttgatattgtgagaagatcgaaatatgttattgggatgatcggattagttgt
taaaataacaaaaatcaataacaaagatttgttcgaaggataacttaaactgttattatg
ttgttattgcaataacaaaccaataacacagaaggaatcatgaaggaataacaagatttg
ttattttgtgcggagaggtggggcagcataataacaaaaaatgttattgaactggtatgt
ctccataacaaaaaaagttattgttctggtttatttgtaatttgcaaataaacctgcagt
tgccataactcctttgtactagtcaggcctgcagagtcgggtacctccaagcgactttga
acccatactttgaagacaactccgactctggatgcaggatatgacgtcaacgacgacttc
agctctccaaaaatacccgacttcacagattccgactccaagtaaaagttgctgaatccg
atgcagtctccgaggtctcacttcagctcgaacttcaacgcactatggtacattgggtgg
ccaagtttcaaaaaagtgaccttctccaaatattttttggtatttttttctcgaaagtaa
acattctaactaagaaaaattcagattttcaaagctctaagtttgttcattacggagata
cgcaagctgaaagtcaaaaaatggagtaaaaaactagcgtttttcgtaaaaaaggctgat
tgttaaattttaacatagctcagccattttaaatgttttattaggacaaatatacatcgt
tggaaaggtaatgagataagctttgaaactattaatagataaaatgttgtttccaaacca
aaaactgaagttttcatcgaataactggagcatttttttgacaaatcatatttttttgtg
tttgttaatcgagtactttttttgctaaccgatgctaaacatgaaactaagatcacttga
aagattggatcataatctaacattgctgaaatttccagcctgcgattttttgcgttttcg
gagatatgccattttgaacatttacgttttatcaaaatttgctgcaatctacatatgcgc
ccgtttatttcacttgctttgctacctacttcgtgggcatcgtcgcttcaaaaatcaata
cctggtttcatgaagttcgaaatgactttatcagaattttctgttgcctacatttaaaat
tgagtactttagtcaaaataaggtattcgtaccgaagttctcaagcgaaactggagannn
nnnnnnnnnnnnnnnnnnnnnnnnnnnnnnnnnnnnnnnnnnnnnnnnnnnnnnnnnnnn
nnnnnnnnnnnnnnnnnnnnnnnnnnnnnnnnnnnnnacctttaacatatcctgaagctg
tcacaaactctataatcaaataaattttaagaatatggtttgtattttatcgttttactt
cataattaatattttgaataaaattattttttctgttattagatttaacaattcaaattt
tcgcaatttatgcccgtaagggtggggggggtctcatgttatatggcatggactcacaaa
aagaaacacacagcagtaaataataaatatttgacttaaaatgaatttattacgcttaac
aaaattttgttggagggaaggaggagagggggggggggggggaaagaaagaggagggagg
ggttgtgtccttaaagtcgggatgtattagcttatccataatttaataatataaacttgc
aatacaatatatatgcaattctgttgcacttgcaaatgtatgaaaagactatttattata
aaccatcaactattgaaaaacatgaaaagtcataaaaatcgacgtatatcatttcaatac
catacaattacccaaattgtatgaaaaaacatttaaaaagcaaaaaaataatttggccgc
ctgtttgtatggagatggcccatagtgcaacgtcagctccgacttcctggctctgtgaaa
acaataacagtttttgttattcacacatcaaaaattctcgataaataaatcaattccgtt
agggaatataacaaaataaaaaaaaattaaccctcaaaagttaattttatcggattaatt
ttagcttgaaaccccatttcatggtgaaataaatgactccgataaaattggtcaaaatta
tttcatagttctagacaattttattaaaatctttagggggtatatcaaataattaaaaaa
atcaactttcaaaatttcaaattttcagaataattttagcttaaggaccccatttcatgg
ccaaaataatgaccccgatgaaattggttaaaattatcccatagttctagccaattttag
caaagtcttttaggggccaaaatcatgatcccgacgaaattggtcaaaattatcccatag
ttctagccaattttagcaaagtcccttagggggtatatcaaataattaaaaaaatcaact
ttcaaaatttcaactttttagaataattttagcttaaggaccccatttcatggccaaaat
aatgaccccgatgaaattggttaaaataatcccatagttctagccaattttagcaaagtc
ttttagggggtatatcaaataattaaaaaaatcaactttcaaaatttcaactttttagaa
taattttagcttaaggaccccatttcatggccaaaataatgaccctgacgaaattggtca
atattatcccatagttctagccaattttagcaaagtccttagggggtatatcgaattatt
aaaaaaatcaactttcaaaatttcaacttttcagaataattttagcttaaggaccccatt
tcatggccaaaataatgaccctgacgaaattggtcaaaattatcccaaagatctaaacat
atttaacataagaaaaaataataacatattgtgttatgcacacttagaaacttttccatt
tgtgcgatttatggtaattttatttctaagtcagtataccgaacgaataacaaattttgt
tattacgagagtttttgaaatgtataacatttcctcttattagcgtgttattaaacattt
tctatacaatatcacttcaataccaaattttgttattttatcagaaactgttattatttt
ttcttcttgaagttgaacttcaggatnnnnnnnnnnnnnnnnnnnnnnnnnnnnnnnnnn
nnnnnnnnnnnnnnnnnnnnnnnnnnnnnnnnnnnnnnnnnnnnnnnnnnnnnnnnnnnn
nnnnnnnnnnnnnnnnnnnnnnnnnnnnnnnnnnnnnnnnnnnnnnnnnnnnnnnnnnnn
nnnnnnnnnnnnnnnnnnnnnnnnnnnnnnnnnnnnnnnnnnnnnnnnnnnnnnnnnnnn
nnnnnnnnnnnnnnnnnnnnnnnnnnnnnnnnnnnnnnnnnnnnnnnnnnnnnnnnnnnn
nnnnnnnnnnnnnnnnnnnnnnnnnnnnnnnnnnnnnnnnnnnnnnnnnnnnnnnnnnnn
nnnnnnnnnnnnnnnnnnnnnnnnnnnnnnnnnnnnnnnnnnnnnnnnnnnnnnnnnnnn
nnnnnnnnnnnnnnnnnnnnnnnnnnnnnnnnnnnnnnnnnnnnnnnnnnnnnnnnnnnn
nnnnnnnnnnnnnnnnnnnnnnnnnnnnnnnnnnnnnnnnnnnnnnnnnnnnnnnnnnnn
nnnnnnnnnnnnaTCTGAGTGGATTAATTTAACAGAACCCCTCTCCTTCAGTCAAAATCG
TCACTTAGTCAAACGCTGTAATGCGCAGCAGTTCAAGTATTTCAACTAGCCCACTAACCA
CTTTTCTTCCTCTCTTTCCAGAACACAAACTCGTGATGGTCGGCCTAGATAACGCCGGCA
AACCACCATCCTGTACCAGTTTCTGATGAATGAAGTCGTCCACACGAGCCCGACGATCGG
ATCCAACGTGGAAGAGGTAATTCGCTGGTCCGGGGCCGCCAAATCCTCCGCTTTGATCCC
TCTCTTTTTTCTGCCATCAGCAAACCAGCAGGGCTGTTGAATGAATAGGGGAATTAGGCC
TTAATTTTATTCAAAATCGACCCACATTTACGATGTATCCTGAAACCCCAGGGACCTAGG
ACCATCATCATCATCGCCATCAAGGAGTTTTGTTTGCTTTTGGACCGATAGAAGTTGGCT
TGAGTGTCGACTCTATGTGTGTCGTTTTCTTGGTAGAATGGCTTACTCAGCTGGTTTAAG
CTGATGGAACGAGTGACCTTTTGTTGAGAACAGCAGCAGGATTGGGAGGGAGAAAGTGTT
TTCCCTTAATCCTGACGTGTTGAAATGTTGGGCTTTACTGGATGGGAAGATTTTGTTGGA
GTGTTGTGAGATATTAGCATGGAAGCTAGTTGTGAAAGTTTATCGAAGCAAATCTCCCTA
AATTGAGCGAATTTTGTTGAAATTTTGTAAATCTGGAGGGTTTTCAAATTGATTTAGTGA
GTTTTTAACCATAAAAAAGTTATATTAAAATTGTAATAGGTAGTTTTCCCGACAAAAAAT
AATTTGCTCATTTTTAGATACTGTATCAGAGAGAACCATGGCTTTTATACTGTTTACGTG
ATAATGTGTGTAACTCTaaaaaaaCATGTTGCCTATAAAGATGGCCAGaaaaaaaTTGAC
AGTTCTCCATAACTAAATACTATAATTTTTGCTTTGAGAATGGATTTTACTATCTATTTG
ATATCTTCAGCACTGTACACTGTAAAGAATATGTGTAAAATATAAATTTTCCTCTTTCAT
GATGGAATCTTATCTTTGttttttttCTATGAATAGTTTATCtccagggttgttacggac
ggcgtggatcgcgcggatggcgcgtatcgcgcggatctggcgcggatttgctggctaatt
ttgttcaggcgcggatttcgcgcggatagcaattttgaaaaataaatcaattgagaacaa
tagaatttctttcaagttacaaacgaagatattataagcaaattaataaattcaatcttt
ttcgttgagtgcaaaaacatcaatttccaagaagttgttaatgaagaaaattttcttctg
aaaattgttgatttttttttcttaatacgaaacttcgaaataatcttcaaggagcgttta
tttttaaaaatttattgagattgcttatataaatttaacataatagtacaacttattatt
ttttaaacatttgctaacccgatttctattattatacatgttttatcttcaaaatcatat
tttaatctttttccaaagttataaactttaagatgtacataaatgattcttaaggtatgt
tccgaaagatttaacccttagattttttttttttttagcccggtacaggcttccaaagtt
tccaaggaatttttaaatatagcaatgttaaaatcaatattacaaaattataaaaattac
agaatttaaaaattggaagctataaaactttttagattatttaagttttttcaatctaca
atttaaatgttgaaatttgaggtttattgaaaaattaaaagattctgttggtcaggtaga
attggttggctcccaattatcacaacatgacgaaatccacttagcaatctgctaaaatct
ccgtcttaaagcgaaatttaattttaaaattaaaaatataagaaatctgaaattgaacaa
tttgaaaatttcagaatttatgcattcaaataaacaaaaaaatcataatttgaaattgcc
ggaacttacaaactcaaaaacgcaaaaagaaatatgaataagcacattgaaaatttatgg
gaaaaactaacattgatttttttttaattgtatttttttaaatgttttaagaaagttctt
aaataattaaattattaaatttttaaatttttaaatttttaaatttttaaattactaaat
tattaaattatgaaattattaaattattaaattattaaattattaaattattaaattatt
aaattattaaattattaaattattaaattatttaattattaaattattaaattatttaat
tattaaattattaaattattaaattattaaattattaaattattaaattattaaattatt
aaattaataaattattaaattattaaattattaaattattaaattattaaattattaaat
tattaaattattaaattattaaattattaaattattaaattattaaattattaaattatt
aaattattaaattattaaattattaaattattaaattattaaattattaaattattaaat
tattaaattattaaattattaaattattaaattattaaattattaaattattaaattatt
aaattattaaattattaaattattaaattattaaattattaaattattaaattattaaat
tattaaattattaaattattaaagtgttaaaGTGCAAATTCGCGTTTCTACCTCTCCTTT
AAATTCCCGCGAATGTTATTATTTTCTCTTTCACGGTCCGACACGAGCCACGTACGATCC
GGAGGGATGGGGAGGGCGGTTCTGCTTTAATTAGCCGACaannnnnnnnnnnnnnnnnnn
nnnnnnnnnnnnnnnnnnnnnnnnnnnnnnnnnnnnnnnnnnnnnnnnnnnnnnnnnnnn
nnnnnnnnnnnnnnnnnnnnnnnnnnnnnnnnnnnnnnnnnnnnnnnnnnnnnnnnnnnn
nnnnnnnnnnnnnnnnnnnnnnnnnnnnnnnnnnnnnnnnnnnnnnnnnnnnnnnnnnnn
nnnnnnnnnnnnnnnnnnnnnnnnnnnnnnnnnnnnnnnnnnnnnnnnnnnnnnnnnnnn
nnnnnnnnnnnnnnnnnnnnnnnnnnnnnnnnnnnnnnnnnnnnnnnnnnnnnnnnnnnn
nnnnnnnnnnnnnnnnnnnnnnnnnnnnnnnnnnnnnnnnnnnnnnnnnnnnnnnnnnnn
nnnnnnnnnnnnnnnnnnnnnnnnnnnnnnnnnnnnnnnnnnnnnnnnnnnnnnnnnnnn
nnnnnnnnnnnnnnnnnnnnnnnnnnnnnnnnnnnnnnnnnnnnnnnnnnnnnnnnnnnn
nnnnnnnnnnnnnnnnnnnnnnnnnnnnnnnnnnnnnnnnnnnnnnnnnnnnnnnnnnnn
nnnnnnnnnnnnnnnnnnnnnnnnnnnnnnnnnnnnnnnnnnnnnnnnnnnnnnnnnnnn
nnnnnnnnnnnnnnnnnnnnnnnnnnnnnnnnnnnnnnnnnnnnnnnnnnnnnnnnnnnn
nnnnnnnnnnnnnnnnnnnnnnnnnnnnnnnnnnnnnnnnnnnnnnnnnnnnnnnnnnnn
nnnnnnnnnnnnnnnnnnnnnnnnnnnnnnnnnnnnnnnnnnnnnnnnnnnnnnnnnnnn
nnnnnnnnnnnnnnnnnnnnnnnnnnnnnnnnnnnnnnnnnnnnnnnnnnnnnnnnnnnn
nnnnnnnnnnnnnnnnnnnnnnnnnnnnnnnnnnnnnnnnnnnnnnnnnnnnnnnnnnnn
nnnnnnnnnnnnnnnnnnnnnnnnnnnnnnnnnnnnnnnnnnnnnnnnnnnnnnnnnnnn
nnnnnnnnnnnnnnnnnnnnnnnnnnnnnnnnnnnnnnnnnnnnnnnnnnnnnnnnnnnn
nnnnnnnnnnnnnnnnnnnnnnnnnnnnnnnnnnnnnnnnnnnnnnnnnnnnnnnnnnnn
nnnnnnnnnnnnnnnnnnnnnnnnnnnnnnnnnnnnnnnnnnnnnnnnnnnnnnnnnnnn
nnnnnnnnnnnnnnnnnnnnnnnnnnnnnnnnnnnnnnnnnnnnnnnnnnnnnnnnnnnn
nnnnnnnnnnnnnnnnnnnnnnnnnnnnnnnnnnnnnnnnnnnnnnnnnnnnnnnnnnnn
nnnnnnnnnnnnnnnnnnnnnnnnnnnnnnnnnnnnnnnnnnnnnnnnnnnnnnnnnnnn
nnnnnnnnnnnnnnnnnnnnnnnnnnnnnnnnnnnnnnnnnnnnnnnnnnnnnnnnnnnn
nnnnnnnnnnnnnnnnnnnnnnnnnnnnnnnnnnnnnnnnnnnnnnnnnnnnnnnnnnnn
nnnnnnnnnnnnnnnnnnnnnnnnnnnnnnnnnnnnnnnnnnnnnnnnnnnnnnnnnnnn
nnnnnnnnnnnnnnnnnnnnnnnnnnnnnnnnnnnnnnnnnnnnnnnnnnnnnnnnnnnn
nnnnnnnnnnnnnnnnnnnnnnnnnnnnnnnnnnnnnnnnnnnnnnnnnnnnnnnnnnnn
nnnnnnnnnnnnnnnnnnnnnnnnnnnnnnnnnnnnnnnnnnnnnnnnnnnnnnnnnnnn
nnnnnnnnnnnnnnnnnnnnnnnnnnnnnnnnnnnnnnnnnnnnnnnnnnnnnnnnnnnn
nnnnnnnnnnnnnnnnnnnnnnnnnnnnnnnnnnnnnnnnnnnnnnnnnnnnnnnnnnnn
nnnnnnnnnnnnnnnnnnnnnnnnnnnnnnnnnnnnnnnnnnnnnnnnnnnnnnnnnnnn
nnnnnnnnnnnnnnnnnnnnnnnnnnnnnnnnnnnnnnnnnnnnnnnnnnnnnnnnnnnn
nnnnnnnnnnnnnnnnnnnnnnnnnnnnnnnnnnnnnnnnnnnnnnnnnnnnnnnnnnnn
nnnnnnnnnnnnnnnnnnnnnnnnnnnnnnnnnnnnnnnnnnnnnnnnnnnnnnnnnnnn
nnnnnnnnnnnnnnnnnnnnnnnnnnnnnntttatttaaaaaaaaTCGATTTTATTTATT
TGTCTGTTATTTATCGACTCAACGGGCTTATTAATTTAAATTGATCATTATTTTGCTAAC
AAATCTGTTTCCaaaaaaaccaaaaaaTCTGGAATTGGTTACAAATTGGTCATGATTTTT
TGGCATGCTAATAGATTTGTTTTTATTGTACATTTGTCATATTAcaaaaaaatcaacttt
atatcaagcaaaaaaataaaataaaatatcaacgagtctataaaaaaaaaacaaaataaa
CGATTATTTTAGGtttttttttAAATATTTGATCCGTTAAACTACCTGTCAAATCTTGTG
AGATTGTAAAAGTGCCACATTTGATTGAAACGAATGTAAAAAATGTATTTTAAATAGCTT
GCGAGGaaaaaatgtttgatataccaatatcaatataattaaaaaaatattgttcaaatc
tataaaaaaatATGAtttttttATGGTAATGCCTTTTAATCATGCATAAAAAGAAGCTTT
TATTAACTAAGCTTATCAAAACATTTTTAAGGATGAAAATTATTTTTGATGAAAACGATA
TTGGTGATTTTCTTTTTCAAATTTAGTTTAATTTTGAAAATCTACATTCATAAAGACTTA
CCCTaaaaaaaTATCTTAATATGATTGGAGTAAAATACAAATAGTAACAAAATATATATT
TAATTAGAAATTCATTAAAGATCTTCAAAGAATTTCATTGTTTCAAGATCTTTTCATTGC
CCCTGATATTaaaaaaaaaataagaattgcctaactcaaaaacaaaccaaacctaaccca
aaaacAGAATAATCATAATGTTGCATAGCAAAAAGTTATTTATAGATAACAGAGGGTATT
TATCAGACACCTAATGTTTTTGTCTTATTAGCTTTTTGACTATTGATTGATGCTTTTATA
AATCGTATAGTACTGTAttttttttAATCACAAAAATCTCTAAtttttttAAATAGAATT
AATTCATAAGCAAGCTAACATTCTTGATTTTCCATATTTTTTGTCATTGAAAAAATAAAG
TGAATCATTGGTAAAACTTCTCTTTTGCGAACCTTTCCAATCTAGTTTAAATTCCCAAAT
TTGCATTCACTTCAACAATGCCATGCCGAACAATCCAGGTTTAAGGATTTCCTCCCGAAA
ATCCCCGAATCGATCCCGTCCCGTCAATCGGATTATCCTTTCAGCAGCATAGTCTACGGC
CAAGCACAACAATAGCCACAAACACACACAAAGCTACTTCCCAAAAATAAACGCCCGGGT
GCAGATTTTGAACTCGTCGCATATTTGCTTTAATCGTTCTGCTAATCCActtttttctct
tttctcttttctcttttcGGCAACTCCAATGCATCTGGACAAATGGAATTTAATTTCTAC
TGATGTTaaaaaaaaaCAACGTTAAAACAGATTGTGTGGAAAAACATTCACTTTCTGGTG
TGGGATTTGGGCGGCCAGCAGAGCTTACGGGCAGCGTGGAGCACGTATTACACAAACACA
GAGGTAAGTACAAACGACTTAATTAGTTTTGCTTGAATGttttttttttttACTGATGAA
ATATTTCTACTAAATGTTTCAATTTGGTGGTATTTTTTCCTAGTATTTAAATTTGTTATG
AATTTCTGTAAATTTTTGTTTCCATCTGTTACGTCTGTGTGCCTCCTAACAAGTCTCGGA
ATTACGCCTTCGGGGCAGCTTGATTTCACGTGCCCAACGCGCACAGCACGTTTCCACTGG
CACGAGTACATAAACACCAGGCCATTGGAAAAATAAGCAAACATGTGTGTTTTGTTATGA
TTTACTTCTTTGGTCTGCTGCCCTTTTTTGCTGTTGTGGTTCTCAATTCCAGCGGCAAGC
AAACATGTGTTTGCAGTTGGAATTTTGGTAAACAACAAAGTTCTCACGTTTTTCGTAACA
ATTTTTCCCTTGTCTCCTTCTGCCTTTCTAGTTTATCATAATGGTTATAGATTCGACCGA
CCGGGAACGGTTAGCGGTCACGCGGGAAGAACTGTACAAAATGTTGCAGCACGAAGACTT
AACCAAGGCGAGCCTGCTGGTGTACGCGAACAAGCAGGTAAGAtacttctcgcttacttt
tttaaaaggtcccgtggcgcattggttgttttgaaaaagtaatcttgatttaACTTGAtt
tttttttaaaggctggtacaaatatttttaaaagttGCAGatacagtactttttcggttg
ttgtttaaccttttaattggcttttaatttaagcagacaaacgtcaaaaaacaataacaa
acaaaaacaatcgaggagtcatccgatgcaaagtttaacaaataaaaaatatttttgaag
tttttacgtaatttcaagtaaaaattaaaagaaacttcaatggtatgcttttgaaactat
tttgatttacttttattattaaatgttactgaaaattgtggaatatcgatggttccctcg
tcccagcaccagttcacgagcagaatttggtaactgggctgcattttgaagcccagttaT
AAGGATTCAGaaaaaaaTACCACGTGAAAtttttttttACGGGTTTGTAAAACCTCTTTT
CATCTCTAAATTTAACTATGTGTGTatccgtctttttttcgttttaatttttgtattatt
tattccggctgaaacttttttgatgccttcggtatgcccaaacaagccattttgcatcaa
tagtttgtccatttaattttccatacaaatttcgcagctgtccatacaaaaatgatatat
gaaaattcaaaaatttgtatcttttgaagaaattttttgatcggttgtatcttcggcaaa
gttgtgggtatgaataaggactacactgaaaaaaatggtgcacggtttaaaaaaaaatgg
tgatttttaatttcactttttgtcactaaaacttgatttgcaaaaaaaactgttttcatt
tttttttttttaattttttatatgttttaggggacatcaaatgccaaaaatttagaaatt
tttcagaacgggcaaaaatctttgaccgagttacaaatttttgaatcaatactgtttttt
atttaaattgaaatgttggtcgcaaaaaatttttaacttcattttttcgatgtaaaatca
aatttgcaatcaaaaggtacttcagtgaaattttggtaaagtgcaccgttttgaagttaa
agccatttttagatgacttttttgaaaatagtcgcaatttttcatttttttttaattagt
gcacatgtttgcccacttttggaaaaaatatttttgaaaagctgagaaaattctctatat
tttgctttttcgaactnnnnnnnnnnnnnnnnnnnnnnnnnnnnnnnnnnnnnnnnnnnn
nnnnnnnnnnnnnnnnnnnnnnnnnnnnnnnnnnnnnnnnnnnnnnnnnnnnnnnnnnnn
nnnnnnnnnnnnnnnnnnnnnnnnnnnnnnnnnnnnnnnnnnnnnnnnnnnnnnnnnnnn
nnnnnnnnnnnnnnnnnnnnnnnnnnnnnnnnnnnnnnnnnnnnnnnnnnnnnnnnnnnn
nnnnnnnnnnnnnnnnnnnnnnnnnnnnnnnnnnnnnnnnnnnnnnnnnnnnnnnnnnnn
nnnnctttgaaatgttagtctgatttaaaaaaaaatgaaaatatgttttcgaaaagatcg
gaaaactttacgaatgtttcatgatttaacattgaaaatcggaccattagttgctgagat
atcgacattagaaaatgatgggtagtttgggtgagacttagaaaacatcaattttcctgt
ttttaaaccttcgcatgacattatctcagcaacgaagggtcgtatcaacaaagttcaaaa
aagcaaaatattgagaattttctcagtttttcaaaaatattttgttaaaaagtgggcaat
catgtgcactaatttttataactgcgactattttcaaaaaacttccctataaatggctat
aacttgaaaaaggtgcactttatgaaaatttcatcgaaaaattaagttgaaaatttgttg
cgaccaatatatagatttttttttttaatctgtattgattcaaaaatttaaaactcagtc
aaagattttttgcacattctggcaatttctgaaaagttggcatttgaggtcacctaaaac
atatcagaaaataaaaaaaaattgtacattgtgttttatcgcaaaccaaatattaataac
aaaaagagaaattaaaaatcaccaaaaaaattcatcgtgtattttttttcattgtggtcc
ttatccataccaacaccagaacaccaaatcgatcaataaatgtcttcaaaagatacagat
ttttgaattttcacgcatcatttttgtatggacagctgccaaatttgtgtggaaaattat
atggacaaactaatgatacaaaacgggttttcgggcataccgaaggcaccaaaaaagttt
cagacggagtaaaacatacaaaaaaaatcgaatgaccgaaatctcagagaattgctcatg
tttaagtggacataaaatttcatattttaggaaaaaccaagaaaagacaaacaatctttg
accaaattatgtttgttctttaaaaaaaagtgatttaaaaaaatcgaaaatcagagctaa
aactttttttaattcattttttcattaaaaaaaatccaatcaaaaagttctttactcaaa
ttttgataaagtgcaccgttttctaggggtgtaacccatttggcataatggacatttggc
ataatggacgtttggcataacttgtttaaaaaccatcaaggacgtttggcataattattg
ctatttttttgtttaattaaattagtatttattttctgtagagtataaaaatttatagct
ttttcctattttctaaacagataataaacaatgctttaaaatgcattttccataaattta
atttaaatttttttaagaaggagtctaataattttaagatttttctccttttgaaaaact
ttgcagctaatttttggtatgaaatttttccttcttttatttaaagttcaactaacatag
agatgtaagttttgacatcaatattttatactattttcccttttcctaccttttttgaat
ggaagaatttgaagaatttgaagaatgtatgtGTTAAATACTATGTGTCTAGTTTTGTAA
TGTAATTTGATGTTTTGCAACCCTAACCATAGACAATAATAAGTGTACTTACCCTAGTTA
CCTAACCCACCTGTaaaacacacacaaattacatgcaaacacacaaacacacaacaTTCC
AATTTGTAAACCCTACACCAAACATGTAAATACCTACAGACAAAACGACACAAATTGTAC
AGACATACACAAACCCCAAAACCAGCACCACTGCTACGCGAGATCTGTCATCTCGGCGCA
GCATAACAGATGTAAACACAAAACATAATTGCAATAAAAGTCAAGTCTAAAACAAACCGT
CGCGGAGTTCAGTTCGCtcaaaagtaggggaaattctcgtatctttggcaggttaagctc
tcgctcctaactccatccaatttgctgattttcaatatttaaacaactaattttgcaaaa
cttttggtagaaacttgcttgctcacttcttattgagctatttatcactcgatttcagtt
gaaaacgcttttatgtagctttaattgcatgtcaaagttctgacctgccaacattagagg
cacgctggaattagatgctgttcccctaaagacgcaaaTTTTACTTAAACTATGTCCGAA
AGTCTAAGTTTGTACGTGCGGGAGTGATTAGTACGGAAAGGAGGCATGCAAGGAGAGTCG
ATTTAAGGAAAAGGAACATGCAGCAGGATTGAGGATGTTTCGTGCAAGGTAAAGGAAGGT
TCTGGGAAGTGaannnnnnnnnnnnnnnnnnnnnnnnnnnnnnnnnnnnnnnnnnnnnnn
nnnnnnnnnnnnnnnnnnnnnnnnnnnnnnnnnnnnnnnnnnnnnnnnnnnnnnnnnnnn
nnnnnnnnnnnnnnnnnnnnnnnnnnnnnnnnnnnnnnnnnnnnnnnnnnnnnnnnnnnn
nnnnnnnnnnnnnnnnnnnnnnnnnnnnnnnnnnnnnnnnnnnnnnnnnnnnnnnnnnnn
nnnnnnnnnnnnnnnnnnnnnnnnnnnnnnnnnnnnnnnnnnnnnnnnnnnnnnnnnnnn
nnnnnnnnnnnnnnnnnnnnnnnnnnnnnnnnnnnnnnnnnnnnnnnnnnnnnnnnnnnn
nnnnnnnnnnnnnnnnnnnnnnnnnnnnnnnnnnnnnnnnnnnnnnnnnnnnnnnnnnnn
nnnnnnnnnnnnnnnnnnnnnnnnnnnnnnnnnnnnnnnnnnnnnnnnnnnnnnnnnnnn
nnnnnnnnnnnnnnnnnnnnnnnnnnnnnnnnnnnnnnnnnnnnnnnnnnnnnnnnnnnn
nnnnnnnnnnnnnnnnnnnnnnnnnnnnnnnnnnnnnnnnnnnnnnnnnnnnnnnnnnnn
nnnnnnnnnnnnnnnnnnnnnnnnnnnnnnnnnnnnnnnnnnnnnnnnnnnnnnnnnnnn
nnnnnnnnnnnnnnnnnnnnnnnnnnnnnnnnnnnnnnnnnnnnnnnnnnnnnnnnnnnn
nnnnnnnnnnnnnnnnnnnnnnnnnnnnnnnnnnnnnnnnnnnnnnnnnnnnnnnnnnnn
nnnnnnnnnnnnnnnnnnnnnnnnnnnnnnnnnnnnnnnnnnnnnnnnnnnnnnnnnnnn
nnnnnnnnnnnnnnnnnnnnnnnnnnnnnnnnnnnnnnnnnnnnnttttatgcaattttc
ctttctttaatattcaactgaaataagggatgttaattttttcttactttaaatatctga
caaatgattagctttgaaattttccattcttttattttaaattcaacttttagaagggtt
aatctctaaaacaatacttttgtttgtgtttacttgagtttgttaatgaagtgttccctt
cttttatataaaattcaacttatagaagaaaaagtctctttgaagattcccattttgcca
ctctttaaatgtttgataatcacattatttttatgtttttcacctacctatattaaaaat
attaatttaattagcaataatttctttttttaaacaattgtctcttctttaagattagtt
tttaataaatacaagaagggaaaattgcataaacaagtttattgcaaaaaaaaacaaagc
ataaaaaaaaataattgaaaaatatttaaagaatagaaaaatcgacatcccttcacccaa
aatacagggtcgagagtattgttccatcaacatttatagagagctcaacctgcaaaacaa
ttaatttcattaattaattaaaacagtaaatcttcaacaagagtcatacatcgacatctg
actactcttgtgtcaccaagttgttgtggccaaggcagtttaggtttattggacctttta
ataaaaaactcaaggctttttgttttgaaggatgaactttttcttgcaatggactcgagg
gcataattctctcggtcatctaaaactgtgttctctgtgtctgtaaattttaccgctact
ctcgtgtcggacgagtgctgccatgttctaggtgttctaaagattgaattcgaagaaaag
aagggacaaatgtgaatttacctagagatttttccttcttcaagttaaattatgatcaaa
agaagggaaaattgcattaaaacagctcaattgtcgaagatttgaagagtttttttttat
ctttaagttaaatttcatataaaagaaaggaaaattttatttaaaaaatattattgctaa
ttatattgaaaggggaaaaatgtaatgctaacaagaggtatttccttcttttaactaaat
tttcaataaaaaatatcgaaatttcattaaaaaatttattgtaaattaatcaaaaagtaa
aaaatataacaatctcttaaagttatataaaaaggtaaataaacaatacattttcatttg
tgaaaatgaggaatactcataaaataaaacaaaaaaatctagaaataactatgcacaacg
tctattatgccaaacgtccattatgccaaatgtccattatgccaaatgggatacaccccc
atatttagaacatgatgtggacaagttaatgatgcaaaatgggttcttcgggcttgcgga
aggcacccaaaatttcagAGAATTGCCCAGCACCTGTGACACTGGGGGAAAATTAGGGGT
CAAGCCTTAAAATTGTTTTATTCTAGAACGCTGTGTGCAAACTATTATTTAACCGATTCT
TTTCAACCCTCCCCCACTCACTCGTCGCGCAGGACATGAAAGAATCGATGAGTGCAGCTG
AAATTTCCAAACAACTGGACCTGACCTCCATCAAGAAGCACCAGTGGCACATACAGTCGT
GCTGTGCGTTAACCGGCGAAGGGTGAGTTTGCCTTTTCCTTTGCAAACAGCATTTCCTTA
CATGAATTTCGTCTTATTTTTTAGTCTCTACCAGGGCCTCGAGTGGATAGCCCAGAGGAT
CAAGAAGAAATGACCCCGCCCGGACGAGTAACGTGGGTCACCCCTGGCCGCAATTCCACC
ACTCCTTACGATTTAGTCACACAACACACCTGCTGCGAATGGACGAGCAAAAGCAAAGAG
TTGGTAAAATGTCGCCCGTCGAAAACGGGAGCTAGTGAGTTAGGGAAAAGAAATTTaaaa
aaaaaaTGTTTAAACTAATCAAGATTAACTCTTTGAAAAAACGTGTATACAAACTGAAGA
AGCATCGCTGTAACAAAGTAACAAATAACTCAAGAAGAAGAAAAATAGTCCCCCTGCCGT
TGGAACCTGATGGAGTGATGGAAATGACACATTTGGTGGAAACCCAATTTTAACGTTTAA
TTTTTCGCGAGTACATACGTAAAAGGCTACCATCAATCCAGCaaaaaaaaactaaacaag
ttgtgaaatttgagggaaaggaaaacgggaaaaaaacATTGAGCTTTAAGTGAGAGAGGA
GCGAGCGAGCTAGTATCATCACATACACTCACTCACACACCTCTCCGTGAGAAAACGAGA
CAGACAGGCAGACTCCCCTCATTCGTAAGAGAGAAAAAGAAAAATCTAGATAAGTGTTTT
ATTTCTGATTTATTAATTTAATagagagaaagagaaaacgagagagagagaaaGCGGAAA
ATTATGTGGACATGAATATGAGAAAAATATACTTACATTTATTAGTTAATaaaaaaaaCA
ATGATGAAAACTGTAAACTTACAGAAGTGTTTTATTTCCGTGTGGTGAAATGTTTCAGTG
CAGAAAAGCTTTGAAATATTTCGAGCTTTTTTCACGTTGGGATGTCGTTAATGCATTTGG
TACTGCAAATAtttttttATCGTTTTTATTGATTaaaaaaaCAACTGAAACATAACATTT
CTGAAAATAAATTTTAAATGTATTTTTTGCATTTGCATGTCTGAAACTTCGGAGATTTTG
TTGTGTTTTATTAAAAACGAAATAACATTATgattttttttaccgaaatcagtagtacac
aattcggaagaattaagatcggtaaacaatctatcaaaatgacaaaatttttatgaaaac
ggtgaacaacgataatcttccttaccgaaatatgtaattttcaatttactgaactgtaca
ggtaaactttaccgaattcggtaaaaagaCAAATTAGTTGTCCTCATGGCATCATTTCAC
TTCAAGGTTTCACACCGCGCAAATATTGTGCCATGTGTCGCGTCGACTTTGCCAAACCAA
CACCGAAACCTTCTATCGGCGTaaaaaaaaaGCTATGAAACTATTCGCTCATGTTGCCCG
AGCCATTTTCTACCGATAAGATAATGACGGAAAGGAACCCGCGGGGAGAAAGATAGTTTG
TGTTTAATTGCAAACACaaaaaaaaCGGCAGCCAACACCCTCTGATAAGGAGGAGGAAAA
TAAGCCATTATCAATGCATCGATGATCGAATGTGCAATTTTTGCTGCAGTCTGAGGGAAG
CAATAAAATTGAAACTATAATAAAAAGTTTCCACCCTGCTTTCTGATAATGAtttttttC
CGCGATAAGGGTTTCCATTTGCAAATTGCCGTTGAAAGTTAGGGTCGTCGTTGGCTGAGT
GCGTTTACAGCACCGGAAGCTTACAGACAAGTTCATTAAGTTTATGCTTGCTGACTTCAC
TAACCTTCAATATCTAATGGAAATGCCGAATGGTCCTGCGATAACGTTCAATTTCTGAAA
ATATTATGATTTGCTATATTATTCAATAtttttttGATTTTAAAAACTGTTCTGCTCAGC
TTaaaaaaaaaTTGAGAATCAATAGTTTTCCAACCATTGGTCCTTCCTCCTTCTACGAGT
TTGCTTTCTGCAAGGCCAATAAAAATGATGAACTATCATAAACATATGATACAGTTGATA
AAGAGAAAACCCCACACCTGCTATATTTAATCGCGCAAAGCGATCAGCAGCAACAGGCAA
ATTGATAACATGACGGACGTATCAGATACACAATTGCAAATATGCaataaacaacaccat
ggaaaagtaaataaagttatttttttttattttcttgctttaatcatcaaataagaattc
tacgacctcatttaagtcaaatttcaatagttgaaaaaattgaaattacgaaattacggt
ttcaacattttaacgaaaaaagtgatttaaaatgcaatatacaatacatctgtccagttg
ttttgtcatcattagtttccaaagtatctaagcattgacgaaaattttattttttgtttg
cgaaaaataaaattttgcggtgctatacattggaatttcataaaaatgaaaaacatttta
aaacaagcccaaacatgctaaatatgattatcaatgcagaaatagtagtttatgcaacaa
gttgcaaaaagaggattttttcagcacgagtcgtacatttatccaacgaggttcaccgag
ttggataaatacgacgagtgctgaaaaaatcaagttttggaacgagttccatacaacatt
ttttgcaattccgaaaaacacccattgagtgaaattttaagtcaaattttcatgtatttg
gtctataaaacgtttaaatcaaaaaaatgttgaaaagtgttacttttcgaaacaagtact
gaaaagttcaccttttcagcacccatttcagtgctgaaaagtagaacttttcagcattta
ttttgaaaagtgttgctattcgattctgttatttttggtacagaaaagtaggctatttcg
tcgttcaagagtgacaggaaaagtaagtagtttcacgacggaattgcaaaaaatgcattt
tagattgttttcagctgattagacttctattttcatggaaattttgaagttttttggaaa
cattttttttttgcccccctgagaccaattttgaagtgggcgacataaactttgaaaaat
atttgcacagccttaatgctcttttctcaaaagcaatgaaaattagatttttttcttcat
aaaataaatcaaataaatgagcaattctctacgaaatcgctcttttttcttcaattttaa
tttttgtattttttaattcaacggaaacttttttggtgccttcggtatacccaaagaagc
cattttgcatcattagtttgtccatataattttccatacaaatttggcagctgtccatac
aaaaatgatacatcaaaattcaaaaaactgtatctttcaaaggaattttttgatcgattt
ggtgtcttgggcaaagtctacactggataaaaaatgttacctggtaaaaacaacttggtg
attttttatttaactttttgtcactaaaacttgatttgcaaaacacatcaaatgccaact
tttcagaaatttccaggttgtgcaaaaattctttgaccgagttattaattttttaatcaa
taccgattttttcaaaaaatcgaaatattggtcgcaaaattttttctactttatttttcg
atgtaaaatcaactattcaactattcaacaatcactattgaaaaaaatatttttgaaaag
ctgagaaatatctctatattttgctttttcgaactttgttgatacgacccatagttgctg
agatattgccatgcaaaggttaaaaaacaggagaattgaagttttctaacccaaacaacc
cacaatttttcaatgtcgatatctcagcaactaatggtccgattttcaatgttaaaatat
gaaacatttgtgaaattttccgatcttttagaaaaaaaatgtttaaaccaaaacttacat
tttaaaatggcgtaatattgaatgtttgacccttttgaaatgttagtcttgatttaaaaa
aatttaaacatttttttcgaatagatcggaaaatttcacgaatgtttcatgttttaaaat
tgtaaatcggactattagtttaaaaaaatgtaggttgtttaagtgagacttacatagaaa
atatcaattttcctgttttttaacctttgcatggcaatatctcagcaactatgggtcgta
tcaacaaagttcgaaaaagcaaaatatagagatatttctcagcttttcaaaaatattttt
ttcaaatgtgggcaaccatgtgcactaatttaaaaaaatgaaaattgcgactattttcaa
aaaagtttcctaaaaatggatttgacttaaaaacgatgcactttatcaaaatttcactaa
agtattttttgattgcaaatttgattgcgaccaatatttcgattttttgaaagaatcagt
attgattgaaaaaatcataactcggtcaaactggaaatttctgaaaagttggcatttgat
gtcctctaaagcatacccaaaaataaaaaaaaatgaaaatagttttttttnnnnnnnnnn
nnnnnnnnnnnnnnnnnnnnnnnnnnnnnnnnnnnnnnnnnnnnnnnnnnnnnnnnnnnn
nnnnnnnnnnnnnnnnnnnnnnnnnnnnnncacatatttttctaagaagtgctgcaaaaa
acttccaagagatctttgttctttgtttatagtatagaaaacactcaaaaattactcaaa
aaaatattttttatacatgaattgtttgataaacaatatcaactgaaaaacccttacgca
tttgacgttaaatttatcgtcacactatttttacaatcaattgtttaaaaaagtgcgttt
agggagacttgatccctgcatttttacagtcactggaatcagcctcaagataaaataatt
gggcttggttttcgtacatagtttcctttagtatagttgtacataacttactgcagtttg
aaccatttttcaaaagttttgtaaacaaaaattaccagcatttgtaaacatgctcaattt
tggtctaaaaaagaaaattttatgtttttacatattttgcatgctaaacttgttatatct
tgaacacaaatgtacaggtttgatgtgaaattgctgtaacttatagaaaattaaaaattt
agatgaataagaaacattttgcttaagatttcttcaaaatgttaaaagggggatcaaatt
acccccaacattttgaaaatgccggttcaaaatatttttttttttaaacgcttggcatga
ttcgaagagtttatctgatgaaagacccttatcagccaaacatagttgaatgtttaagct
ttcaattcatgcaaaagatcatagttttgtgagaaattgacagagttatgtgcgatacaa
aaaagcaaaatgatctccgtaaaatttcctataagctgaatgcattagttttggcgacaa
atttttttggcctgttttggggagggattttttttttttttgAAAATTTCATCTCTTTTA
AATGAATGGAAAACTTGATAATTTCACAACAGAATTGGGAAAAGATCAATTGAGtcacta
cgataaagcttatttatctgagtacaatgacacattgtatttaaaatgaatttttgaatc
aattttaaaaaaagttcgcggcccttcttagcagaaaaggtcctacttgacagctcgttt
catggggatcatagttgatccattgaaaaaatgttatgtcattttttagtgcatcgtgtt
ttttttaccgttgtacaaaaaaaaaatgcgttgggcttgaggaccctattgtaaattcat
tcgagttgcgAAATGTTTAATTTTTCAGAATGTAATAAAACGCaaaaaaaaaGTTGAAAA
GTTTAACTTTTCGCAACATTGGCAAGGGCATTACAAACCATCCCTATAATAATATTAATC
AAAGACTACCGGATCAACCAAGGGAACAACCAATGTTGTGAGCtgtgtcctaaaattctt
ttaagattacttatttaattgcacaaaacatttaaggttattttttctgagcgcaatgat
actttgtacataaccaaaaaaaatctaaattgatattaaaattaatatggaaaaacagat
cgcagtctttcatgacagaatagtagtttatgcaacaagttgcaaaatgaagattttttc
agcacgagtcgtacatttatccaacgaggttcaccgagttggataaacacgaagagtgcc
gaaaaaatcaagttttgcaacgagttccatacaacattttttgcaattcaaaaaaacaca
cactgagtgaaattttatgtcaaattttcatttcttttttgtcaataaatcgtttaaatc
aaaaaaacgttgaaaagtgttacttttcgaaacaagtgctgaaaagttcaacttttcagc
acccatttgagtgctgaaaagtataacttttcagcatttattttgaaaagtgttgctatt
cgattcagttatttttggtacagaaaagtaggctatttcgtcgttcaaacatgacgggaa
aagtatgtagtttcacgacggaattgcaaaaaatatgttttgcaattccgttgtgatatt
actcacCAAAAATTACAGTACTGAAAAATACGTTTTCAACTTAAAAAATACAATTCAAAG
GGTAATTGCAAAAATCTAAAATTTTCGATGTCATTTAAATAATTCTCATTTTTTATAACA
TTTCCAGAAAGAGTTTCGAACAAAGAGTGCTTTTAACATTATAAAATTCATGCTTTCCAA
TGCACCTGCTGATCAGGTGTCACGTTTTCCACAAAGAAAAAGATTGAAAACTGCATTTCT
GCAACAACCAATAATCACCCTTCCCAATCGTTGTTCAATTCCCATCGTATCGTCCTGATG
CGGCAAGTTCCACCCAGCCTGGCCATATCTCCAATGTTTGCTCTTTAGTTGCACATGCAG
CTCGTCGTCGTCGGCGATGCAATCCATCCGCGACCAACTGATATCGTCGCCAACAGGGCT
TATTGGGGCCTTTTGATACCACCCCCACCCCTTAACACCAACAAACCACCATCCTTCTCC
TCTCTATTGGGGCAGATAATGGAACTCTGAACTGAACCCTTCTTCGATTGGGCGCGGGAG
ATTGACCAGTTGGGCGATAGTTGTCGGTGGAACCGGTTCTTCCTCGGAGGGGGAGAGGTT
ATCCGCGCGGTTCCGGAAGATCCGGTATTTGACTGCAATTGCCGCAAGAGTGCTTCCGAA
TTCGTCAAGTGCCAAAATAAACACGCTTTCGAGGGTCATCAGTTAGTGGCAAGTGAATAG
CTAATCGAGTTGAGTCGAGCATTGGACAGGTTGTTGAGTTCAAGTGAGTTGTTCCCCCGA
GTCGTTGTCGTCCCTCCCGAGTGGATCCACTTTGGATCTGTCCCACGCGAGACCGACCGT
CGGCAGCGGGAGATCCACGAGAGCAAATACTTGGAGTTATGGCCAGTGGTTCGGGCGCCA
CTTCTGGTGGGGCTGGAGCTTCAGTCCCACCCACGGCGTCGGTGGTTCCGGTTACGGTAC
AGGTGCAGGTTCCGTCGGTACCTGGATACGATGAATATTACGATTCCAGCTGGCAGCTGA
TACCGCCGGACTACGGTGCGACGGATTATGACTACAAGTATGAGTAAGTTGTAACTAATG
AATAAATTGTTAAATAAATCGAGAGATTTTTGATTAACTATGATAggttaaagttcattt
ctggagtttttttttttttgaaaaggttctataaattaaattttcagtttttgcttttta
ggtgttttttaataccccaaactcaagacggtttctaaagcacccaagaagcaaaaactg
gaaatttggtttattggaccttttcaaaaaaacttcagaatttTAATCGAAAGTGACCTA
CAAAGATTAGTCAAATATTTTGCGAAATAATTTATGTTCAAAACACAAATTTACTAATAG
GGTTTGGAGAACTGAATCTTCCACTTTGCAAAAATATGTACTCCTTCCCAAAATaaaaaa
aTGGTATAGAGTTTTCATATTAAATCTCATTTCAACAAAACCTAATATTATGACTTATTA
TTATGATATACTTCAAGTTCGATGCAACCATTTTATAAGCAAAACACTTTCTATCACAAT
TACACATTTTGAGTAGtttctctttgttttcccatatcacagcttaaaaagtagtaatcc
agctgcgtgtaaaaggcctgggtgtaaaataaatattgcattattttatgcaagtttatg
tgattttacaccttgaatcatAgggacgtggcgttacatcgtgctgccacctggtttttt
taggcgcaagagtggaaaagtgctgagtcatcgtctaaaaatagacggcgtcctatctcg
cccagcaaaatgaagtcgataaagaagtcggtttcgatgagaaaaagtggaaaacgtggt
ctaaaaatagcgacgccatccccctatgtagcccatcagtatgggaaacctacttgaccg
aaatgtcaagcttatatatgcgtttatccttacaactcttcatcggtctgatggccgagt
gggcaaaggcgctagtccgtactgttggtggttagtttgaatcccgtcggttgcaacttt
tttttgtgtttgcaaaaattgtacatgcagtgtgtaatattaagtgtttattttgacgaa
ggtgatgtgcatgctttggcatgcgattttaccgtcggattttttgatgtgCATTGCATG
ACAATATTGTGTCACATTTTTCATTTGATTGAAAATTTTTCCATTGCTTCGGGCAAAATT
AGCAATTTTGGAACATGCTCGAACAAGTGTTTCTTGATAAGAGTATATACAAGTTATCCA
TTTTCAAATTTTAGTTTGGAATAATTAGAAAACTGTTGATTCGATTATTGATACaaaaaa
aaTGGCACTTCTTTTtaaacatattttgagaatcaaaaaatctcagctaacatttgaaaa
cggctaaTCCACGTAAGTAGcacatttagatttctttttactgaattcggtaattgaaaa
attggtaaagtttagatcagtaaatcatctgtcaaaatggacaacattttaccgaattta
ggttgtacgatgaacaataatgaatttcattaccgaatttcggttagttttctcagttta
ccgaactgaacagcagttgaaaattcggtaaagtttaccgaattctgtaaaaaattctat
gtttgtaGCTTGCAAAcatagacaataatgcttatttttctgagcacagtaaaagtttta
acgtgcataaaatgtttaaaacggattttaaaattaatttgggaaaaattaatcacggcc
gatagaaattattttgtttgacagttcattcaaagggaactatacttgatcaattgccgg
tcctgtcgacttttattttggttaaaaaaagtggtcagaagatgttatctggcatgcctt
ttatcgttgttagtgataattattatagttttagaactcaattGCaatttgtacacacta
agatttttttaccgaattcggtagttgaaaaatcagtaaagtattaatcggtaaatcatc
tgtcaaaatgaacaaaattttaccgaatatcggttgaacgatgaacaataatgaacttta
ttgccgaatttcggtaagtttttaaccgaattcgataatttccagtaaagttggtaaaca
ttacctaattcggcaaaaATCGACATGAAGTTTCAAAAATATTTGCAATAGCACACACAC
AAGGATGGATCACACaaaaaaaCAGATATACTTTTCATGTAAattattaactttaaaact
tgagacagggttgccaaatcttcatatttttaaactactttaaaaggtattaaaataata
tgacGGTatttgagacaattcccatgtttcatatcctaaatcgaatcgaatgcgaccagt
ttggccttagtcagttcagatagtATGAGCACCGTTTCATTAtttttttATGTTGCAAAT
CTTTTCATTGTGAGTAAAAACTACTCTGGTTTTCTATTAAAAATATCATATAAATACAAT
AAAATAAAACATAGttttttttATTTCTCTTCTtaataagtggaaatgtagaaatatcat
caggatgtagcataaacagtcaatttaagagaaggcatgcaaaatatgtcttttcggacc
atttgcatcagaatttcaaaattaaaatggcttgttgtgcttcgaatcccggacactgat
aaaagctgattcgaaatccggacactcgattttacttatgaatcgcacaaatttgggctg
aaatttaagtgaatgacagtctttagtctagggtttgttttctcaaaatttattttccct
aaaagagcacgcagctagcaaaatctaaacttagaaacatgtacactccctgtaaaggct
tataaattgatctcagttgaaaggttctcgaaatctctggattgcaaatgtaacatcctg
gagcagaactgttaaattcacaaattgaattgaattgacattctttaggtctcaaataag
ctgttaacatcaaaacaatcgatattttgtgtaaaaaaaatgctagaatttaaggaaatc
agcaccgtaaatttctgctttgccttcccggtgcttcgaacgcctatgaaatatttcagc
gaaatgtttcacagttttggtaaactcatgtttttatttaatttaattgttttagcattg
gctacagcgtccaaacatatttgaaatgaaagttgatgttagaattcatcaaataacata
attttgacaataactatgcgaacttatatccaaataattgataaaacaagatgaggtgtc
cgggtttcgaagcgtccgggaatttgaatcatgacgttaCATTACGCTGATGCTCATGTG
TTGATTTTGTCTGTCGACCTtgtctgttacaaaagatactttcccataatttcttagccg
gcctacggatattaaattggttgCTGAAACATGCAGATGATTCTCAAAATTATATCGATT
GAAACTGTTTTCACGTTGAAAATTTCAttttttgttttttttttttttttGTTCAGAGCT
TCTCGTTGTTATTAACAATGCAATTTTATCATTTAACTTTTCAGTGCGACTTTTATCGTC
AGCTTTTTTCCTGAAATAAGGTACAATTAAACTTAAAACAGAGTAGTTTTAAAATTGTTT
TCAAtttttttttttCAAATGTAGTTCACACCCTGCTTCCCGATTTTGACAGATTTATGG
TAGCAGCAGCAGTAGCCACTGGGTAATCAAGTCGTTGATAACTTATTTTTTGGGGGGAGA
ACAAGCTTATCTTGCGGAGAAAAGTTTCGGCTAGCCCACTTGGGGGGTTATAAACATTAT
CGCACTTGTGCCACAGGTATTTCGGGTTTATTGACAGGTAGCCAAAAAGCCAATAATCAA
TTAACCTGCTATTAGGGGGATGATGTGTGTATTTTCAAGAGTGGGCCATAAAAATTAGGG
CACAAGGCACTTCTGGCACAACACTTGACCGTGAATTAATATCTCAAGTGTTCGAGAAGT
GGGTGATTTTTTGGGGAGTGTCATAAATTTTTTGACAAGTGGCTCAAAATCGGAACCGGA
CAATCAGCAGTGATTTACTTGTTGAGAAGTCAAGTGGTTGATGTGAGGTTAGATTCTTAG
AAATTTTATTTAATTTAGATTACAAAAGTCCTTTACACTAACTTGCTGGTTTTCCTAATC
AATTCAATATTAAACTAATGTCACGCAATCTGCAACAATGTAACCTTAAATAACTAACAA
ACTTCGAAACGCATGTCAATCTTCAGAACAGACCCATTAGTGAATCCCTGTTTTTATTTG
CATGCCAAATGAGCATATTTCGTGTGCCTGTTAAGTTCCTTCAACAGtttttttGTGCGA
TATGAACAAAATGTCGGTGAAAGTGTGTAGAGTAGGTAAATGAACACTCGGTTTCGGCTC
TTTTTCCCGTCGCAAGAACTTACTTAAGGGCACGTGGTATGAAGTGTGTGCTTCGCAAAG
CCAGAGGGAGAGAGACAGAAAGGGTGCGCTCCTGTTTGTAAAACCAATTACAAAGTTCCC
ACCGCAGTTACAAACTAGCAAAggggggggATTTTGGTTCAGTGATGAGTTCATGGTATC
CCTTAGGTCATCAGGAAAAGATATTTGCTCTGCTaaaaaaaCTAGTTTTCTTTATTAAat
ttctcttaaggccgttgcatttttttttttgaagtttatgtccctcgacactgaccaaag
tcgaactaaaactataaaaaactataaaaatttaaattacgagcaatggtttcaacattt
taatgaaaaaagtgtttttaaatgcattatacacctgtccagttgttttgccatcattag
tttccaaaatatctaagtattgacgaaaattttattttttgcgaaatttttttttgcgga
gctgcacattggaattttataaaaatgcaaaacatttttaaacaagcccaaacatgctaa
atatgagaatcaatgcagaaaaatgcattttagattgtttccatggaaattttgaagatt
tttgtaaaaaaaaatgccttttgatttttcagaccaattttgacataaactttgaaaaat
atttgcaacggcctaagcatgtttttacaTTATTCATTTCTTCAAATAATCACGTGAATA
ATGTTTTAACTGAAATTTGTTTTAAAACATAAAACAAAACCTTATGGTGACACTAAAAAA
CACAGAAGCTCTCATATAGATGTTTTAATGCAAAGAATTTGTAGAACAAATTTATTTCGa
gttatttcaaatttaaaaacgttacttaggtggttggcgccttcctcgcatttaaagggt
gctatccaaaatgcaaaaagtgcgtaaataacacttaagtgcttataacttttggtaggg
ttgtcagatcttcaatgttttggacgcgttggaaaggtcttttaaatacctttctggaaa
tgtataacataaaccaccctttttacaatcttccggacttttgttaaaatcgttttttaa
cataacttttgaagtacttaaccaaactgcataatttttaatagcgacttatgggacctc
aagacggatagaatgacgtcaaatcggacaaaatcggttaagccaatgggtctaggaggt
ctaattgagaagttcatttttcgagtgattttatagtctttcctcagtaacgtgaggaag
gcaaaaaaatctttcacGTACGTAAGGCTAATTTTAtaagaaaactccccacaattttct
attttttacattgttaatcggactgtcggttgctgagatacagccttttaaagtttgaag
ttagtgaaaaaatagtttttctcagtgtcatctacttagccctcatttttcaactcgcga
tgtctcggaaaatttttgttcaagtttcattgcaaataaattaaaattttgtgaaaattt
ctgttcttttcaataaaattttttttttttaaattttagtacccagaataaatttttaaa
ttgctaaaaagtattatgttcggcattttaaaattttgggcaagattttaaaatgttgaa
attatctttattgaaaagggcaaaaacaatcaaaggtttcatatttcagcattgaaaatc
gaaccaatagtttccgagacgacgcgagttgaaaaatgaaagccaattagatgccactga
gaacaactatttttcagaaaaattttaacttttcagtatctcagcaaccagcaatccgat
caacgaagtctacaagagaaaattgtaggaaaatttctcagcccttcgaaaaaaatacag
gatgcttttcttATATTAGGAATAggcgtccaatttttccgggtttggaatttcccggga
aacgggaaacaatattttcagaatctcggatatttccacgttatttttgaaacagtcata
aaatccatgtttttagtatatttgttatgtttttcaaacttgaaatcaaagaatcagctc
aatacttttaattggtgacaatctaaacttcaatcttaataaggacagcagttgtagata
gcttaaagagacattaaaaatggaattttttgttgtgttttggattttaaatggaccaca
atgttcaatctaatgtgtttcaatttaagtatatttataaattattttatttattttttt
atatgacataaccagaaaagctaaaaatagtctttaaaaatgtAGAATAATGTAAATGCT
AAAGGACCATTTTTCTAAAAAGGGAAattatgcaaaaatgtagcatcaacagctgtctga
tttcgttaactacgtcctgatttgccccagatgctggtttttgacaaaaaaaagaatatg
atatttatttaaaagtttgatatcatcaatataatttccagtcttttaaaaatatataaa
aatccttaaaaaatatttagagcacaaggcattttacggttctgtaaactaaaatgttaa
caattttctccaataaggcaaattaatattaatataggcaaagtaaaaaaataaataaat
aaagtgttcatctttattcacaaccaaatctaaatttccataccaaaacttgtattattt
gcttttcaatttcaggaaaaccgggacaaaatatttaaaaaaaatcccgagattcgggaa
tccccgaatttcgaaaaaaaacccgggaattttgttccgggaatcaggatTAGGAttttt
tttaaattggaggattaggaattttttaattgcaaaaagctgaaattttttcggaaaatc
tcaaataaactgcctataacttaaaaacggtgcatttAACCCTGATGTTTTGTTGTTTTC
AATTGaaaaaataaaataatagctaaagaaaaaaatGAATATTGatttataaaattttgt
tttcattgtttaatatttttttatttttccagaaattacattttttataaaatacaactg
cgattccagattttgcaccatcataacctctatccccaaaggttttttttatcagtcccc
taacacttataaaaaaatcgaaaaaaacgtatcgtaaaacggggtgactttgatagcaat
aaagagtacaattaaaatacgtacggaatggtttagaatcataccgaccatggtagagaa
gtgttcaaagtacatcaaaaagaacttttcataaaattttgaaaagtttaaaaagttagt
ttaccatagttaagaaaattttgatgaaagtcattattttaagcttctcaaagtgtcata
attttctcaatgaacatgattttgaatcggaaagcggaatggattttcagattctttgga
aaattttccactaggagaaggttaaataagtttgtaaataacaaataatatgtgtttttg
aaaaataattttaaaaaatctccagatttataggcatttttagtagaacaaattttatac
aaaatgtgaaaacatgtgattcgtgcttcgaattcagtataaaatgcaatataaatcgat
aattttataaacaaaactagttttaacaaatttcagacaaaattccgactttttaacaat
tttacctaaaatttatgtgtattttgttaaaaagcttataaacttagttaactaatcata
aacattgatttttttaaaaaaaaactatatcagctacttaagtgatggtacatttaacgt
acaaataaagtttgaacatcttaaatatgatttcaacaagaaaaactatgactatcaaag
tcaccccggaatttaaactaagaatttttaacgtaactctttttctaaacactattgaaa
caactttttttctaaaatagtgcatggactttgtgtggcctatcccagtacatgttttaa
aaataataatcttgaaaaaacccttacctgttggaaaatattccaaaaacaaattgaaat
cctatcaaagtcaccccggtttacggtatatgaatgtcataGaaaaaaatcgggatctac
aactttgccgaagactccaaattgatcagatttttttgtaaaatttgagatAACCTAAAT
ATaatgttcggattctataatacacatttttcttaaaaatgccgaaaaaaactcaaaaat
atgtttttttACCTACGTACGTACGTAGGTACTAATATAACaaatttatttaaattttta
tgaaagaaatatttggttaattaatcgacatttatttaattaaaCGttttttttttGTTG
CATTTTAACAGTCAGTGAAACCAGCTCAATGTTCAATTTATGTACTtaaaaatatttaaa
acaaaaaaagaatatcgaaaatttcgaagtaaaataaataaaataaGGATTGAAAGTACC
AAGGGACATGAAACTGTGCACAGGTGGTGATAATTTTTACGCTGAATTCAGGATAGATTG
TGTTGAAAACTGTTAATGAAAAGTGAAAAGCGGTCAATTTGCTTCTACTGTAAGGGCTAT
GGATGGTTTAAATTCATCGCAAAGCGATACGaaaaaaaaaTTATGCCATCAAAACGCAAG
ACAAACCTATACACAAATCAAATTAAATAAAGCATAATTTGATTTGCGATTGCCTTCAAA
ATGGGGACATTTCTGACATAAATTGTCAACTTCAATTAAATTTGAGTATAGAGGATATTA
GGCTTGTCAATCTACGGTTGGCTTTTTCCTGGCAGCAAAATTGACTCAACCAAACGAAAA
TAGAAAATTCAGATGACTTTTTCCGGAGGGACGAAGCAACGAAGAAGTCATGCAATCTGA
AGCAGAAATGGATTACATTGGGTATCAAGCCCGAGCTCTGAAGAAGGTTACACCCATTTA
TGTCGCAATTCGTTTCGTCACGAAGGACTTGTTGTATTAttttttattttttttttCGTT
TTGTGGGAAGCCCTTCTGTGGTGGAAAACCTCCGCGCGCGAGTGAGTTGAGATATTATTT
TTGATAGCCCTGGGAAAATCGGAAGATGTTTCTCTAACAAACTAATTTCGGCGCCCTCTA
GTTCTGGCCTATCTCTTGATGTGCAAGCGAAAAGGGCTCACATGCCAAGCCATAATTACC
AACTATTTATGGCTTACCAGCGGACCGACAAGCTTGGCTGTTGTTGTTTGGTGGAGTTCT
TCCGATTGTTGACTCTGCTTATGAGGATGATGCACTTACTCGTGGaaaaaaaCAGTCAGG
ACTTTCCACTTTGCTGTAAGGACACGTGGTCGTTGGGTACCGTTAAGAGGGGTGAAATTG
TGATTTTTCTAACAAAATTTCTTGAAATTTCAATAGTTaaaaaaaTGTTCTAAAAACTCT
CAATGGTCATAAGTCTCACAAAAGATGATTCATTAGCTTGTTTTCAAAGCCACCCCTCGG
CACAGTCGATGTTCTAGGGGTTTGCACGAACTTCGTGAGTACGAGCTCGTGCGTGATCAT
ATGAAGTTAAGGCCGGCCCCAGTCAAGTGCACCATCAAATGAAGCACAAGCCAATCCAAA
TGTAGAATACACATTCTCAGTATATCCTCAGGCATAACTAGAGGCAACAAGAATCAAGCT
CATAGTAGAAAAGTTTCTAGCCGCAGTCGGTATGGTATACCGTTGGAGATGTACTGCGAA
TTCTTGTTTCACCCAAAAAGAAGCATGTTTCGTACGAGAATACCCTAAATGTGAACCAAC
aaaaaaaaaaCATTCAATATTCGATGTGTCTAACTTCTGACACATGCTCTGAAAATGTGG
CATGTGAAATTCACATGCATGATCGCTGTTGAACTGCAAGTGGCTTCTTGAAAAAGTGTT
ACATATATCCCTATTCGGTGTAGAAAAATGACGTGCTTGAAACTTATTGCAAATATAAAT
TCAAGTAACACTTTGGAAATCGAAAAATATGGACGTTGGTAACGAAGGTATGGGCTTCCT
CTTGGGTTGAATTGATTTCAGAGCTGAGAGAACTCATTTTGCAGAATAATAAAACTGCAA
AAAGATTAGAAAATTTCTAAGAGTTTATTAAACTTTTTATTAGTTCAATTTCTAGTTGCT
TATCCAAATTAAATTCAATCTGGTGGTCCAATttcagtaaatttctggaaatttcgtcta
agaaacattgaagaACGTTTTTCACATTCCAAATTTTTGAAATGTTTCTATAAGAAACAA
AGAAGCTAAAGTTGTTCTGATAGAATTAAAATGTtctgataatattaaattaagtttaaa
ggtattgttgaaccggtgagacttgtttctaaagttgtttaagacatgtactggggtaga
ccacacaatgtacaataacttttttgtttttttttttttAATTTGCCCAGTAATTGaaaa
aaaaaCTGCGTTGAAATTTTATGTTTTCAAACCGGCAAATTGGAAATTTATAAAAATGCG
tttaatttaatttttcattttattttcgactctcaattaaggggttacacagatgtagaa
aatcacaaaattctatatttgtaaatccactcaaaagatgaattttaatcactcctgaaa
ttttcatgaagatatttcatgattaaacgattaaacctcaaaattttgccatgcgcaaag
cggactgtcaaactttgttagcgtttttctcgaaacaccgaggtgatttacgggtgccat
atctcgagatgggatggactaaattggctgaaatttggggtgaagacgctcaagatatat
cccgtgtgcatgacaaagcccgattttgaaaatttgctttttaaaaaatacaaaaatcaa
aaactgacgtttttttcatatgaaaaacTTACTTAATCAGGTGGATTAAGTAAGTTTTTc
atatgaaaaaaacgtcagtgtggttgatgccttcctcacttttttccaacaatgggtaat
atgagtggtttggacacatatttcagctattttttttaggtccagaaaaataagtacgca
gatataacttaagttgccataactcgagacagggttgccagatcttcatttgggtactaa
agtcctatgtcaatttttatgtacaacggtaaaaaacacgattaaaaaccatttctgatc
actttttttttattttaatgcaaattttttttttggcaggacaacattttttcgatggat
caactatggttcccttggaacgagctgtcaagtaggagcttttctgtcaagaaggaccgc
gaggttaatttttcaaaattgatttaaaaatccattttaaactctttgtgctcgtacaaa
gggtcattgtactcagaaaaataagctttatcgctgtaaacaataatatcagcaatctaa
acttcattttaggacccaattaggtggacactttcgaaaggtctctcgattacctaacca
atgatgggtcggatgatggttccggacatcgtttacatacatttaagtgagatccggctt
taaaaaagtacataaatatcacttaagtggtcataactcgaaacagggttgccagatctt
caatgttgtggactcgttggaaaggtctcttgattacctaaccaacgatgggtcggatga
tggttccggacatcgtttacatacatttaagtgagatccggcttcaaaaaagtacataaa
tatcacttaagtggtcataactcgagacagggttgccagattttcaatgatgtggactcg
ttggaaaggtctcttgattacctaaccaacgatgggtcggatgacggttccggacatcgt
ttacatacatttaagtgagatccggctttaaaaaagtacataaatatcacttaagtggtc
ataactcgaaacagggttgccagatcttcaatgttgtggactcgttggaaaggtctcttg
attacctaaccaacgatgggtcggatgatggttccggacatcgtttacatacatttaagt
gagatcaggcttcaaaaaagtacataaatatcacttaagtggtcataactcgagacaggg
ttaccagatcttcgatgttgtggaattgttggaaaggtcttttgattacctaaccaacga
tgggttgggtgatggatccggacatcgtttacatgcatataattgagatccggatatatg
tgaaaactcatttttatacataacttttgaacttcttatcgaaacttcaaacaattcaat
agcgatgtatgggaccctaaaccaagtcgaatgtagctggttcgatcaaaatcggttcag
ccagtgctgagaaaacttggcaagatttttgaacacatacatacatacacacacacacac
acacacacacacacacacacacagacatttgttcagttttcgattctgagtcgatatgta
tatatgaaggtgggtcttcgagcttttaataaaaagttcatttttagagcaggattatag
ccttacctcagtgaggaaggcaaaacatcaaaaatatctttgtaatttttttttgaaata
aacttcttgaaaatcgggcttcatcatgcacacggagttggtttaacgagtctttaccta
aattttgagttgattttatgaagacagcgttgagatatcgtggcacccgtttttcaaact
actaacttaaaatagctatacctcggcaatgatacaaccaaatatcttcaaatttgtttt
gttagtaggagaaattgtttattttaatgtcctgaaaacagtatttaaaaaaaaattaag
tgtgtgctcataccaacctctgattttttttatgctgatttacatgtatgtaacccctta
aatgattattacctaagtttacaattttgattttctttgaattGATTTaaaaaaaaaTAT
TTGTTTTAATTACTGTTAAAACCAATGATGAAGCATGATTTaaaaaaaCCTTATTTACGA
TGAAATTAGAACTACTGAATATCACAATAAATTGGAGGAtattttattcattttatttta
tttatttccgctgcaaaggctttttgatttttgtaaactttacttaatttatttttttgc
atatttttaGGGGACTTTATTCATGAGCAATAGTGTTTGACGGAAGAATGGTTTGAGCAT
TGCTATGATTTTTTGAAGTAGAATATTTTTGAATGCGTCAAAAATGTATTTTAATATAAT
TTCTAAACTCTTTTTAGATTTAGATTCTAAATTGTTATTTAAAAGTTCTTGCTCTGATGC
TTTGATAAAATGTACAATTTCAATTTCCTTTTAGttttttttCATATTTTTAGCTATGAT
TTaaaaaaaTCAAAATTTGCTATACTAAAAACGAGAGATATCACTACATGATTGTTTTTA
TAATTTCCAATAGATACACAAAACAACTAGACGTGTTTCGTAAATTTCTTTTTGGAAAAA
CCTATATCTAAGCaaaaaaaaaaTCGTAGTAACAATGTTCAAAATTGATAAAATTATTAA
GTTTTATTAGCTTTTGGATCCCATGAAAGtttttttGCGCTATTTGaaaatttataatat
aaattagaaaaatatatgtaaaaatccaaaacgaaatattatatattttcttcaaaattg
caaattaattgtttttcacttgtttttgccttcctcacctcactgaggcaaggctataaa
atcactcaaaaattgaactttttaaataagcttccaagatatacctttacgtatacatat
cggctcagaatcaaattctgagcaaatgtctgtgcgtgtggatggacgtagaatttatgc
attttcctgcgtttaaaatcatagtaagcatctctgggaccgaccaaacatattttgatg
tattgtaaaattccgtttcacagtaatgcaaaaagtgtttttttcctgctgaaaaaaaaa
gttcgtcaatacttagatattttgaaaatttatgattgcaatacaactgggcaggtgtaa
aatgcattttaaaactctttttttcattgaaatgtgaataccatggcttgttatttattt
ttttatatattttggccaggttcgagggacataaacttcaaaacatatttgcaacggcct
gaatgatatttcctttgtaatatacatttaatttgaaacaattcttccaAAATACTTAAT
GAGCAAACACACCTACATTGAAAAGGGAAACGCCCACTCAACTCCGCCGGGGCTCTCTTG
ATTGGCCCATCGAGCGGACAAATCCCTGCCAAGTGGGAAAGTGCGCTGCCACCGCACCAG
CAGCAAACGCAAAAGCAGAGACATCAAATTATACACACAACTTGAAGTGAAGAACACAAA
AATGGTGGCACTCACCTGCTATACGTACTACCTCTGGTCTGGGGAAAGTTAGTGGGCCCA
CTCTAGCACAAATCAAATAAAGCCTCAGTTATTGCATTAAAAATAGAAGTTTGGAttttt
tttttGTTGGATTGGTGCAATATTGGAATGATTTATGATattaaaaagggtaaagattca
aatttaatgtttatttttagtgaaaaatttgcaaaatgaaaaaaaaTATTGCATTTTGTA
GAAAACTTTATTTTAAGAAATAACACTAAACTAATTTTAATTGAACCTTAATTATATTTA
CCCTATCATACAAATCCAGCCAAACAAAATACCGTTACCATGGTTGTAAATAACGTTCAA
AAAGGACAATCCCGGAATATATCCTCGGAATTTCCCACGTTTGCTTCAGTTGTAACGTGC
ACGTGGTCGCGACCGGTTCGGAAAATCATaaaaaaaaaGTTGTGCAAATAAATATAAGTG
TTGGAATATTCAAAGTCCAAACCCAAATTGaaaaaaaaaCATCATCAAAGGTGGCGAACG
AACGGCTCTCGAAACCCAAGTTGGATAAGTTGCTGTCGAAATGTGCGCCATTTTTGCAGT
GGGCGCCGATCTTCATGCCGGCGGCGGCCCTCAATCACAGCCTGCTGCGAGCGGCGGCCC
TCTATCCGATCATGCTGAACTCGACGCTGCCAGGGTAAGGATTTTTGAAATAGTGGAAAG
TGGCTAAAAGTACAAAAACCAACCAAATAtgaatacatttttttttgttttatattgggc
taatgcaaatatttttcaatgttattgtccctcggccctggtcggggtcgagggggaaca
aaaacataaaaaaatataaatattgagagggaacaaaaacataaaaaaatataaatattg
aaataacaagccatagtttcagcatttgcatggaaaatgtgttttaaaatgcattttaca
ctagttcagttgttttgcaatcattaattgaaaaaatgaaggatttgacgaaaacagaaa
tttaagtaaaaaaaaaaatttaaacatcgcaaatattcaaaaaatcttaagatttttaaa
tcaactcaaccatactaaaagtgattctaaacgcagggaaacgcattttaaattgatttc
agctgatttacataaatttccattgaaattgtttttttttttgaaaacatattttttgcc
acctgatttttcggaaggggggggtggaggagacaaaaactttaaataaaatttgtacca
gccttatcgctacagcagaaaaaataactttcacattcaaaaaaatATTTTGTCTTTTAA
CTTATGCCTACTTTTTTCTTTAAAAGTGAGAAAtttgctatctggatgaaactgtgtcaa
aagaagccattttgcatcattaTGCATTTTtgcaaactgctcgaaactaagaatcttaaa
aaaaaatctgatcggtgtcttctgccaaattctagattatgataaggatctttccgaaca
aaaaagcaacacagaataaaacaaatagttcacttttattacctttagtaaaatttccaa
ttatgttaaatttcaattttcgaaaaaaaatatctatgtattacgcttcggttaagaaag
tttgtagaatctggcaccgaagctataattttttgaaaaaaataattatttttagaaatc
gaatacaaaattgagacattcatgattagtttcaaaaccaaattttgcaatcgagaatta
ccttaatatttttttttgtatagagggctccgatttcaagttcacgaaactttagattaa
aaaagctttcatatttttgaaaaGCTAAGCAAATTGATATTTTCcgtcagttgaaaaata
agcgcttatgagaaaaactattttctcacaaattttaaatttttgaacttaagaggcagt
ttttgtaaatattgcttggtttgttctagaggtcgtatcgaggtccttcgatttgaatga
aactttcagcatttgtttgtctatacataagatgaactcatgccaaatatgagccctcta
cgacaaagggaagtggggtaaaacgggctttgaagttggagtccaaaaaacataaaaaaa
tcttaaaattgctcgcatttcctcaaaacttcacgaaatccaactctcttaattccattc
gaaaggtattttgaagcactttataattgtttggccaattgccgttttttcatagttttt
agatttttctaaaacaaacattttacaacgttagtttttgcccagaaggcctccatagcg
gcacactatttggtctcaatattgtcatattcggaaacctcggaaaatctcacgttagtt
aaaagtattagagttgtaaatttggctgaaaaatttgccataatgaattgaaatatttta
taaacatttgttggattaggggtaaaacaggttttcgcctacatggtacagcatttggcg
tattgatcacagggtaaataagatctatttctttttttaaaatatttttttaaatcaaat
ttacaactccaatacttctaactaacgtaaaattttccaaggattctgaatatgacaaaa
ttgagacaaaaaatgccgctatagagttctacagggaaaaaactaacgttgtaaaaagtt
aataatagaaaaatcgtaaaactatgagaaaaactgcgattggccaaaaagttaaaaccg
taagcttatagtccatgacattccctaaacattgacctatgggagtaaaagtggtagagg
ctgtttcaagacgatattaaggtttaaaaaaaacatttttaacagtaatttgcaaaagct
ctgggaaaaagtcaaaccgatcctggatgtctatggcacattttgaagtgcttcaaaaga
cctttcgaatgcaactaagagagttggaatgatgaagttttacggaaatgcgagcaattt
tgagattttttatgtttttcggacctcaaacttcgaagcccgttttaccccacttccatt
tgtcgtagagggctcaaattgggcatgaattcatctcatgtatagacaaacaaacgctga
atgtttcatccaaatcggagcacctcgatacgacctgttacacattggtgaaaaactcgc
tcttaagtctttcaaggaaaattgtgggaaattttcacattttttgagcatattttttaa
aggatctctctcctttacgaaatatttttaaattaaagaatgacttttttcaaaaagtTT
CTATAAGGCTAggaaaaactaaggattttttttcaaaaaacttcaaattttttttggaag
tagacgtGTTGACTATATTCTGCCGCATTTTGTTGCGATTTAAAAGCTAATGATTTCttt
tttatttttATAATTGTAACAAATATTTGCGGTTAACAGGTAAATTTCAAAATTGAGATA
AATAACAATGTTTTAGACATAAATACAGATCTGCTTGAGGAAGCAGCACAACATtcaaat
aactaatatagggtatacagcaacccaaagaagttgttgtcttcttattccaaaattgtt
aaatttacggacccaatcctgaaatagtttgattatcaaaactgactaattttgttggaa
atcttttgtaccgtaaaacggggtgactttgatagccggggtgactttgataggtttgcg
atttttccgcaaaatgaagagtacaattaaaatacgtaaggaatggttcagaaacatact
gaccgtggtagagaagtgttcaaagttcctcaagaagaacttttcataaaattttgacaa
gtttaaaaagttagttaactatagttaagaaaatgttgatgaaagccaatattttaaact
tctcaaagtgtcatgattttctcaatgaacatgatttttaatcggaaaacggaatgcatt
ttcggattctttggacaattttacactaggagaaggttaaaaaagtttgtaaaaattaat
aatatgtgtttttgaaacacaattataaaaactctcttaatttataggcaatttcagttg
aacaaatttcatgtaaaatgtgaaaacttatgatttgtgcttcgaattcagtataaaatg
caatataaatcgataattttataaacaaaactagttttaacaaatttcaggcaaaattcc
aactttttaacaattttacctaaaatttatatgtattttgcttaaaagcttatacactta
gttaactaaatataaacatcagaggcgactcgtccacctgttcaacctgttcattgaaca
ggtagccgatttcatgcggatattttttttatttaagtaccgcggtgctttttcaaccag
caacatacaatcacaatttttgtttgaatatacgttaacaaaatcgacgtcctatgttca
gcagcgctgcatgcaccaaaaaagcattggtccgccaccctttactctttacctctcttt
acaacccaccaatactaaagcgagccagcctagcgggccacgcgcaaatgctcgtcgcgt
tcaacaccgaccctttgaacgtcggggaaaaaatctccatacagaaaaaaatcaacacat
gtaaagagcttcctattcatacgcagcggcagtatcgatgtgttggtaaatcaggttcaa
tctgagagcgtgaattgacagcatttttgagagagagcgaaatgccacccccaggcccca
gcaggcttaccacacgtacagatatttttggcacagaccaaacactcaatcaagtataac
ttaaaagaaaaacatttttatcaaaaacgaaacaagtaaaaagatgcaaaaaatgtttat
ctttttagtgcagtttacaaaaactactcaagtgtattttaactgtaaaaataattagtt
tgagtgtttgatctgtgccaaaaatatctgtacatgtggcCGccccagccgacttagctc
gctcagctctccagggagctgcatgcaaaaggtaaacaagccagcggttgacagcacgtt
gagagcatgaataaatctcggattagttttcaaaaagccgtaacagccattggtaaacaa
agtcctttttgcatcggtattcgacctacttacgaaaaaccaacatcaaaaatgctcgag
attgttcatctacacgtccttcaagtgccccatacttgaaataaatgaaattttgtttca
ttttcgagaaaaacgaaaattagtgtcagaggtcgcagtggctcttacggctttttgaaa
actcacccgagaaatgagagagcgcgagagcaccacagatattgctctatatttggcgca
cttttaggcatcaggctgttttgcgcagactgtgatgctgttttaaactggaatgttcaa
ctgcgcgcgttgaacctcttcgatctcttggttactagtggattcttgctctactggaaa
gtgatgtaatgttaagttaagatagtgtgattgatagattgaattaaacaaaaaagtact
gtgctttttccagaatcgggacacatgagaagaattatgacagtagattcaaccatgatc
gttattttatttttcggtttgatgccattaaatgctccaaaaacgactgtgttcagattg
tagtcccggttcactctagttgaatatactattatcatatattgtagcatgaatttgttc
tgaaaacttttattcactgatgctaaaaacaaatatcggattcatgtcaatatagttttg
tttttaacatcaaaagcccttcaattcaattctctaaaaattagacaaaggtttaaaagc
gatacgacctggttctaaaaagtatagagcaaaatgtcaatttaatttttaaaccgagtt
agctcaatattagttgagcttaaaaaatcccaacaaacagttttcttttgttaaggatgt
ggtattttttctaacaccctgataaatagttttaaaattcagtataatattaaataactt
cccttgagtttcaataaggatggcagagcgattgctctatttttccacattcccacgcta
atgattaagtcttaaaaatacattttaacgagataaaaaaagtcttaatcataattttaa
ttaattatttgcataaacagaaaattataatagtataaaaagaatagaacgtaaaaataa
aagccgttggaaagaaaaaagctttaaaaatattttttaacattgaacaggtacttcatt
caggcacgagtcgcctctgataaacattgattttttttcttaaaaactatatcagctact
ttaatgatggtacatttaacgtacaaatgaagtttgaacatcttaaatatgcttttaaca
agaaaaactatgactatcaaagtcaccccggaattcaaactaagaatttttaacgtaact
atttttctaaacgttattgaaaaaactttttttccgaaatagtgcatggactttgtgtgg
tctaccccagtacatgttttaaaaataataatcttgagaaaaaccttacctgttggaaaa
tattctaaaaacaaattgaaatcctatcaaagtcaccccggtttacggtacatgagcaat
tctctacaaaaccggccgatttcgaccatttttattttttgtattttttgatttggctca
aacttcgtgggggccttccctattaccaaagaagccattttgcatcattagtttatccat
ataaatttccatacaaatttggcagctgttcatacaaaaatggtacgtaaatattcgaaa
atctgtaacttttgaaggaattttttgatcaatttggtgtcttcggcaaagttgtaggta
ttgttaaggactatttagaaaaaaataggtacacggaaaaaaattttcccgattttttta
ttaacttttttttacaaaaactcaaattcccaaaatacgtattttttgattttcgagatt
ttttgatatgttttaggggacaaaaatccgcaacttttgagctatagaaaaacatggtca
aaaaatctgccgccgagttatgattttttgaaaaactggtgatttttggaaaaaatcgaa
atttcatatataaaatttttttgacctcatttttttatgcaaaattgaatttgcaatcga
aaattactttacagatattttgataaagggccccgttttcaagatatagccaccgaaagt
ttaatttcagcgaaatatttgcagtttttcgatttttagaaatagtgaccataagtgacc
atttctaaaaatattttttttgaaaagttcagaaaatttgctataaaatgtctaagagac
tnnnnnnnnnnnnnnnnnnnnnnnnnnnnnnnnnnnnnnnnnnnnnnnnnnnnnnnnnnn
nnnnnnnnnnnnnnnnnnnnnnnnnnnnnnnnnnnnnnnnnttgtgaattttccgatctt
ttcaaaaaaaatattttgaaaaaaattaaatcaagacttacattttaaaagggtcaaaca
ttgaatattatgcccatttgaaatgttagtcttgatttaaaaattttcaaaatatttttt
tcgaaaagatcggaacatttcacgaatgtttcatgtattaacattgaaaattgaaccatt
aattgctgagatatcgtcattagaaaatcgtgggctgtttggttgagacttagaaaactt
caattttcgtgtttctttttctttaagccgctgtatctcaacaaccagaggtccaatctt
cggtgtctcttagacaattttatagcaaattttctgaacttttcaaaaaaaatattttta
gaaatggtcactcatggtcactatttctaaaaatcgaaaaactgcaaatatttcgctgaa
attaaactttcggtggctatatcttgaaaacggggccctttatcaaaatatctgtaaagt
aattttcgattgcaaattcaattttgcataaaaaaatgaggtcaaaaaaattttatatat
gaaatttcgattttttccaaaaatcaccagtttttcaaaaaatcataactcggcggcaga
ttttttgaccatgtttttctatagctcaaaagttgcggatttttgtctcctaaaacatat
caaaaaatctcgaaaatcaaaaaatacgtattttggaaatttgagtttttgtaaaaaaaa
gttaataaaaaaatcgggaaaatttttttccgtgtacctatttttttctaaatagtcctt
aacaatacctacaactttgccgaagacaccaaattgatcaaaaaattccttcaaaagtta
cagattttcgaatatttacgtaccatttttgtatgaacagctgccaaatttgtatggaaa
tttatatggacaaactaatgatgcaaaatggcttctttggtcatagggaaggcccccaca
aagtttgagccaaatcaaaaaatacaaataaaatccatttccggttttggtagagaattg
ctcacatgttcattttacagctattttcttattaaaaaatatcgtaacaatgttgtagaa
attaatgaaattataaattctgcttaaactccaaattataaaaatagcataaaattggtc
aggaagcttctaattaaacatacatttttactttttactcggatgtgtcgggggtcctag
ccatgttagcatggcttcaaaaaatagcaataatgcttttttgtataaaccttttttcaa
tcagaacttttttatagtttcaatttatttagactctcatggcacaaatgaaaatttata
agttgggcttttattgacatttggcttaaggaccaacaaatctagccACTTGTGTGCATT
AATCTCTTGAAGACCAAATTCTGTTTCGGGTCAAATGCACAGTCATTTCTTTGAGCAATG
TGTCAACTGTCTTAAAACATAATTGAATTAAAACCAGAAAAAATTTCATGAACGAGATTT
ATTTATTCATTGTTTACTGATACTGAGCACTTATTTTGACGAATCATCATTCTTACGTAA
GTTCCGTAATTTTTGTAAATAACATTGTTTGAAAAATTATCCCACCATGGTCCTCCGCTG
TAGTTGGGTGCACTAAAATATAATTGAAATACAGAAGACATTGATAGAAAGTTGAAGAAA
AGTGTTACATAGACAGATCCAAAACCTACCTGCCGCAATCGCTGTACCACCAGCCACCAT
TTGCAAAATTCTTTGCGCAGTTCTCCTTCCACGTGTCGTTGTCACTGTCAAACGTAGTAA
ATCTACTATTATTCTGCCGGCTCAATCCATCGCCCAACGTTCCCAAATAACCGTCGACCG
TTAGCCTGTACTTGTCATACGCCACCCCAACACGAAACTTCGAATACCGTGCATATCCGT
ACGTTCCGTTGCTATCCCTGAACTCGACAGCCAGCTCGTATTCGCCACTGTGGGTGATTT
GGTGCAGCGTCTCCAGGCCCAGCCAAAATTCGCCATCCTTCTCGACGGTGCCAAAGCCAT
CCTGAAACTCTGTCCAGTAACGGTCAAAATTCAGCCGGAAACCGTCCCGCTTGCGCACTC
GCTGCTGAATTACGAGCCAACCTCCGCCGAACGTGTCCATTTCGCAGTAGACATTTTGAT
TGAATTGTTGAATGCTGTACACACCGGATGTGCGGGCCGTTTCGCAAGGATCTAGGGCGT
TTTCGGGAAGCTGCCTTGAGGATAGCAAAAGTATGATGACAGTAATAATCTCTTTTTAAA
TTTTGTTATGAAATTACTTGTAATTATTGTTGTTGGAGTTGAAGCCATCGTTAATCGACT
TTTGATTCTGCTGCAAGGTAGCTACATCTTTCTCTAGTTTGGTCAGTCGTTCCAGAAACC
TGTTGAATTATATTTaattgttagatattcgtctgctattttttttttcagatttcttat
cgttacttggccagatttttttaattttgtcatgacagccctGTGTAAAAATTATTCTAG
ttttttttcaataaaatttctgtttttttaaataatttttGGGACCATTTTGAAGAAGAC
TAGAAAATAATTTTAAATGATTTCTATTGGTCTCTCTTTTGGATTCGTTAAGAAGCCTAA
AATTCATTTAGAAGTTTTGATAATTTAAAAAACGTAttttttttCGAAAACCTCAAAAAT
CTGATGTTGCTTCAAAATCTTGAATCGAAAATTTTGGATCAGAAGTCCAGAATTATTTTT
TAAGACCATTtacgcacctcccaagaaaggggtaaagaaatggcttaacgaacagccgaa
caaaggggaggaaacaattccttaggactttcacttgggcttgccttcgctgccgctgct
gcgaccagatccttccgaagtgcgtacaccgctttagcattgaaaatcggaccaatagat
tctaagatatcgtcgtaagttggaaatttcaggctattaggtgacacttagaaaaaatca
ttttcgtcgattcgatttctttgcaaggctgtgtcccagcaactattgctcgattttcga
agttcttgagagaaaattgtacgaaattttgtcagcttgtatttttttttcctcgggatc
ttttctttcaagaagtatttttttaaatgcaaaaaaaaggaataaaattgaatgtttata
cctaaaaaattctttaacttaaaaatggaacattttgtcgaaaaaatggttgagtacttt
tcgattgcatcgattcgattttgcttaaaaacatatttttaaaaacccgatttaatatca
ccataggtgaaatagagcctccgacaaatatattggtgcaattattttttcagaaacaaa
aggataccacccagtgagaattttacctaaagcttcaaatatttttaggctaaacctcga
atactattttgtttaaatttcagaggtacattatgggtcgcaaggtattaaactatgaaa
aacatattggattgacattattagaaaaaataaagggtactcagtctttaattttagtct
atgattaacttaaaaaatatgtatcgctattgcactttgtcgatcttttatgagaagcca
aaaagaacattttcacgcgcaagcgtaaatgtgctgacgtttatgcttcgacttgacgac
ttgtcgatttttcaagcgagaatgagccgggacttcgaatttgatattcagtatatgatt
tagtataaaaccaaaactttaatgggaaaaatagggtaaaaataagacaaaaatcactaa
tatggctaaatctctggaattcaattttggaaaagcttcaaattttgggcccaagcagtt
tatggcgcatgttttgcaatggatttttgtttgaaactgaattcttttaatttgatagtg
ttatctgtaaaattgtccaaaaaatacctctaaaaatggctttgaccacatttattggtc
gaaaattgtgaatcgaaaaataaaatgttcgtctccgaccccacggctacaaatctgact
tataaaaattgtgggttttacgagcggttttccaatgatggaagacacaaaattttagga
gcggatacagacatcgctcaagtattttggaaaaagaactctcaaaaatcagactttgag
ttccaggtttcgggccaaaattcaatcgaaagagcgcttcatcgcatcataattagtaat
aggattttttcctgggacgattcctcgccgtgcacgattttttaagatttctggaaaaag
cgttttcccaaaagcaaaccttaaacctttcttttgtaagaaaggcaaaaacatgatttc
atcataaattcatatatcttaaatcagattttacaccatcacgcactatggctcagaagt
tggcctttttagtcctttaaccctttcaggcctgatgggtcataaattactcaaaaaata
aaaattaccaaagctaatcagaaataattctgatatcaaattttttgataatctaataaa
ttatatataaaccaaacaatacatttaattgaacaaagtcatgttgagtttgttcattta
ttatttttcagagcattttcaaaaaatagttccaaaaatttgagaaatttacaaatttcc
cgggaaacgggaaatattttttttttgggaaatcccgggaattcccgggttttttttccc
cgggacgggaaattggacgctctactaaaaagaaacatattttcaaaatataacttttag
tgaggccgttgcaaatatttttcaaggtttatgtcgattgcccttcaaaatcggtcccaa
aaatcaggggacaaaaaaacattgtttaaaacttataaatttttaaagaaataaaagtct
aacctactgagggacataactatctaaaaaattgcaacggcctaattgttaaataaaaaa
aattaaaaataaatgttattccgtgtacttttttttccgataagtcctcaagccgattca
aatattcaaaaaagtttttgtctttcggctttggcctgggaggcaaatcaataaaaaaag
gtatacaaaaataaaataacaagccaaagtttttttttaatgaactttacacgagttcag
ttgtttgcaatcattagttgagcaattacctgagatttcggtcattcgtttttttttttg
tatttttttatccggctagaacttttttggtgcctttggtatgcccaaagaagcaatttt
tcatcattagtttgttcatataattttccatacaaatttgacagctgtccatacaaaaat
gatatgtgaaaatttaaaactctgtatcttttgaaggaattttttgatcgattttgtgtc
ttcggaaaaattgtaggcatgaatttggactacaatgaaaaaaaattgtacacggtaaaa
aattggtgatttttgtcactaaaacttgatttgcaaaaaaaaactattttcaattatttt
ttgttttctgatatgttttagaggacatcaaatgccaacttttcagaaatttccagaatg
ggcaaaaaatctttgaccgagttatgattttttgaaacaacacatttaatattacgcctc
acaatgactcagctttaaaaaaaaaatcaaaattgggcaaacatgggcactactttaaaa
aatgaatatttgcgattattttggaaaaaagttaccaaaaaatgactataacttaaaaac
ggtgcactttctcaaaattttactggagtactttttgattgcaaattcgattatacatcg
aaaaattaagttgacaattttttgcgtgaaatttttcgatattttgaaaaaatctgtatt
gattcataaaatcataactcggtcatagattttttgcccgttctggaaatttctgaaaag
ttggcatttgtcctctaaaacatatcagaaaatcaaaaaaaaataaaaaaagtttttttt
tggcaaatcaagttttagtgacaaaaagtgaaataaaaaatccccaaaaaaaattcccgt
gtataatgtttttaaagtgtagtccatattcatacctacaactttgcggaagacaccaaa
tcgatcaaaaaattccttcaaaagattcagatttttgaattttcacatatcatttttgta
tggacagctgccaaatttgtatggaaaattatatgaacgaactaatgatgcaaaatggct
tctttgggcatcccaaaggcaccaaaaaagtttcagctggattaaaaaatccaaaaattg
aaattaaagaaaaaagaccgattccgtagagaactgctcagttttcacaaaatgtatgaa
aaaatgtattgacgaaaacaatattttttgtgattttttttttcggtactatacaccgaa
aaaaaaaaatcaaaagatttatgaataaattgatacatgctaagaatgatttaaaacgca
ggggaatgcattttaagttgatttaagctgattgcacttaaatttccattgaaatttgga
aatttcttgaaaaaaaatgttttggcctctaatttttcgggccggttttgaaggaaactc
ccttctcaagatatagaatttcatacatttacatacccatttggtatgaccagccaatgc
taaaaatttatggagacctgtatggaaaaaaatctaattgtgcaaaatttcttttttttt
ttgatgcagggaatgcatggacaaagtttcattaaaattataaaaataaaatttaaaaat
cgcgaacataaattgaatagaaaataaataaaattgtagagaacgactcTGATGACTAAA
TTTAACCAATATTTCATTGTTTGACACAaaatttgaaatttggatgctattttattttta
cttaaaaaacagtatttttcatgtttgtttttctttCAAAGACAATGTGTCTAAACAATT
TTCAACATTCGATACCTTCGAAATAAAATTATTGGTAATATACCTGACTATGAAACAAAA
AATATAAGATGATCAAGCATTTTTAAACTTCTACAAGTAATGAATGTCACATTTAatttt
aaaaatagtttctgagtggatataagtagcaaatggtacacctaaccgaaacatttatga
agtactttatgatttaaaatttatattgaacatgtaaaaataaaatcaaaacatttttcg
acgctctaaaaaaatgtcttgttcaaaaaatatctcaaatagtttttcgttttgcacaac
TATATTTTGTTTAAAAAAGTGAAACCAGATaaaaaaaaaTCTACTCTATAAATTTTctct
gcagaagacattcatcagataacccattcttatgataccgataattgaatattttgttgg
attttttggacagctaccaaaattaaaggaagatatgtatggacagaataataatgcaaa
atagctttttgattaaaaagaaagaactcacaaaaatttagccaaaGAGTTGTTCTCAGA
TAATTGCTGCACTGTTCAATTAAAACTTTACAAACTTACTCAGAACTTTTAGCGGCCACA
TTTGATGGTGAATCGATGCTTCTATCACTATTTTCTTCAGTTTTATTACTGTTCAAATTG
ATGTTGAACGAGAGACTGTTGGAGaaaaaattaaaaaTTTATTATGACAGTTTATAGATA
ACGATATATATATTTGTATAACTAACTTTTTGATAATATTCCAGTAATGTTTGCCAGTTT
TATTCGAGGTTTTAGAACGATTCATACTTAGGGAACTCCCAAGTCGCTCAAGTATATTGA
ACAAGCTGTTgaaataaattagaaataaaacattgaaaaatatctcggaaatcaaaaatG
CTCTAAACTAACCTCTCTTGAACATTTTGAGCTTGTTGTTCACTCTGGTGATTCGCAACA
GTTGTTTCTTCGGGTTGGATTTCTTCATcaagcacttcacaagacaccgccaccaaacac
atcactagaaccgccaAAACGTACGCGTACTTCATCCTCTTCAACCTGCACTAGTTGAAA
TCACTGAACATCATCTGCTAGCTGGGGGCAAACTGCATCGCAGTTTTATACTCTAAGATG
AGCTAGGGTGACCTTTgcagtaaaaaaagaattgtggaaggttgaaaatttggatggttg
aatttatgacctattttctCTCAACATTGAATTTCAAACGAAACCCTTAAAAAGTCAAAA
AATTCAAATATCTTCTGAAGTTGATGATTCAATTGGTCACATCACTGAACAGTTTTATCA
CCATAAGATGCAAATTCATACAATCAAGTTCAAGGAATATCAGAGGAAATATTCCTGATA
CAAGCTGAGCAACTAGCATGATGAATTTAATCAAGTTGTTGAATTGTCACATTAGCATCG
CTATTGTTGCCCATCTGCCTCGATGGGATCGCTAGAACCTTATGAATCAACTGGGATGAG
GTCGAAGCATTTTTAAAATCTTCATAATTGTGAATGTCGAAACTGGTCATTCAAAGCCCC
TTAAAATAAAATTTCCTCAAATCAGAAACCAAAAATGTTGAATTCTTTTCTGATGTCTAT
CCTATTTCCAAATTTTTGAACTTCAAGCTTGATTTTTTATTCATTTTCCATAGAATCCTG
GATAGCATGAAACTCCCTTCCGCCCAGCGATCCGGCTTCCACATCAGCGACATCCTTGAA
CTCAACAGtcaccaccatcaccaccagcaccaAAACTCCGTCCACAGCAAGGAATACTCG
CACCTTAATCAACCGACCAGTGCCAGCAGTACTCCGTCCAACGTGGTCGATCCGACGGCA
TCTAGAGTTGAGCCGGTCGAGTACGCCACAGAAGCATCTCAAGACCAGCCGGACGCGCAA
CAACCGCATCAGTTGGGACAGTACAGTGGTGGTGGCGGAGCGTCCGGAAGCGGATACATT
CCGTTACAAACCGTGGTCAATCCACCGCCGGCTTATGGAGAGTTGCCTTCGTACTATCAC
CACCACGCGACGCATCATCTTTTTCATGGTGGAAGCTCTGCGACGGCCTCAGGACCAGGT
CATCCGGCGACGTTGGGGTCCAGAACGTGGTACTACGACACTAATGGTACGGATTATGGT
GAGTTTAAAGTTATAAATAGTGTGAACATCTGAACAATTTCACGCATCTCCTTTGCATAA
GTATTACTTCGTTCCTTACATTTTGCAAACATACAATTTCATCAAACTCATTGCAATTAA
TTTCAATAGCttttttcgatttttttatattttGAATCTTAAAAATGTTTCATTACGTTT
TTAAATATATCGCTTTGAAACAACAAAATAATCTACTTGAACAATAAAATTCAATCAGGT
TTCATCAGTAAATAATTCAAAAATGAAGGCAATTGGCATCCAGTTCGGTTGAGTTGCCAA
ATTAACGATATAATAAACCCAGTTTAATTTTTAATTTTAATGTACCCCTAATTTTTTGGG
GTAATGATAAACGGAGAAGGAATTAAGTATACTTTTCTTCACTTTTATGTAATGTTTACT
TTATTTTGATTCCacatctggagtttacttgactaattttttttttgctttctggatgtt
tttgaaaccgccttaagtcagggttattcaaaaaacacccaaaaagcaaaaaaagaattt
cctcggtaaaaatatgtttggaaatggacactaatggacaatatttgaaaaattgaaaac
agatttttagttaaaatcaaattgtgagttgtcgtattttgaaaacagcgcctaagcatc
atttctgtagtgtacttttcgattgcaaattcgattttgcgttcaaaactgtagtcaaaa
aaatgtttgagtaaggtttttctattttttcctaaaataaaactttttctaaaaatcata
acttggcggcaaaattctctatggctcaaaagttgctggtttatctccttaaagcatatt
aaataatttcaaaattcaaaatactaattttgggaaattgattttttgtaaaaaaaaaaa
ttgcaagtaccaatttattcgaaatattcctcgtcaatacctacaactttgccgaatact
tctttaaaatatactattattggacagctgccaaaattgtagggagactttcaattgtga
acTTTGTTGTTGAAcactttgttggagagttttttttacaactttcacgattCAATCAGT
ATAGGGGGAAATATTGCAAATTGAAACTTTCATTCAAAAATGTGTACTATcacttgtaaa
catttttgttttttttttttatcaaaattttggcttcacagatcgaaaaattacaaataa
cttttaaattttcttcacaaattcattgtaattttgtagatttttgatagcgtcattact
gtaattatgtattgaggaattttgaaacacttttaaaatttttatttacgagccatgatt
ttaacatttgaatgcgtgttttaaaatgcattatacacctgtccagttgttttgcaatca
tcagtttccaaaatagttaagtattggcgaaaaataaaatttttgcggtgctgtacattg
gaatttcataaaaattcaaaaaaaaattaaacaaacccaaacgcgataatcaatgcagat
aaatgcattttagattgttttcagtaggttatacttctattttcatggtaattttgatgt
ttttaggaaattttgttttgccccctgatttttcagactaatattgaatggggggcataa
actttgaaaaatatttgcaacggcctaaggcagttgcaaatattttttaagtttatattt
ctcgactaagacccaagtcgtggggggaagcaaaaaagaataaaaataaagtttgaaaat
tgaatttacgagccatcattttaacatttaaatgaaacaagtgttttaaaatgcattata
cacctgtccagttgtattacaatcattagtttctaaaatatctaagtattaacgaaaatt
gtatctttgcaaaaaaaatattttgcggtgctgtacatagggaagtggcgttacatcgtg
ctgccacctggtattttgaagtgcaagagtggaaaagtgctgagtcatcgtctaaaaata
gacggcgtcctatctcgccaagcaaaatgaagtcgataaagtagtcggtttcgatggaga
aaaagtggaaaacgtggtctaaaaatagcgacgccatccccttattcgaatttcataaaa
attgcttatatttttaatccagcccaaacatgcagaaatagtagtttatgcaacaagttg
ataaaagaaggttgtttcagcacgagtcgtatatttatccaacgagatttaccgagttgg
ataaacacgacgagtgctacaaaatcaagttttgcaacgagttctatacaacattttttg
caacccatttcagttctgaaaagtagaacttttcagcacttgtatagaaaagtattactt
ttcgatttttttttattttttgtagagaaaagtaggctttttcgtcatgcgagaatgaca
ggtaaagtCATTACagggtgaccactcaaattccaatttcaaattcccgattttttcccg
acttttttccagacttttccagaatgctcaaataataggcatttcttatctaaagaatga
tttccaacaaaaaaactttctataagaatagtcaatattaaccagcaaaaaaaaatcaca
atgattttgaaaaaaaaatccaaatatatgcattttttgttaatacaaaaactaaacaat
aaattaaaaaaacacttcaaacatggaatttcattattatgattcagagtagaaacactg
acaataagtctttggaaaaataatcgaaagattaacaatacttataatttccatgttatt
ttttaaattggcaaacgtatagtttttgatacttcgtttcaactgaaaatgacaaaaagt
taaagataactgaacttaaaatagcgttgctattttttcaaaacttcatcatcattttaa
atcaaagaatgattgaaacataattgctgttattattcattcaaaggatttagaaaaatg
tcaaggaattcattaaaaaaaatgtttttgacaaattccctttttaattttgtaattttt
gatattaaattttctaatcaattttaatttatctagtggtcagtatttaactgttttttt
tttttcaatgaaaattaagtttgatatgattttatattttcccacttatttgaagcaaaa
taattgaagaaacaattttttttaaacaactttgcaataactaaaaatttcttagaattt
ttgctatttcaacattttctttacgtttccaaaacgtaaaaaagtttttcaattttggat
ttaattcgatatttaagttttctgaaaaccgaaaatcaagctttatctatggtaggtaat
ttacccatactcacaaaaaaaagttcaagggcaacatttggaaaaaaaatattttaaatt
acattgccaaactcaagttgaaatgaaatagaacaggggtgcccaaccttttggccctgc
gggccagatctgatttttctgatagagtggcgggcccggaactaatgtttaacaaaagtt
gaaaaagaagacaatattttttcataatataattttgaaaaggttcttttaaaataaaca
aatcaataaattgcatataagattcttggttttaggaaaaaaatatccgtaaaaaatgtg
tattatcatcattgactataaaaaatatcaaaaattcattggtcgttgcaaatttttcaa
aagcctaatttctccaacacaacaatttatttcaaaaatcaatgaggcatgataaaattt
attaaaactaaatttggatcaaaatcaccctacaaaaaaaaacactttttacgttgttgt
tcaaatttataacaaaatatttaaaaagtgttttaaaaatgttgaaaaatgtatattgaa
tagtttaaaattcgttacttctcaaatttcagtaaactattgaaatttatgaaaaaataa
agttttgttccctgatttcttgactcattttgatatgtttttgttcataaatgaaacaaa
tatttgcagtgatctttcttttcagaatgaattatttgctttttaacatttgttcttaaa
aatttcaatatttcttgcttactcatttattaaaaaataaatttgaatcatgttcttcaa
aacagaaaagcatcaatttgtagtaaagagagtaaaaactgaaagaagtttaaatttagt
gtctttttatacatttttgacaaaaaatctatatttcaacgaattggataatttagtttt
cctgtgccatttttcagtttaatatttaatataaaaatgataagaattaatttcaattat
aaagaatgatagattttgaaaaacaaaagacaaaattcaagtaaatgttggaacagcaac
attttattgcaaaagcaaaaaaaaataaacagaatatttcttatttaattttagttaaaa
cagtttttttttttaatttatacactcattttattagtttaatatttcatgcacagcctt
gagttgagggccggtcatagaactattttgaaaagccgtcgcgggccggatgaaatggct
ttacgggccggatccggcccgcgggccggacgttgggcaggcctgaaatagaatcataat
tctaagctggccattagCATATGGAGCCAACTCCAATTCAAAACATGGTTCCGAAATTTG
TTCGCATCAGTATCACCACCTAGCGTGGATGCCTGAAGTTACTACACTGTTAACTTTGAA
TATTAGACAAGATAATGTTGTATAACACACGCTACAGGTCACGCGCACTAATCTGATTTT
GAATAAGTGgcaaaaagcaaaaaagcaaagcaatccactttaacgacccccgggtctttt
gtgggctctgttgcaagtttctgctcatttctaggcgtccgaaggttatgtgtggtgagt
caaccaaaacctcttttgcgcaaatggaccgacgttttacttccccatccgatagaaggc
caggaggataaggcgggaatcgaacccgcgccccatagggggatggcgtcgctattttta
gaccacgttttccactttttctcatcgaaaccgactactttatcgacttaattttgctgg
acgagataggacgccgtctatttttagacgatgactcagcacttttccactcttgcactt
aaaaaaaacagatggcagcacgatgtaacgccacgtccctatAGCAACTTAGGGATCGCG
CCACGAGGAATAAGTGGCATAATTTTTGAATTGACCGTTGCTACTGGTTTATTTTTGTTT
TCAACTTATTCCCTAGCGAAAAACGAGTTGCATGCATTGTGTAAATATATAAACTGTCTC
CTTAAATAGGGTTGGCGGTAATTGATATGAAAAATTACGTATGTTTATAAATTAAAATTT
TTAAAATTCTTTGGGAGGGATAATGCGCATTGCAAGTTTTTCTTATCTTTCCGTAAAATA
AGTGTTTCGGTGTTACTCTATATGATATAACAGAGAACCACGGTTCATCAAACCAATTTT
TCAATCAATTATCCAACTATTCTCCCTCCCTTCCAGTTCCCGCCGTGATCCAGCAGCACA
TCGAATCCGCCGGTGGTGCCCTCCACCAGCAGGTCAGCCCGGACAGCACATCCCCGGTGG
CCGCCGGCACGGAACTATCCCCGTAcaccaccaccaccaccaccaTCGGCGGAACCAACT
ACAACATTCCGACGGCGGTCATCGAACAATCGGACCGACTTGCGGCCGCCCTGGACGGTG
GCCGCAGCACCGACAGCAACAACAACAACGGTCATGCCACGTGCGACGGGGAATCGCTGG
ACGATAGTATCGAGGTGGGGAATTCCGGGGACGAACGACCGGGCAGTAACGGGGAGGGAG
GTCCCGGCGGGGGAAGTGGCCAACCCGGACAGAAGAAGCGCAAGCGGAGGATTTTGTTCA
ACAAAACGCAGACTTACGAGCTGGAGCGACGGTTCAAGCAGACGCGGTACCTGTCGGCTC
CGGAACGAGAACATCTGGCCAGCATGATCAATCTGTCGCCGACTCAGGTCAAAATCTGGT
TCCAGAACCATCGGTACAAAACGAAGCGCGCCCAGACGGAGAAGATGCCGGGCTTTGCGG
GTCATCAATTgcagcagcagcagcagcaCCAGGTTGGGACCTCACCCAAGCGATTCAACG
TCCCGGTGCTGGTCCGGGATGGGAAGCCATGTTTGGGATCGCAGACGATGGCTcagcagc
agcagcagcagcaTTTTCTTCCTGGAAGTTTACACTCGCTGGTGGCAGCGACGGCGGCCG
GGAGTGGAGGGCCGGATTCTGTTGGGATTGGGTACCATCATCAGGCGGCGGGAGGAGGCC
AGGGGATTATGGGGAACGGAGCGAGGTGGTGGCCGTAGGAGGTATGGTATGATTTGTTTT
ATTTGTAGAATCACAAACACGCGCAGAATTGGATTCTTGTCAATATTTTTGTGATAAATT
GTAAAGATGCAATAATAAATTATAAGTTGAAAATAAAAATCATACAAATTCAATTGtttt
ttttttCTACGAATGAAAGCAGAACTTACTTGCATTATCATCTTTCAAATAAATATTGGG
TACATTAGGTTGCAAGCAGccagttacgaaatattctagcaaagctggttctgccagaat
cctgctagaacggtgaaacatttctgctaaaatgttgtaagattatccagctctgtaaaa
actctgctagaatcctgctagaacgtcgtgactgTTTTATTTCAAgggggggggggggtt
tgcgaaaaaccgtgctccatacaaaaagttcaaatttaatatggagaaattgccacGGAA
TATTATAGTGTTCGACAAACCTGTTTCTTCCTACAAATTACTACATTGCAAAGTTCTAAC
AGTTAAAGAAAAGGAGATAAGAAATTATAATATTTTTATTTCCAACACATTGAAAATCGA
ACCGCTTTCAGAAATCAAAAAGCTTCAAATATACATAGCatttcgggggcgacataaact
ttgaaaaatatttgcaacggtattttaatagggacaaaaaagagaatggccaaaagtaaa
aaaaaaacttaatTTTGAATCCTATCATGTGTTCTTTATCGAGTCGCGCCTGAAGACGAC
TTTGTTaaaaaaaaaTGGAGGTATTCAAGAGTCCACGCAtttttttAATTAATATATTTT
TATATTaaaaaaaaaaaaCCATGATGATTTATTAATTTGTTAGTAGTTTAATATTTTCAA
TTTATTTCATTAAAACACGTTTCTTCCAattttattgaaatttttaaagagactagtttt
ttatacatccattttatcattttaacattattCTTGATATTTTCAAAAAGCAGAAAAGTT
TTCCAATTATTTTTCATTGAACACAAGAAACGATTGGAATTCTTTTGATAGTCAAGtttt
ttttCCGaaaaaaaCTGTATCTACATTTATAAAGCTAATAAAAAAGATTAAGAGCATAGG
ATATCAAAAGATTTAGAATCGCGGCTAGTGGGCAAAACGTGAAAAATTGTTTATTTaaaa
aaaTGGAGTTACATTAATTCAAACtatatagcaattccatttgaaaagagcctaaaccaa
aaaaaaagttctccgatcgggctcaaaatttttctgggggttccttggccaaaataatta
gacccgtatttttttgtttggccattagggtggcctacatcgtgctagggtggttcaaaa
aatggcaattttcgtcatttttcgcaaaaaccacttttttctaaaaatcatatctccgcg
ccatttcatccgattttagctgtcttagacgcaaaagaaaggtgatgagtttggctattt
gggaaaaatagtaaaaagttccaaaaatctagcttaactattgaaaaagtcgtatgaaaa
cttaaaatggcgttttgaccgtgtctggaccaaagagcctatgtctgaaaatannnnnnn
nnnnnnnnnnnnnnnnnnnnnnnnnnnnnnnnnnnnnnnnnnnnnnnnnnnnnnnnnnnn
nnnnnnnnnnnnnnnnnnnnnnnnnnnnnnnnnnnnnnnnnnnnnnnnnnnnnnnnnnnn
nnnnnnnnnnnnnnnnnnnnnnnnnnnnnnnnnnnnnnnnnnnnnnnnnnnnnnnnnnnn
nnnnnnnnnnnnnnnnnnnnnnnnnnnnnnnnnnnnnnnnnnnnnnnnnnnnnnnnnnnn
natttcgaaatgttacataatttatgatgtaacacttttgcacgtcattaaacatttaaa
tttaaatgcaaattgatgtaaatttgcgacaaataatacgtaaaaacatgattttacgtg
tgattcaaccgtttacgtcgaatctcaagtttacatcaactgagtttacatgtgattaat
tttttccgtgtcgagtaaattcacatatttttttctgtgtacttttacctactaaaaata
acagaatcgaacagaaatacatttcgaaacaaatgcttaaatgttctagttctaaatgct
gaaaaaatgaacttttcaacacttgttttgaaaagtaatagtaatattaaagtaagtatt
gacaaaatacatgagcatttgatttataacttcactcaatgCGCTGCAGCGTCGGAATGT
GGAATGAATCTAACGCAATTTTTATTCACATTTTAAAAATTGGACACTAAACCACTACTG
AGatttattttagtatttgagaattttagatttttagtattatagtattttagtatttta
gtatttaagtatttcagtattttagtatttaagtatttaagtattttagtattttagtat
tttagtattttagtatttaagtattttagtattttagtattttagtattttagtaattta
gtattttagtattttagtattttagtattttagtattttagtattttagtatttttgtat
tttagtattttagtattttagtattttagtattttagtattttagtattttagtatttta
gtattttagtattttagtatttaagtattttagtattttagtattttagtattttagtat
tttagtattttagtattttagtgttttagtattttagtattttagtattttagtatttta
gtattttagtattttagtattttagtattttagtattttagtattttagtattttagtat
tttagtattttagtattttagtattttggtattttagtattttagtattttaatatttta
gtattttagtattttagttttttttagtattttagtattttagtgttttagtaatttagt
attttagtattttagtattttagtattttagtattttagtnnnnnnnnnnnnnnnnnnnn
nnnnnnnnnnnnnnnnnnnnnnnnnnnnnnnnnnnnnnnnnnnnnnnnnnnnnnnnnnnn
nnnnnnnnnnnnnnnnnnnnnnnnnnnnnnnnnnnnnnnnnnnnnnnnnnnnnnnnnnnn
nnnnnnnnnnnnnnnnnnnnnnnnnnnnnnnnnnnnnnnnnnnnnnnnnnnnnnnnnnnn
nnnnnnnnnnnnnnnnnnnnnnnnnnnnnnnnnnnnnnnnnnnnnnnnnnnnnnnnnnnn
nnnnnnnnnnnnnnnnnnnnnnnnnnnnnnnnnnnnnnnnnnnnnnnnnnnnnnnnnnnn
nnnnnnnnnnnnnnnnnnnnnnnnnnnnnnnnnnnnnnnnnnnnnnnnnnnnnnnnnnnn
nnnnnnnnnnnnnnnnnnnnnnnnnnnnnnnnnnnnnnnnnnnnnnnnnnnnnnnnnnnn
nnnnnnnnnnnnnnnnnnnnnnnnnnnnnnnnnnnnnnnnnnnnnnnnnnnnnnnnnnnn
nnnnnnnnnnnnnnnnnnnnnnnnnnnnnnnnnnnnnnnnnnnnnnnnnnnnnnnnnnnn
nnnnnnnnnnnnnnnnnnnnnnnnnnnnnnnnnnnnnnnnnnnnnnnnnnnnnnttagta
ttgagaattttagttttttagtattatagtattttagtattttagtatttaagtatttca
gtattttagtatttaagtatttaagtattttagtattttagtattttagtattttagtat
tttagtattttagtattttagtatttaagtattttagtattttagtattttagtatttta
gtattttagtattttagtattttagtattttagtattttagtattttagtattttagtat
tttagtattttagtatttaagtattttagtattttagtattttagtattttagtatttta
gtatttaagtattttagtattttagtattttagtattttagtattttagtattttagtat
tttagtgttttagtattttagtattttagtattttagtattttagtattttagtatttta
gtattttagtattttagtattttagtattttagtattttagtattttagtattttagtat
tttagtattttggtattttagtattttagtattttaatattttagtattttagtatttta
gttttttttagtattttagtattttagtgttttagtattttagtatttcagtattttaat
attttagtattttattattttagtattttagtgtttcagtattttatttctttttttCTT
GTGAAATATGTGAATTTCCATGCCGTTTTCTTCGGTTTTATTTTTGAAAATGTTTAAAAT
ATAACGGGCTAAAACTTATAAATTATGATTGCTTTTTCAAAATAAAtttttttttttgaa
tttttatgttgtttgaaacatgaatagttcttgaatatttttgttgtagttttCAAAAAT
TAGCTGTACTGTATGTCTGTGATACAGAATTCAATGATATTCTTTCAAACATGAGCGGTG
CAtttttttATAAATTTATAATTTCTGTTCTGtttttttttttGGTTATGAGCTAATCTT
AAAGAtttgcattccattgaccataagcaggttatgaaacattgttaaaacaaatcgctg
agaattagttcttttattgcacgagtagaaaactatttttatctttctacatcaattaaa
gccaaaattatgatttttttgaattgactctaaatttataattgaaagtggaaatgaaaa
tctagaaaataatccaaggggttcccccctggtcgaaaaaggttgagaaccgctgTTTTA
GAACTAACACAGaaaacttctgtcccgattcgggccagttgacggtatctaaGAATCGTT
AAAAATTCTGTTTATTAAGCTTCAATTTCTCTAAGGAAAAAATCTAAGGAACAAACGCAA
AGAAGAGAAAAACGTTAAATTTAAAACGTGGTCGGCATGTTAATTTGTAAAATTTACCAA
TTTTTTAGCCAAACTTACCATTTTTGCAACGGATTTGTTATGAAAACCAAGATTGTGCAG
GTTGAAAAATTCGCCTTTTCTGGTTTCCAGATCGAAATCAGaaaagttaaaaaaacacat
gcaaaaaaaaTGTTTAGTTTAATACAGGACATTTTTCGGATTAATCAGCCAAGACGAGGT
TTTCTTATTCCGCTTCATATCttttttttGTTTTATTGTTCGTTAACTCGCCTCTAATCC
GTGTTTTGTTACTTTTTTGCATTTATTGTTTACATTCTTCTCCCGTGTGCGCGCGCACAA
GCACGCGCAATAATAGTAATAATAATTTAATAGTAAGTATTATTTTCAACGCTTCACACT
ACGGGTAAGTTTCGGAACATAAACATAAAACAACAACTTAAAACTTGACAAAAATGTGTG
ATGAACAAAATTTGCATCTAGCTAACCATATTATCTACAAAAACTGAAAATTAAAATCAG
CAAATTATCAACATATTTCACACGCGTTTGTGTGTTTTGCTGTTAACTAACCTGAGAGct
tgtttaaacttttgggctttttattttgttgttgtgttgtttgggacttgactgttttat
tttgCTTAAATAGGACCCTAGTTGCTTTCCGGCAGCACTGACTTAGGAGGGTGGTTACTT
TCAATTGTTGGGACGAGGACTAGGGTGGttttttttttCTATCTCTCTTTTTATTTGCGC
AAAACAAATACAGCTCGCGGTTTCGCACATTATACAGGTTATTGTTTTGGTTAATAACTA
TTGTTATTGTTTTACCTTTTTGTTTTCTTGTTAATAATAATATTCTCTCCCGCCACACTG
CCCTTGTGTATAATATAAATGTACATATTTCTCTAGGCATAACGATGACCAATGTCtttt
gttattatacttttttgtgttgttcttttttatatattttaCAGATTATTACATCATAAT
AGCTTGGATCACTGTTTGCTTCCTGTCTTCCTCGGCTTTTGTTTCTTATATTTGtttttt
ttttCTTTCTCCGAATCACACGCAACTTTGTGGTGACTTTCACCTTAATGCCATGCTATG
ATATGGGTGTGTGAAGGTGGTATTACATTGCGGGAAACTTTCAATAGTGTCaaaaaaaTA
TCCCGTTATGGAATACCACCTTGAGAGTGAGATAGAACGCGGGCGCGTTGttttttttAA
GGGAAGGAACAGGACGAAGAGGGAGTATGCACTTTAAATGTAATTTGCAGTATAAATTGC
ATGAAAGCGATGTATATTTTGTGGATGTTTGTTTTTCATTATGTTTTGGTTGAGGTTAGA
AATGCGTCAAAAGCCCACACTGGATAAAATGTGCTCGTGTTGAttttttttGGCAAAACT
GTATACGATGAATAACGCGTGATTATTTTTTGGTTTGGTTCTTCTGGTAAAAAGCACACA
TTCTTCttttttttttttttGCTCTAGCACTAAGGACAGGTCCTTGTCGGGGCAGAGGGT
ATCGATTTTGTGGAAGGGGAGCAAGGACTATTTGTTGGTGGGTAGATTTTTATGAGTGTG
TATTTGGTTAGAATATTTTTTGTTTGTTTGTTCCAGTCATAAGTCAAGTTTAGGATTGCC
TAACAACTCAGGATACTTTTAGGGGAGTATAATTTGAGGATACGGATAAATTGCTTAACA
ATATTAGTTGTTTGTTTGATTTTGGCTAGTTGTAATTTGCTGTGCAGACACCCAGTTAGT
ATAACATGTTGGGCGATCTTTTTCaannnnnnnnnnnnnnnnnnnnnnnnnnnnnnnnnn
nnnnnnnnnnnnnnnnnnnnnnnnnnnnnnnnnnnnnnnnnnnnnnnnnnnnnnnnnnnn
nnnnnnnnnnnnnnnnnnnnnnnnnnnnnnnnnnnnnnnnnnnnnnnnnnnnnnnnnnnn
nnnnnnnnnnnnnnnnnnnnnnnnnnnnnnnnnnnnnnnnnnnnnnnnnnnGAGTATTGC
ATCAGCGCAATaaaaaaaTCAATTTGGCGTGAAAAGATGAGCGCGATGCAGTCCATTCGA
CTCTTATAAAATTCAGAAAACATTTTCTTAGATTTGCATTGCttttttttGCTGGACAAG
CAAAATAATCCTTCGAACCCGGTTAATTCGGAAACATGAAACCCATTTGTTAAAACATTG
ACCATGTaaaaaaaaaaaaTGACTAACCAGCAAATCCACCATATTCCCAAACTCAAAAAT
TCGAAATTCTTGAGttttttttttcaattaaatacttaacattcaaaaatttaaattcct
tattttttgcaattttttaaactattgaaattcttgaaattctaaaaattcttgaaattt
ttaaaattattgaaattcttgatattcaaaaaaaaaaGTTCTAATAtttttttCaaaaaa
aaaaataaattcttaaaattcttgaaatttttaatatttttgaaattcaaattcttagat
ttcttgaaattcctgaaatattcaaaatccttgaaattcttgaaatttctaaaattcttg
aaatttgtgtaattcctggatttcataaaaaaataaaattcttttaaagttcttgaaatt
cctaaaattcttgaaatTTGTGTAATTCCTGAaattcgcaattcgcaattcgcaattttc
agtgtaagaacgggccttgaccgatcttatgcactaggttcccgacgaacacgcactgcc
cttacacctacatctcacccttgctctgagtcagtacgagcagcacgctagaacacgctt
tgagtgttcgtgccaggcatgcacaccttcttttccggttacgcattttaactcggccgg
gggtggtacattaagtagggtttgatgtaagtataagcgcctagccatttatagtgtgcc
tatcaactttcattaaagcaaaaactgttttatttttagtttgaattcaaaaacttattg
tgatttactgtgtattgttttctcctgaaatcttccttattgttgagtcgtgttatctgt
tgctatttcttctgtcgcggtgttttgttacaatattttggtcctaagcattttataaaa
gtttttcaaaagtacaatagtaatatttgtgtttattctttgatcattccaaaaattgag
taagggctcgaacctcatttgtttgaagaaaagggtgaagattgaaaccaatggaccgtg
gaagaaataaactatttgaagaatcaatagtaaaagaaagatagtaattgatgaagtaga
taaagaaattaacaacaaaataaatcgctgccaaattaagggaaaacagacagtttgtta
cagcagcatcaataagtaaatagagtggaaaaacgttgagaaataagagaatcaagaaaa
taacagaatatagatggtagatagagaggctggatcctattagagaacggacatcccaaa
ccaaaagcaccaatcgaagcacgagaactgtcaaacggaggtaccaatcgagcaaaagac
aaaggattttgctcgataggcacctccgtctgacagctcccgtgcctcgatcggcacttc
aggcttgagatgtccgttctccaataagctccaggctctctaatggtagataaaaacgga
aagaagagaaaacccgttgtgcgatgtttcaggtacatccacagcagttgactcaacata
ctgcgaatcaaaacaataccgtctacaatcacaaattacttcccttttccacattgttgc
gcccctttcttttagccgtctcgactctgacccgcggtggtcaaagatttacgatccgtt
tccacaggccaccagctaggtcatcatgaaaaccaagccaacgtggaggtaagaaaatag
gacactcgcaaggaaccagagctatactgttctgatcaagataattcggatgatctaaca
gaactacggatgtagttagttacgctccttccaggatgttccttacgtggacgtcaaccg
aagagcacgcaacaaggtcagtgccattgcatgctcttaggtatcaatccttggCCTGCA
ATTTGTGTAATTCCTGAAATTCTTAAGAAAAATAAAATTGTTGAAATCCTAAAATTCCTA
AAATGCTTGAtttttttttAAATTCTTGAAATAATTGAAACTCTAGAAATAATGTTAATT
CAAGttttttttttaatttttcaaattcttgattttattttttcaattcttgaaatattt
aaaattcttgaagtttctaaaattcttgaaattcctgaaattcttttaaaaaattcttga
aattcctaaaattcttaaaaaaaaaagtttagttcttaaaattcttggaactctgaaggt
tttaaaacctccaaaactgttaaaatgcttaaaactcaaaagttctcaagtttctgaatC
CATATTTTATAATTTTGATATTTTAgaaatttaaaaaacaaaaaaaacttgaatttcctg
aaattcttaaattttttggaaatcttgaaattcctaaaatttttgaagttcttaaaatac
ttgaaatacctattagaattttttgaaaaaaatcttgaaatgtttgaaaccattaaattc
ttcaaattttgtaatgctcttgaaattttttaaattcctaatttaagaaagtttttataa
ctccagtaatctgcttaaaaccctaaaattataatattctaaaatttctgaattcgaaaa
ttcttaaaaatttggatgttcttggaattcttgaaacacttaaattcttcaaattgctaa
aattcttaaaaatcattgaagtcctaaaaaaattgattttttttaaatacggggagagat
tgagtcatagaaatttcagcatttttgtatgacccaatcttacaccccaggggtgacatt
gagccctgatgacagtacttaaaattcttatttttttcaaaattttacagattttgaaaa
ttacggaaattatgaaactcttcaaattccagaatttctagatttttttttgaattctta
aaactctacaaattcttgaaattcttgaaaatcttaaagtttttaaaactccaaagctct
tgaaatgctttaactttaaactttgaaattcttaaaattctcaaatgtctgaattcgaaa
attcttgaaaattgtgatatttttgaaattcttgaaacacttataattctttaatgcgtt
aaaattcaaaaaaactctggaaaatttttaaatttcataaaatttttaaagttattaaaa
atcttaaaattttcgaaatcttcaaaattctaaacattgttcaaattcttAAGAATCTTG
GAGTTTTAAAATTTCTTGAAATTCAAAATTTTCTGAAGGTATAAAATTCCTAAGAtttta
aaattcctaagaaaaaatcaaaaatctgttttttccataaataagaaaatggaattaaaa
aaatATTGTTATAAATTCCagaaagaaagagagcgagagtactcagttgcgattgttagt
gacaaacgtcaagatttttatcagagtaggtttgcatTTTTGTCCGTATAAATCCGTaaa
aaaaCttttttttttCATTaaaaaaaaTAAATTTATTTAAGCAGTAACACATGATTTTGA
ATTATTTGGTATTTTTTAATTAAAAGCAATGAAATTTGTGAAAAGTGTTTAGACACCTGa
tttttgaattatactgtgtttttttatatttaaattaataaaatgtttgattttttgaat
ttttctggtttttttattttatattttttccgttttttgtatatttgatctttttacaca
aaactaaaatattttttAGAGCAATTGAAATATTCATCGGCGAAtttttttAATTGCGCC
CAAAATAAAACAATTGCTTGCGTTTATCAGGGTGTGTAAATTCTGGAGAAAGATTTGTCA
GCTCGCATGGGAAAGGTCTCAGTTTAATCTTGAACGTGTAAAATTGCATGCAATTCAAAC
CCTAAGAACCTAATTGGTGGCGCCGCCTACATGAGAAACtttttattaggttacaatttt
aatatttttgggaaattttcgatttttCAAGATaaaaaaaaaTTAGTTTTGTGTTAAAAT
TCCCTAAGTCTCAAACAAGATTTACCTAATTGAATTCAAGAACAAATCTAAACTAGAAtc
taaagtttttttttaagtccaataatcaaaattgtgatctttttctttttgagtggtttt
gaaaacccctggcggtttaaaaacactcaaaaagctaaaaattaaaatttcgtttatagg
acctttgaaaaaactctagaaatgtacgaatAATCAAAGAAACAAATTTACCAAGTTACC
AACTAGACTAAACTTATTATGGAAATCATAAACAATTATATTTTGGACAGTTACaaaatt
atagagaaacttaatacaaaaaagtaaatataagtaaaaaagtaagacaaaataagtGTG
TAGATGTGGGATTATATTTGTATGTTTAATTGAGGTTATGGTAATAAATATGGTGACCTT
AACAAAAAAGGGGGATTATTTCTTGCAGCTATTTTAGGTAAACAATAAAAACTAAACGAT
GTTGATAAATATGTTTAGAACGCTTTATTGCTACCATTTCACAGAGGATTTTTTCTTTTG
TTTAATTCGTTGGTAAGAATTTCTTCCAATTATGGCAAACAAGAACTGAAAAAAGTGGAT
CAGAGATTTAAGTACTAACAAGCTTTGACAtttttttttCGATTCGTTAAAAGGAGACAA
AGGATCAATCATTGACAACATTGTTTTTTGCCCTCACTCGAGAACACTTTTTGCTCAAAT
AATCAATATTTTGGTGGTTTGCAAACTGTGCAGCTATTTAACTCTTCGAttttgtttttt
tgttttttttttttctgttCCGCCATCCTATACATATAGATATATGTTAATAGTGAGCAA
CGTATCGATATCGACTTGACTAATCTGTGGTTTTGCTTATTCTTCTTCTCTCTGTCTTTG
TAGTAATTTCCATGtttaaaacgactaaaaagaataaaacaaaaaactttttctttttgc
tctaaataaaaacctcgaaaccaacaaccaacaacaacGGCGGCGCAACTGATCAAGTGA
AGGAACACACGTGTGTGTTGTTCGTGTCCCGAAAGGAACAACCTGCTTCTCGAATCGATC
GATTGTAAACGATTATCTTGGGGGAAGAAGGGGAAGTGTTACTCTATCTTACCGGCAGGG
CAGAAGCAACGACGACGGCGGCAACCTCGTGTCATCCTCCTCTGCCGTGGCCATTCCTCA
AACTTTCCGGTGGTGCTTCGTGGTCCGGCTCGGCTTCGGAATGGCACCCGTTTCCTTCCG
CTTGACGTTCTTGTCCGGCTTGGCGCCACCCTTGTTCGATTCCGTCGATTCTTCTTCTCG
CTGTTGATCCGGCTGAGCTTCCGCCAGCTTCGGCACCAGATCGTCCTCGTTGATGAAGAG
GACGGTGCCGTCGTGGTCACCGTTCGTGGTGGCCGCCGACAGGTCCCCGTTCGGCAACGA
GTTTCGCAAAAACGCCGACTTGGACTCGTAGCTGTCCAGCACTTGCGGCTTCTCCGGCTG
TTTCGCGGCCGCACTCGTTGGCGGCTTCTTCCCTCCCGCGGATTTCTTCTGGCCCGTACC
CGTACTGGGTCCCTTTGGCCGCTTGACGTCGCCGAGCAGCGTAAAGAACAGGTCCCGCTC
CTCGTGGGCCCCCGTCTGGCGCAGGTTCTTCTCGACGGTCCGCAGCGAGCTCTCGACCTT
CATCAGCTTGAAGTAACTTTCGTCGTTGTAGAGGAAGTGCCCGTCCAGGATGGTGAACGC
GTGCCGGATCATGGACCGGGCCAGGTCGGTCGTGCGGTGCACCTGGCGCATGTCGCCGCC
GAGGAACCTGTACGAGAGAATGCTGTCAACCCATCAATAGCTTCGTGCGGGATGTGATAT
CTTGCGTGCTTCTTTCCGTAAATCATTTATACAGTACATGTACGATAAGTGGACGTTGCT
TCGTTAGACGCTTGATAACGCACAGATTTCGTAAAACCAGCTGAATCAGATTCTTCAAAA
CACACCATGAGACTATACTTGGAATTTAGAAAACAGAAATTGTAAGATTCTCCACTTTTT
GAGAGGcagaggcgactcgtccccctgttcaacctgttcattgaacaggtagccgatttc
aagcggataattattttatttaagtaccacggtgctttttaaattagcaacatacaataa
ttgtttattacaatttttgtttgaatatacggtaacaaaatcaactccctatgttcagca
gcgctacatgcaccgaaaaagctttggcccgccaccctttactctttaccactctttaca
acccaccaatactaacgtgagccagcctagcgggccacgcgcaaatcctggtcgcgttca
acaacgaccccctgaacgtcggggaaaaaatctccagagagttatctacgtgcgcatgta
ttgcgtgtacgtacacgaaaaaaagtgaggttaaattttgtaccagccagcaaaacaaat
ggtgtgctagtgtgtgtgagatcgggcttagatagctctatacagaaaaaaatcaacaca
tgtaaagagtttcctattcatacgcagcggcagtatcgatgtgttggtaaatctggttca
atctgagagcgtgaactgacagcatttttgggagagagcgaaatgccacccccaggcccc
agccgacttagctcgctcagctctccatgcaaaagtaaacaagccatcgcgttgacagca
cgttgagagcatgaataaatgagagagcgcgagagcaccacagatattgctctatatttg
gcgcacttttaggcatcaggctnnnnnnnnnnnnnnnnnnnnnnnnnnnnnnnnnnnnnn
nnnnnnnnnnnnnnnnnnnnnnnnnnnnnnnnnnnnnnnnnnnnnnnnnnnnnnnnnnnn
nnnnnnnnnnnnnnnnnnnnnnnnnnnnnnnnnnnnnnnnnnnnnnnnnnnnnnnnnnnn
nnnnnnnnnnnnnnnnnnnnnnnnnnnnnnnnnnnnnnnnnnnnnnnnnnnnnnnnnnnn
nnnnnnnnnnnnnnnnnnnnnnnnnnnnnnnnnnnnnnnnnnnnnnnnnnnnnnnnnnnn
nnnnnnnnnnnnnnnnnnnnnnnnnnnnnnnnnnnnnnnnnnnnnnnnnnnnnnnnnnnn
nnnnnnnnnnnnnnnnnnnnnnnnnnnnnnnnnnnnnnnnnnnnnnnnnnnnnnnnnnnn
nnnnnnnnnnnnnnnnnnnnnnnnnnnnnnnnnnnnnnnnnnnnnnnnnnnnnnnnnnnn
nnnnnnnnnnnnnnnnnnnnnnnnnnnnnnnnnnnnnnnnnnnnnnnnnnnnnnnnnnnn
nnnnnnnnnnnnnnnnnnnnnnnnnnnnnnnnnnnnnnnnnnnnnnnnnnnnnnnnnnnn
nnnnnnnnnnnnnnnnnnnnnnnnnnnnnnnnnnnnnnnnnnnnnnnnnnnnnnnnnnnn
nnnnnnnnnnnnnnnnnnnnnnnnnnnnnnnnnnnnnnnnnnnnnnnnnnnnnnnnnnnn
nnnnnnnnnnnnnnnnnnnnnnnnnnnnnnnnnnnnnnnnnnnnnnnnnnnnnnnnnnnn
nnnnnnnnnnnnnnnnnnnnnnnnnnnnnnnnnnnnnnnnnnnnnnnnnnnnnnnnnnnn
nnnnnnnnnnnnnnnnnnnnnnnnnnnnnnnnnnnnnnnnnnnnnnnnnnnnnnnnnnnn
nnnnnnnnnnnnnnnnnnnnnnnnnnnnnnnnnnnnnnnnnnnnnnnnnnnnnnnnnnnn
nnnnnnnnnnnnnnnnnnnnnnnnnnnnnnnnnnnnnnnnnnnnnnnnnnnnnnnnnnnn
nnnnnnnnnnnnnnnnnnnnnnnnnnnnnnnnnnnnnnnnnnnnnnnnnnnnnnnnnnnn
nnnnnnnnnnnnnnnnnnnnnnnnnnnnnnnnnnnnnnnnnnnnnnnnnnnnnnnnnnnn
nnnnnnnnnnnnnnnnnnnnnnnnnnnnnnnnnnnnnnnnnnnnnnnnnnnnnnnnnnnn
nnnnnnnnnnnnnnnnnnnnnnnnnnnnnnnnnnnnnnnnnnnnnnnnnnnnnnnnnnnn
nnnnnnnnnnnnnnnnnnnnnnnnnnnnnnnnnnnnnnnnnnnnnnnnnnnnnnnnnnnn
nnnnnnnnnnnnnnnnnnnnnnnnnnnnnnnnnnnnnnnnnnnnnnnnnnnnnnnnnnnn
nnnnnnnnnnnnnnnnnnnnnnnnnnnnnnnnnnnnnnnnnnnnnnnnnnnnnnnnnnnn
nnnnnnnnnnnnnnnnnnnnnnnnnnnnnnnnnnnnnnnnnnnnnnnnnnnnnnnnnnnn
nnnnnnnnnnnnnnnnnnnnnnnnnnnnnnnnnnnnnnnnnnnnnnnnnnnnnnnnnnnn
nnnnnnnnnnnnnnnnnnnnnnnnnnnnnnnnnnnnnnnnnnnnnnnnnnnnnnnnnnnn
nnnnnnnnnnnnnnnnnnnnnnnnnnnnnnnnnnnnnnnnnnnnnnnnnnnnnnnnnnnn
nnnnnnnnnnnnnnnnnnnnnnnnnnnnnnnnnnnnnnnnnnnnnnnnnnnnnnnnnnnn
nnnnnnnnnnnnnnnnnnnnnnnnnnnnnnnnnnnnnnnnnnnnnnnnnnnnnnnnnnnn
nnnnnnnnnnnnnnnnnnnnnnnnnnnnnnnnnnnnnnnnnnnnnnnnnnnnnnnnnnnn
nnnnnnnnnnnnnnnnnnnnnnnnnnnnnnnnnnnnnnnnnnnnnnnnnnnnnnnnnnnn
nnnnnnnnnnnnnnnnnnnnnnnnnnnnnnnnnnnnnnnnnnnnnnnnnnnnnnnnnnnn
nnnnnnnnnnnnnnnnnnnnnnnnnnnnnnnnnnnnatgatagggtttctttcattttcc
cggagggttcccagggggcccccggtacccggctacaagattggccagaatgcataagca
aagaatggcatgaccgtaacttgacatatctatcaatttcataaagtttgatatgtcgga
tgatagggtttctctcatattccaggattgaccccaaggggccaccgggaaccatttcca
aaatggatcagcgaacaatggcatggccgtagattgacatatctttcaatttcataaagt
ttgatatgtcggatgatagggtttctctcatattccgagagtgtcactaaggggccactg
gtaaccggttccagtttggccagaatgggtcagcgaacaacagcatgaccgtagattgat
atatctttcaatttcatgaagtttgatatgtcggatgatagggtttctctcatattccga
gagtgtccctaaggggccaccggtaaccggttccagattggccagaatgggtcagcgaac
aacagcatgaccgtaaattgacatatctttcaattttatgaagtttgatatgtcggatga
tagggtttctctcatattccggaagtgtccccaaggggccaccggtaaccggttccagat
tggccagaatgggtcagcgaacaacagcatgaccgtaaattgacatatctttcaatttta
tgaagtttgatatgtcggatgatagggtttctctcatattccggaagtgtccccaagggg
ccaccggggaaccagttacagaatggccagaatggatcagggaacaacggcatgaccgta
gattgacatatctttcaatttcatgaagtttgatatgtcggatgatagggtttctctcat
attccggaagtgtcctcaaggggccaccggtaaccggctccagatnnnnnnnnnnnnnnn
nnnnnnnnnnnnnnnnnnnnnnnnnnnnnnnnnnnnnnnnnnnnnnnnnnnnnnnnnnnn
nnnnnnnnnnnnnnnnnnnnnnnnnnnnnnnnnnnnnnnnnnnnnnnnnnnnnnnnnnnn
nnnnnnnnnnnnnnnnnnnnnnnnnnnnnnnnnnnnnnnnnnnnnnnnnnnnnnnnnnnn
nnnnnnnnnnnnnnnnnnnnnnnnnnnnnnnnnnnnnnnnnnnnnnnnnnnnnnnnnnnn
nnnnnnnnnnnnnnnnnnnnnnnnnnnnnnnnnnnnnnnnnnnnnnnnnnnnnnnnnnnn
nnnnnnnnnnnnnnnnnnnnnnnnnnnnnnnnnnnnnnnnnnnnnnnnnnnnnnnnnnnn
nnnnnnnnnnnnnnnnnnnnnnnnnnnnnnnnnnnnnnnnnnnnnnnnnnnnnnnnnnnn
nnnnnnnnnnnnnnnnnnnnnnnnnnnnnnnnnnnnnnnnnnnnnnnnnnnnnnnnnnnn
nnnnnnnnnnnnnnnnnnnnnnnnnnnnnnnnnnnnnnnnnnnnnnnnnnnnnnnnnnnn
nnnnnnnnnnnnnnnnnnnnnnnnnnnnnnnnnnnnnnnnnnnnnnnnnnnnnnnnnnnn
nnnnnnnnnnnnnnnnnnnnnnnnnnnnnnnnnnnnnnnnnnnnnnnnnnnnnnnnnnnn
nnnnnnnnnnnnnnnnnnnnnnnnnnnnnnnnnnnnnnnnnnnnnnnnnnnnnnnnnnnn
nnnnnnnnnnnnnnnnnnnnnnnnnnnnnnnnnnnnnnnnnnnnnnnnnnnnnnnnnnnn
nnnnnnnnnnnnnnnnnnnnnnnnnnnnnnnnnnnnnnnnnnnnnnnnnnnnnnnnnnnn
nnnnnnnnnnnnnnnnnnnnnnnnnnnnnnnnnnnnnnnnnnnnnnnnnnnnnnnnnnnn
nnnnnnnnnnnnnnnnnnnnnnnnnnnnnnnnnnnnnnnnnnnnnnnnnnnnnnnnnnnn
nnnnnnnnnnnnnnnnnnnnnnnnnnnnnnnnnnnnnnnnnnnnnnnnnnnnnnnnnnnn
nnnnnnnnnnnnnnnnnnnnnnnnnnnnnnnnnnnnnnnnnnnnnnnnnnnnnnnnnnnn
nnnnnnnnnnnnnnnnnnnnnnnnnnnnnnnnnnnnnnnnnnnnnnnnnnnnnnnnnnnn
nnnnnnnnnnnnnnnnnnnnnnnnnnnnnnnnnnnnnnnnnnnnnnnnnnnnnnnnnnnn
nnnnnnnnnnnnnnnnnnnnnnnnnnnnnnnnnnnnnnnnnnnnnnnnnnnnnnnnnnnn
nnnnnnnnnnnnnnnnnnnnnnnnnnnnnnnnnnnnnnnnnnnnnnnnnnnnnnnnnnnn
nnnnnnnnnnnnnnnnnnnnnnnnnnnnnnnnnnnnnnnnnnnnnnnnnnnnnnnnnnnn
nnnnnnnnnnnnnnnnnnnnnnnnnnnnnnnnnnnnnnnnnnnnnnnnnnnnnnnnnnnn
nnnnnnnnnnnnnnnnnnnnnnnnnnnnnnnnnnnnnnnnnnnnnnnnnnnnnnnnnnnn
nnnnnnnnnnnnnnnnnnnnnnnnnnnnnnnnnnnnnnnnnnnnnnnnnnnnnnnnnnnn
nnnnnnnnnnnnnnnnnnnnnnnnnnnnnnnnnnnnnnnnnnnnnnnnnnnnnnnnnnnn
nnnnnnnnnnnnnnnnnnnnnnnnnnnnnnnnnnnnnnnnnnnnnnnnnnnnnnnnnnnn
nnnnnnnnnnnnnnnnnnnnnnnnnnnnnnnnnnnnnnnnnnnnnnnnnnnnnnnnnnnn
nnnnnnnnnnnnnnnnnnnnnnnnnnnnnnnnnnnnnnnnnnnnnnnnnnnnnnnnnnnn
nnnnnnnnnnnnnnnnnnnnnnnnnnnnnnnnnnnnnnnnnnnnnnnnnnnnnnnnnnnn
nnnnnnnnnnnnnnnnnnnnnnnnnnnnnnnnnnnnnnnnnnnnnnnnnnnnnnnnnnnn
nnnnnnnnnnnnnnnnnnnnnnnnnnnnnnnnnnnnnnnnnnnnnnnnnnnnnnnnnnnn
nnnnnnnnnnnnnnnnnnnnnnnnnnnnnnnnnnnnnnnnnnnnnnnnnnnnnnnnnnnn
nnnnnnnnnnnnnnnnnnnnnnnnnnnnnnnnnnnnnnnnnnnnnnnnnnnnnnnnnnnn
nnnnnnnnnnnnnnnnnnnnnnnnnnnnnnnnnnnnnnnnnnnnnnnnnnnnnnnnnnnn
nnnnnnnnnnnnnnnnnnnnnnnnnnnnnnnnnnnnnnnnnnnnnnnnnnnnnnnnnnnn
nnnnnnnnnnnnnnnnnnnnnnnnnnnnnnnnnnnnnnnnnnnnnnnnnnnnnnnnnnnn
nnnnnnnnnnnnnnnnnnnnnnnnnnnnnnnnnnnnnnnnnnnnnnnnnnnnnnnnnnnn
nnnnnnnnnnnnnnnnnnnnnnnnnnnnnnnnnnnnnnnnnnnnnnnnnnnnnnnnnnnn
nnnnnnnnnnnnnnnnnnnnnnnnnnnnnnnnnnnnnnnnnnnnnnnnnnnnnnnnnnnn
nnnnnnnnnnnnnnnnnnnnnnnnnnnnnnnnnnnnnnnnnnnnnnnnnnnnnnnnnnnn
nnnnnnnnnnnnnnnnnnnnnnnnnnnnnnnnnnnnnnnnnnnnnnnnnnnnnnnnnnnn
nnnnnnnnnnnnnnnnnnnnnnnnnnnnnnnnnnnnnnnnnnnnnnnnnnnnnnnnnnnn
nnnnnnnnnnnnnnnnnnnnnnnnnnnnnnnnnnnnnnnnnnnnnnnnnnnnnnnnnnnn
nnnnnnnnnnnnnnnnnnnnnnnnnnnnnnnnnnnnnnnnnnnnnnnnnnnnnnnnnnnn
nnnnnnnnnnnnnnnnnnnnnnnnnnnnnnnnnnnnnnnnnnnnnnnnnnnnnnnnnnnn
nnnnnnnnnnnnnnnnnnnnnnnnnnnnnnnnnnnnnnnnnnnnnnnnnnnnnnnnnnnn
nnnnnnnnnnnnnnnnnnnnnnnnnnnnnnnnnnnnnnnnnnnnnnnnnnnnnnnnnnnn
nnnnnnnnnnnnnnnnnnnnnnnnnnnnnnnnnnnnnnnnnnnnnnnnnnnnnnnnnnnn
nnnnnnnnnnnnnnnnnnnnnnnnnnnnnnnnnnnnnnnnnnnnnnnnnnnnnnnnnnnn
nnnnnnnnnnnnnnnnnnnnnnnnnnnnnnnnnnnnnnnnnnnnnnnnnnnnnnnnnnnn
nnnnnnnnnnnnnnnnnnnnnnnnnnnnnnnnnnnnnnnnnnnnnnnnnnnnnnnnnnnn
nnnnnnnnnnnnnnnnnnnnnnnnnnnnnnnnnnnnnnnnnnnnnnnnnnnnnnnnnnnn
nnnnnnnnnnnnnnnnnnnnnnnnnnnnnnnnnnnnnnnnnnnnnnnnnnnnnnnnnnnn
nnnnnnnnnnnnnnnnnnnnnnnnnnnnnnnnnnnnnnnnnnnnnnnnnnnnnnnnnnnn
nnnnnnnnnnnnnnnnnnnnnnnnnnnnnnnnnnnnnnnnnnnnnnnnnnnnnnnnnnnn
nnnnnnnnnnnnnnnnnnnnnnnnnnnnnnnnnnnnnnnnnnnnnnnnnnnnnnnnnnnn
nnnnnnnnnnnnnnnnnnnnnnnnnnnnnnnnnnnnnnnnnnnnnnnnnnnnnnnnnnnn
nnnnnnnnnnnnnnnnnnnnnnnnnnnnnnnnnnnnnnnnnnnnnnnnnnnnnnnnnnnn
nnnnnnnnnnnnnnnnnnnnnnnnnnnnnnnnnnnnnnnnnnnnnnnnnnnnnnnnnnnn
nnnnnnnnnnnnnnnnnnnnnnnnnnnnnnnnnnnnnnnnnnnnnnnnnnnnnnnnnnnn
nnnnnnnnnnnnnnnnnnnnnnnnnnnnnnnnnnnnnnnnnnnnnnnnnnnnnnnnnnnn
nnnnnnnnnnnnnnnnnnnnnnnnnnnnnnnnnnnnnnnnnnnnnnnnnnnnnnnnnnnn
nnnnnnnnnnnnnnnnnnnnnnnnnnnnnnnnnnnnnnnnnnnnnnnnnnnnnnnnnnnn
nnnnnnnnnnnnnnnnnnnnnnnnnnnnnnnnnnnnnnnnnnnnnnnnnnnnnnnnnnnn
nnnnnnnnnnnnnnnnnnnnnnnnnnnnnnnnnnnnnnnnnnnnnnnnnnnnnnnnnnnn
nnnnnnnnnnnnnnnnaaTTCCTTCAAAATACAGCCACCCAGGATGTTTCGGATACCGGT
TTGTAAGATTCTGTCAAAATATTGCTAATCtttttttATAGAAAATATTTATGTTTGTTT
TTATAGATAAACACATTATTTAGAGTCAATTCATTCATTTTATTGGATTTGTTGCTGATG
CAGggtgaccactcaaattccattttcaaattcccgactttttcccgacttttttccaga
cttttccagaatgctcaaataataggcatttgttatctaaagaatgatatcaaacaaaaa
actttctataagaaaattcaatattaaccacagaaaaaataatctcaatgaatttaaaaa
aaatcaagtattggcattttttgtaaacacagaaactaaacaacaacaaaaaaacttcaa
aaatggaatttcataatcatgattcagagtagaaacacaaacaataagtccatgaaaaaa
taatctgagattcaacaaatacttataacttccatgttattttttaaattggcaaacgta
tagcaagcgtacttcgtttcaactggaaataacaaaaagttaaaaataactgaacttaaa
atatcgttcctatttttttaaacttcatcatcattttaaatcaaagaatgatttaaacat
aattgctgttatcattcattcaaaggatttggaaaaaaaatgtcaaggaattcataaaaa
aatgtttttgccaagtttccttattaattttgtaatttttgatattgaatttcaatgtta
atttatctagtggtcagtatttaactgtttttttttttttcaatgaaaattcagtttgat
atgattttatgtttttccacttattttaagcaaaatgtttgaagatacaattttgcaaaa
actcaaaatttcttggattattttttagcaatttcaatattttcaattatgttttcaaaa
cgtaaaaaagtttttcaattttggattttattcaatatttgagttttccgatgattcaag
ctttatctatggtaagtaatttacccatactcacaaaaaaagttaaagggcagcattaaa
aaaaaacatattttaaattacttattgaatttagttaaacaattaaaaatatttaccaaa
aaaaaccattgccaaactcaagttggaatctgtttaattttcaattacctatgtgacaaa
attaaatagaatcataattataagctggccattaggctctatttttatattagtttttca
ttaactttacctcttgtttttaatagcgatcatttgattcataaaaaatattatgaaaat
ctgtgtcaaagactccaatattcattaagattttgaatgtcttaaacagcttttcatact
caagtatattgaaatagtgaaaagaaccttaaatttaaagtaagttactaaagcagcaat
gagtgaattcaatttaaaaattgttcaatatattacaaaattattcaagagttaaaacat
aattttcaaacaaatatgctcagaattcccgacttttcccgactttttgacaaaaaatca
taaactcccgactttttcccgatttttggcagattttggcgaattcccgattttttcccg
actttcccgatttcccgacttgagtggccaccctgttaaaaaaactcaaaaacaagttca
tgtttctaaaaaaaagatctaggtctttttcaacaatgtttgtatttaaagtaaacggtt
ttctggttatttgaagataacatcttcttagataattatacaaaataatatttttgctat
aaaagtaaaaaaaagttttttgtcttgaccagagcctacagacgatcattcacacgatca
atacatttaaaaaaataaaaacaaataaaagctcgagcttttcaaaaagtcattatttat
caaacttagacatttgggtgttttggaatagattacaaatttaagctcgatctgaccacg
ggaactcctccttgtaagcccttgaatgttgtttaggaaaaatatgtaaaatgtagttgt
acaatccctatgaaatctaagatgctggatcttaattaaagttgaaacaactttccgaag
ggaccataaggccgatgcaaatatttaaaaaagtttttgtccctcggcccaggccgaggt
caagggggaggggggggggggggcaaaaaaataaaaaaaataaaaaaaaaaataacaagc
catagtcttcacatttaaatgaaaaaagtgtttttttaaaatgcattttacactagttca
gttgttttgcaatcattagttttcaaaaaatctaagatctgacaaaaacaaaaattgtat
cgaaaaaaaagatttagcatcgaaaattttcaaaaaatcaagattttttaataaacccaa
acatgctaaaaatgattttaaacgcaggagaatgtattttaatttgatttcagctggttg
cacttgaattttcattgaaattttgaagtttatcgtaaaaatattttttttgccccctga
tttttcgggccaattttgaagggggggggggggggggacaaaaacttttgaaaatatttg
taccagcctaatttataaattcttgaactctcaaattcctccattcagggttgttacgcc
actccaatccgcgccacctcaatccgcgcaaaatcaaagtcattttaagaaaaataattt
tgcgacaaacatacaaaagagtttcataataaattcaattttgtaatctcagaaggcaga
atcaagaaacgctgaaaataccaaaatatacctagagggaaaggcaaaacaaacatttga
gcaaaaaacaaaataaaaaatttcaacatttagaaattaagatctaaaaactgaatcaaa
tctaaataaagaaaaataataaaattttaaaattgtaataaatcctcgatcttgagattt
taaatttaagatacagttcatactcaatgatcttaccaaagcgtcacttagaaaaatcga
agcaaattttcctacatcttcttctcaaaatttctctaaccgaaaaataactccaaaaat
acttcaaattttatcaagttttctaagatggtaacaagaatttcagctttcaagaaccta
ggaatttaagaatttaagaatctaagaatttaaaaatttaagaatttaagaatttaagaa
tttaagaatttaagaatttaggaatttaagaatttaagaatttaagaatttaagaattta
agaatttaagaatttaagaatttaagaatttaagaatttaagaatttaagaatttaagaa
tttaagaatttaagaatttaagaatttaagaatttaagaatttaagaatttaagaattta
agaatttaagaatttaagaatttaagaatttaagaatttaagaatttaagaatttaagaa
tttaagaatttaagaatttaagaatttaagaatttaagaatttaagaatttaagaattta
agaatttaagaatttaagannnnnnnnnnnnnnnnnnnnnnnnnnnnnnnnnnnnnnnnn
nnnnnnnnnnnnnnnnnnnnnnnnnnnnnnnnnnnnnnnnnnnnnnnnnnnnnnnnnnnn
nnnnnnnnnnnnnnnnnnnnnnnnnnnnnnnnnnnnnnnnnnnnnnnnnnnnnnnnnnnn
nnnnnnnnnnnnnnnnnnnnnnnnnnnnnnnnnnnnnnnnnnnnnnnnnnnnnnnnnnnn
nnnnnnnnnnngtctcgcgcgtcacgaggtacgtcgcatatctttttagccggggactga
tttttcgaaaaattatcaaactttgaaggtctgtaccgagctccaaggtgctccaaactt
caatgttacatataccaaaagatgcgcaaggatctggcctacacacaatgtggcaaagtt
tggccgggaatacattcaaatacatcatcaagggcgaattttcaaaaagaaatgaaattt
tgtagtaatatttttaagatcatcgaaattccctgacccagcttaaaattccctgacttt
ccctgacttttccaggtcaaataaaattccctgacaattccaggttttccctgacttttc
cagaaatcgacaccatgaaaaatgttcattttaacaagctccacaaatttctagcaggTT
TTAACTGAAATAGAAACGTattttataaatttttatgtttcttgaaatattccagttaaa
atttgtttcttttttgaatgtttgttttgataagttttaaaattgtctagaagacatttc
attattatctaaacTACAAAAATGattctgaagcaccctgaaaaattggacagccctaat
acatactttattaatcccgataatttgttccaaagaagtcaaagaactaaatctgaacct
gagaccgataccaattttgtcgcgcatgagaccactgtgtaTTGAAAATAAATAATAGGA
TTAAAAAATCAATATTTTCGGGAAAATCCAACTTTAAGGTGGATTTATCTAAAAAACTTT
CGAATATGATTCCAGTTTTCaaaaaaaaaaaaTGTCATTGCCAAATATTTATTGGaaaaa
aaGTTTAAGTACAGTGGTTGTGCTCAAAACGTTGTTTTTTGTGTTTAAAAATTGAAATTT
TAAATCaccattcatggttgcccctccgttgctgaacaggaacgtaatgtcatatacgta
aaatcctaccgatcataggtttcgaggtaacagtcattggctattaacggcgcccgccat
gtcagtttgtagatctctgattttaCTCAATAACCCTGATGACGGAACTaaaaaaaaaaa
TCGCGGTgtacccttgcatggactttgctctcatttcgggcatcggtctatttttgcata
gagaattgaccacttaatgttcagatcgtttcgaggaactttttGCAGCCATAAATATGA
GCTTgctggcgctcttgaattgtatatgggatttaacccgtaaggaccatccataaacca
cgtggacatattattgaaatctcagaTCAAAAATATTTATGAAATCGTAAAAAATATTTA
TAATTTTATAAATGTCTATTTTTCATAGATCTCAAAACTAAGCTTAATATATATCAAGTT
TAAGTAAATTTAAAGAAAACAAAAGTTGAAGATAGAAGATTTATATTTGCTAGGAATTTG
TGTATTTGTGGGTTTATATAAAGCCAGTACCGTTCAAAAGTTCGAAATTGTTTGTCCATA
CAAACATATTTTCCAATAATTTGTGAAGTTCtttttttttgttttttAGATTGGAAAAGT
AAGAAAATTGCAAATTTAGAGTAATCAATAAATAGTAGTTGCAATATTGTTTGCGAATAC
TACATTGGGCTGACTTTGGCATGACTGCATTGCCGTCACCACTTAGCAACGCACGAGATA
AAAGAGAGAAGTTGAGAGAGCGAATttcaatagatcttctagtcagtattcaacaccgcc
aacgatagttgagtgcagacacgaagcccttatcatgatcatcagtgaacgcacacgatg
ttgtaatgaacgaagtcgtgcctcggtactcaagcagctgcccgactcaaataaatacaa
gacacaatactctctctctctcttttctctctcaacttgtttttttttttcgtgcgttgc
tgcgtggtgacagcaatcctttgaatgcagtcatggaatagatgTTTTGAGTGACATTTG
AGTAATTTTTGCCCCAGATGTCGAATACTGAAATAGTTTCGTGGGTCAGATTGAACCCAA
AGTTGGATTTCATCCGATTCATGGATGTTTTCAGGGGGTAAGTACAGTAATCTTGAAAAT
CCTGTTAAAAAAGAAATGCTCAAACTGTTACTTACTTGGCCGGCAACATGTACTTGACGG
TTCGGCGGACCACCAGCTCGTATTCGTTGGCCACCTGGACGCTCATGTACGGGAAGAGCG
TGTCGATAATCTTTTTACAGCGCAACAGCAGCTCGTACACGTCGTCGATGGCGTCCCGGA
TCGCTAAAATTGTTAATCAGAATGCTGTCAAACTTGCTTCCTTCCGAACCACCCCACACA
ACTCACCCTCATTGGCAAAGCAGTCCAACTGCTCCTTCAGGTTGTTAAACAGCGGCACGT
TGTGCTGCGCATCCACAAACATCATCTGCCACAGCCGCTCGAAGAACTTGAGCATCTCCA
TCTTCCGCTTGCCGGTCGCCGTCGACATTTGCAGCCCGCCCGCGGTCCGACCGATCGCCG
CCAACGGAACCAGCTGCGGGATGTGGGCGCTCTTGCACATTTGCAGCTCAATGTCCTGCA
GCTGATGCATCAGCACGTCCATCTCCCACGGCAGTTCCTTGCTCTGCAAACACTCCGGAC
AGATGCCCGGCGCGGTCGGATTGAACAGACACTTTTCGCACCGGACGCGCTTGTGACGGA
TCTGTTGGATATAGAGCAAAAATTAAGAACAATATTTTCACTACAACAATCCCTTCTTCC
AACTCACCCAATGATCCTCGATCTGGCCGCACTCGATGCAATCACAGCTGATGTAAATCT
TGCGCAGGTACTCGCGCCGGTCTTCCCGCGGGGCCTCCTTGTAGTGCGGGCCGTGGTTCA
GCGTGAGCTCGTCGCCCTCGTGGATGTCGCAGCGGGCACGCGCCACGAACAGGCCGTTCG
AGATCATGCTGGAGGTTGGAAACAGCAAATAGTTGAGAGGATTaaaaaaaaaaTGTAAAT
GTTGAGAATTGaaaaaaaaaTTAATCAACATTTttctcaaaacggtcctatcagcatagg
aaacccatgatggcagataggaccttttaaaaatgtgactcagaatatcaaaattttaAA
ACTTTTTAGAATCTATAAATTTACAATTAAATTTGCAACATAATTTTTGTAGAATCTAAG
AACTTTAAttttttttttGAGTTGTATAATTTAAGAATTTTATGGATTTAGAATTTCAAA
ATTTAGGTTTTCTGTGAATATTAATAATTTTACAATTTGGGAATTCAATAGTTTAAGTAC
CTTACCTTTTAAATTTAGATTTCTGAAATTCTAAAATATTTCAGAATCTAAGTTTAAAAT
TATAATTCAGCAGATTAAAGTTAAGAGTTAAAATTTAGATTTCGACATTTCGGAATTTTA
GAAACCTCGATTTCTGAATTTAAGAATTAATAATTTTAAGAttttttttttaatttttga
ttttaagaaattaaaatttaaaaataaagtatttcaaaagattagaatttaaaaatttta
ctattctttttaataaaCCTAAGAATTTTGCCATTCATTTTCAGCATATGAATCTAAAAT
TTCAGAATTCTAAAACTATCAATTTTTAGATtaaaaataatttaaaaatgtttggaatct
atgttttcttgaaattttaaaattcaagaaaaaatgagaaattttaaagattagaattaa
aaaattcaagaaatctggaatttaaaagtataaaattttaGAATATGAttttttttAACT
TTTTATTTATAGACTCTAAAATGGATACTAAGAATTTTCGAATAATAGtatttatggatt
taagatttttacaatttcaataaaaataatatttttctatattttaaatttttttcaaat
caaaaGAGTTCTAGAACTTTTTGATTTTATAAATTAAGAATTGAAAAATGAGGAATTTAT
AATTGTAGAAATTCAGAACATTAAATatttaaattgttagaatttctggatttaagattt
ttataatttaagaatttcagatttatagaatcttcgaattccagaaattattatttttga
atgttaaaatgtagaagataagaattttatgtattttagaagtgattatttttcgaattt
cgtaattttgaagttttctgaatttttaaatctttgttttttataatcctagaaattaaa
aatttaagaattgaagaaattttcaaagtattgttgtgtttaagaattttaaaaatttag
aattttataaattcaagatttttataattttagatttttagaatttcagaattctagaaa
tcaaaaattaaaaaaatgttattcaggaaatttgaaaagtattgaattttaacagacctg
aatattagaaattaggattttgagattttatgaatttCTGtttttttCTTAATTTATAGA
ATCTTTGAAGTTATTAATCATATTAATTTTAAAAGATATGttttttttttAAGTACCAGT
ACCaaaaaaaTTAAGGTATTTTTAATTCTATAAATCTAgaacttttaaaatttttgaaat
gaagaattttaggaatttagaactttaaatgtatgaaattttagaatttCTGAATTTAAG
AGAGaatttacttttcaataaatttctaaatttaaaaacataaaaatttcaaaaatattt
tttttaattatgaatttttcaagattaaatgtctattttttaatattttaatttttaaat
cttagaatttttgtttacatttttttaaattttCGACTTTGAGAAATAATGAATTTAAGA
AATCTGGAATCATTCGCAGTTTAGAATTTTAGAAGATtaggggagagtggggacacttga
tcccctttttttgtatcgcacataactctgtcaatttctcacaaaactttgaactttttg
catgaattgaaagcttaaacattcaactatgtttggctgataagggtatttcatcagaaa
aactcttcgaatcatgccaagtgtttaaaaaaaaatattttaaaccggcgttttcaaaat
gttgggggtaatttgatcccccttccaatattttaaagaaatcttaagcaaaatgtttct
tattcatccaaactgtaaattttctataagttacagcaatttcacattaaacctgtacgt
tggtgttcaaaatatcacatgtttagcatgaaaaatatttaaaacttaaaattttctttt
ttagaccaaaattaagcatgtttacaaaagctggtaatttttgtttacaaaacttttgaa
aaattgttcaaactgcagtaagttatgtacaactatactaaaggaaactatgtaagaaaa
cccagcccaattatttaatcttgaggctgattccagtgactgtaaaaatgcagggatcaa
gtctccctaaacgcacttttttaaacaattgattgtaaaaatagtatgacgataaattta
acgtcaaatgcgtaagggttttggagttgatatgtttatcaaacaattcatgtataaaaa
atatttttttgaataatttttgaatgttttctatacttatcaaaacaaagaaaaaagatc
tcttgaaagttttttgcagcactttttagaaaaatgtgtgtaactcaatccaaacatttt
ttaatttttttctttgttttctacaatgagttttagtcaatttcgcataactttctagaa
caaagctaattgttttacccacatgctgacgagatacaggcttgggatcaagtgtcccca
gggatcaagtctccccactctcccctacaattttagtgtttaggattttaagaatttctg
aaatttagatttccaggttttctgatatttttaatctttgaatattcgattccaaggttt
ttcaaaattattttttagaattctagaacattttgaattttataatttcagagtttatta
attttgtaactgaagcatgttggatttttagaattttagaaCCTAGAAAATaaaaaaaaT
CAAAATTTCGGATTTTAGAATGTTAGAAAATTAAGAGGtagaattttttcacttgtagtt
agatttttttcacttttagttttttggatcttaaaattttagaaacctataatttccaaa
tttatatttttttcacttttcttttatttcagagttttgactttaaataattacaatttt
agaagtaaggaattttggatctgttgatttctagttttttttaaatgttgagtctcagaa
tactagaatttcagaattttgattttttttaaatttagatctttaggattttaaattttc
gagtttcgaaaaatttcagaaacctagaagtttaaaatttcaacattttggaatttaaga
attttagaaAGCATAATTCAttttttttttggaaaatcaagattttgttgattgataatt
ttagaaatttaaatttcagaaattttagaaaattaaaaaaaaataaaaaattgcaaattt
ttaaattttagattttaaaagttattgattatatatttttgaatttaaaattttagaaag
aatattagaaTAATGTTTTACTCACGCAAAGAACAGATTCGGTCCGCACGAGTGCTTCAG
CTTCATCGCCGTCGGGTAGAACGCCCGCATCGTGTTCGGGAAGGTGCGCGTCTTGCTGCA
CATCGGAATCTCGCCAAAGTGGTCAAAGTACCCGTCGAAGAAGTTGAGCAGCGCACTCGA
CACCATATCTTCCGCCCGCTGGCGCTGGTGATGGTTCATGATGACCGAGTCGTAGCTGGA
CATGCTGCGTGCCTCGGCGCACTCCAGCTGCTTCTGCCAGAGTCGCTTTACGTTGTCCCG
CGTCCAAACCTGGTGGCTGAGGTCGCTTGCATGGGGGTCTGTGTTGCGGGTGTCTTCGTA
GTCGGTTCGTAGCATTTCCAGGTGGCGCTGGACGCCCTCCCGCAGCCGGTCCGTGTCTAT
CACTCCGCGACGACCTTTGGCATAGTTTTGACCGTACTGTTCGAGCGTCTCGAGGAGCGT
TTGGCGAAGCGGTTGCTCCTCGTGGTTGCCCCCGAGTGTGATGAAGTCCTGGACACGCCC
CAGGAAGTCGTCGGTGGCGGGGATTTGGTACGTCAGTCGGTTCACTTTGGTCATGGTTAA
GGTACAaaagtgtagcagcagcccgccgagaaacacgtccagctggccctcgtccaggtg
tttccactgggagaagtagtccgacttgatgcgtccgtccagcttgacGTAGCTGAGCAG
CTTCTCCGTTTTGATCATCAACGCGTCAAAGTCCTCCGGCCGAAATCCTCCGTAGTCCAA
CTTGATGAGCAGTGCGTTGTACAGTTCCGGGAAGCGCTCCCGTCCCACGCCTCCGTCCAG
CAGCACCCGGTACAGATCCTCGGCCGTGCGGTGTGCCTTGAGCGCGGACACCGGCTTATC
AACGGTGATCAAGCGCAGCGTGTCCAACGTACGCACCAACATCCGCAGCTCCAGATTTCC
GTTAACGAGTGGGAAGAACAGCAGCTGATAGCCCCGGCACTCGAACCGGTGCAGACTGGC
GTCCTTCCCTTGGCACTGGTAGGAACAGTAGAACACACCCTGGCAGTTGAAGCACGGAAT
CAGGTGCGGCTGAATGTCGTGGCAGGTGTAGCATTGCACTTTGGAAAACTCCACGTGGTT
CACCAGCGGCCGCTCGATCAGCACGATCGAACCCTCCGGGATGAACACGTCGGCGACCAG
TTTGGGCGATTGACCTTCCACGTCCAGGCGGCAAGCGGCGGACGCGCCGAGGATTTTACT
GTCCCTAGTATAGCCCAGGTACGGCTCGAAGTCGATCTCTTCCTCGTAATCGTCCTGGGC
GGCCGGCTCGTTGCGGAAACTTTTGTCGATCACCATCTCCATCGGGATGCAGTTCGCGTG
GATATCAAATTCCTTCTTCATCTCCTCCATGTGCGCGTCCGGTTGGTTCTTGAGCTGGGA
ATCGTACCGCTGGAACTCGTCCTTCCACCGGTTGAAGAACGTCGCACACCGGGCCAGCGT
CGTGCGCACCTTCCGCACATTCCCCATCGACTTGTAGCACCGCAGCAGACACAGGTACGT
CCCGAACGAGAACCGTTCGCCCTCAATCCGGAGGCAGTGCTCCAGGTGCCGTATCGCGTC
CTGGTAGCGTTCCTTTCGCCGCAGCAGCTCGCCCTTCTGGCACAGGATGGACTTCCCGAC
CACCGGGTTCGGCGGACACCGGTACAGCGCTGGTGATGTCATCATGCCGTCGTCGTCGTT
CTCGCCAACTGCACGACAAATGCTGCAGCGTCGCTCGCGCAGGTAAACTTTCGCCGAATT
TCGCTGTCCTGCAGCAGCCGCAGCATTCGTCGTCGGAATCGACGCAAACTTGGGCAGGTT
CTGGCCGACGATCGTAAactcctggaagacggactcgctgctgctggagggtgcggcctt
gacttcgctgctgctgctcccggtggtcgttccgctgccgtcgatgctcgtATCGCTGTG
GTCCTCGTCGGGACAATCCGGCCGGATGAACGCCACCGGAGGAAAGTTGAAATTCTCCAT
TTTGAACCGTCGTCGCCGGAACCGAAACGAAATTACGAAACCCCCCGACTTCTTTTCTTG
CTCGCCaaaaaaaaGGGAAGGAGGAACCGTCCCCTAGCTGCTGCTCATTACGAACGAATC
CAAAACATCGGCCGATCCCCGACACTTCCGGCGGAACCaaaaaaaTAACCCGTCGCAAAC
GAAAAACTGCGATTATTAGTGTCTTTTTTCGCCCGAGAGTAGAAGATTGGTGGTGACACA
CACGCGTTTTATGATGATTACGATATTTTCGATATGAACGGGGGAAACAAAGCGATTTGC
AGGATGAAACGCAATCGCGCAGGGAAAGAAGGAGGGAACTGAGCAGGCAAAAACTGACTG
ACAGCTTGACAGTGGTTTTTTCTCCGGGTCTGCAATGAGTTATGGAAAAGACTGTATTTA
GCCAATGTTGATACCATAAAGAATTTCGTTTTGTGCTTTTATGGGTTGATGAGCATCATA
AAAAGCTAACTGAATTACTTAGCTGAATTTTTTAACATTAAACAGCTAAGAAAAATGGCC
TATGCCGGTGTTTGGCCTTTTCCTCCaaaaaaaGTCTGGTCAGTACAGACATTTCTTATA
TTTGGCATCCCTGGGTGGGCGCCAAGTCAGCCCCAGCACTAGTTCTGTATTTTACAGACT
TTTCATACTTTTCATCCCACATATCTGTAATACAAATTTCATGCAGATTTGCGTTTATAA
ATATCTGCTTTTGCAAAGTTGACTGCACTGAGTTCAGAAATGCGCGCGCAAAATCAGCGG
CGTGCGAGTTCGCGGACAAACGACCGATTGTTCAAGAAGACGcgcgatgaccagtggatc
ccagtcacgaaatattctagcagagctggttctgccagaatcctgctagaacggttgaac
atttttgctagaatgctgtaagaatatccagctctgtgagaactctgctagaatcctgct
agaacgtcgtgactgggATGATGTAAAAATCAGAAATGGAGCAAGTTGCCCTTTGAAATT
TCGAGTGTTTACAGTTTGCTTCTACGGAAGTAGCCAGGTTTCGCGATTAATCGAAGGGTT
GATAAACAAAATTTTAAGTTCTTGTAGGAAGAAGTGAGGTTAAAATGTATCCAAAAAGGT
ATACCGTTTTGCAACATCGTAATAACAAACATGTTGAAGCGAGTAACTTTGTGTTTGAAG
TGCCCAACGGTTCCAACCTATGGTAAGTAATAATTTAGAAATTAAGGACGCTTTTTATCG
TTTGCaaacagagtgtttctctacgatttcgcaaattgacttatctttgtatgttttgat
ttggatgaatcttgtaattgtaattttatttggcaacgatatcctgttagCCTGTTAGTC
ATACTTTTTAGCTTTTTATCAGGGCAGGAGGTGTACAAACCGGAAATTTAAATTAGGACA
AGTAAAATTGATCAGTTACACATCGTGTACACACaaaaaaaaaaaaCTAATTTCGATTTT
GACGAACAATTCCACGCTTGAAAGCATTTACGTGTTTCTCTCTTTGTCGAAACAATTAGC
AATTTTGCATCATTAttttttttttttttCAAAAATCGcgcctcagcagctggacaccga
gttgcggctgaggacaaaaaataggccagcagagccagccaagacccctacacaatcccc
cttcccttcccaagccttgtctttaacatcaatcccttccctactaaAGGACCTAATAAA
AATAATTTTTATGaaaaaaaaaGTTTTCCAAACAAGGCTATTTATAACATCTCGTGGAGA
TCGATCCGcataaaaagaccatcaccatttctggagtttttttaaaaggtccaataaacc
aaatttccagtttttgcatttttggtgttttttaatacccctgactcaaggccttaatac
ctccttaacctgataaaaagttgtaaactaacaggctctcgtcacaaataaacaatcaat
tacaacacccaaaaagcaaaaactgacaatttggtttattggtcctttcaaaaaaaaaaa
aaactccagatttcttagaggtttttgggattttggtctttctgatcatttaggtcattt
tttgatcattttagcaattttgatcattttgatcattttggtcgttgtggtcattttggt
cattttgatcatttgggtcattttgatcatcaaagtcgttttggtcattttgatcatttt
ggtcattttgatcattttggtcattttgatcattttggtagttttggtaatttggacgtt
ttggtcatttggcgattttaataatttggagcctaacatttcaaaagggcacataacttt
tgtaaacaatagtgtacccctttcactcaaatgacagtttacataaggtgtgaaagggac
acactcttgtttataaatgttttgtgccctaatgaaatggcaaccacgattttggtcatt
tggatcattttggccgtttcgatatttttggtcattttgatcattttaattattttgata
atattgattattttgattattttgataattttggtcattatgatcattttggtcattttg
atgattttgattattttaattattttgatcgtttaggtcattttgatatttagacgtttt
ggtttttctgatgattttgatcattttgatcattttggtcattttgttcatttttcatgt
tggtcatttggttgttttggtttttttatcattttggtcgttttgacatttttgatcgtt
ttggtcatgttgataattatggtcattttgtcaattttgttttttttgtcattttgatta
ttttggtcattttgattattttggtcattttgataattttgataagtttggtcgttatgg
tcattttggtcattttgatattttttgtcattttggtcatttgggtcatttgagttatgt
tggcattttggtcattctgaaaattttggtaatttgatcaaaatatccaaaatgaccaaa
tttaccaatttgatcaaaatcatcaaaatgaccgaaaagggagcggccgtggctgactgg
ttacggtgttcgctttgtaagcgaatggtcctgggttcgataccaaatgctcccaacgag
aaagtatagaatatataaatgttgaaactctgaacatgaacgaaaaatcaatgtcgctcg
agtcggggttcggtcccccgtcctttggatcggtgagcatcactggaattaggaatactg
ttactatcaactatatacgcgctgggtccttgcggggcttgtcgataaagctgaagtacc
tcgcgctcggctggccagcgtagaaatgggtcaccgaagctcggcagagcttacaccttc
caaatgcctatgcgagttatttgcatgtatagaatgtagatctaaaaatacatggaaaca
actcaatttgtaagaagaggctgcgtggtcccgtttggttggttgcccaccaaaccaaat
aatcaaaatggtcaaaatcattaaaaagaccaaaattatcaaaatgtcctaaatggccaa
attgaccaaattgtcaaaattaaccaaaaaccgttcaactcaaagagaaacttgcttggg
aaaaacatggagattttcccttatccccttgaaaagtggagcaacaaacactttccggcc
tcctaatccctttccttatccctggtgcgcggtggagatgggagcgTGTTATGGGAAAGC
CATGGGAGAAGCAAATATAAATAAAAAGTCAACGATCtttttttttCTTAAATTAATTCA
TTTTATTCACAACAAAACATTCGTTACATTTTAACATGTACACAATTGTTCTATACAATT
AAATAAGTCTAAACAAAACATAGCACTACTATTTTAACTAGCTAGAAGGTGTTTGTTTCG
TAGAGTTCTTCTATCTTTCTTTAATAAATTTTGCTTCTGTTTCATCGGGGGAATGCATCC
AACTGAATGGACATCTCACTGAAGATGTCTTCACTAGAGGATGGCTTTTTCAATGCCTCG
TGCGGGGGTAACTATTTTTCATTTCTGGTGATGTGGTGTGGGTAATTGTAttttttttgt
aattcgtttttttttAAATAGGTTACAAATTGCACTCACAGCTTTATGGCAAACGATGTT
TCTTCTTCTTTTCTGTAGGGTTCGTTTTGTTTGATGGTTGttttttttttGAGGTTATAT
AGTGGATATATTGAGCAGTTATTTTTGGATAAGGAGATATCTTTTAAGCACACACACAAT
TTACTTAGACAAAACAAAACTCGATAAGGATAATTTCAGGCAAGAGTATGTCTGGTGACT
TGACGGGGGTCAAAAGATACTTCAAACATCTGGGAGGGGGTTAGAACTAGGTGTGGCAGT
TAGGGCCTTAAACTCGCTATAGCTTCAGTTCGGAGGGAGCTTATTTCTTAAAGTTGTGGA
AGTAATGAAACGAGTTGAGGCTGTTGTCGTACGACAGATCCTTCCACATGCTCAGATCGA
CTTCGGGAAGCTGCGTGCACGGCACGACCTGGTTGCGCGAGGACGGTCTCCAGAAGGCCT
TGGGCTGCATGGACGTGACGTGGTTGCCGTTGTCGCAGAACAGACGCGCGATGCTGGCCT
TGCGGATTTCGGCGAGCTGTTCGCGGGTGAAGGCCACGTCCTTGTCGCCACGCTCGTAGA
AGAACCGATCGGCCACTCGGGTGCGGTAGAACTGCTCGGTCAGGATGCACAGGAAGGTCG
GTCCGGCCAGGGCACCGTTGACGTGGGCTTCCAGACCGGCTCCCACCGTTAGGTCCACGT
CGTCGATGCTCTGGTACAGCGACTGCAGCTTGGCAACGTCCTCGGCGGAGATCAGGTCCA
AGAAGTCTTCCCAGGTGTTGGCGCGCTTGAAGCCGCAGAACTCGCGGTAGTCGTTGTAGC
CGGCCAGACCGTGGTCACGGTTACGCTGGATGTCGAAGGCGCGCAGATCCGATCCGAACG
GACGTCCACGGCGGAACAGGAAGTGCTTGATCTCGGCGTCGAAGTTGCGGTCGGTCAGCT
CCTCGGGCTGGGTAGCGAGACCACGGGTCAGGAAGTCGTAGTTGTCGCCGGCTTCGATGA
TCGAGGGACGGTTGAACCAGTCGCTCAGACGCAGCGATCCAGTGGGCTTGCGGACTTCCG
ACACGAGGCTAAATAGGGGAGAGAATGAGTTGGGGTTAGTACGGGTCTAGAGGGATCTTC
GTTTCGGGCGGCTTACTCCAGACGTCCTTCGATCTGCGAGTGGAAGTAACGGAAGGCGGA
GGTAGCGTGGGCGTTCAGCACTGAGGGATCCTGCGATGGGTCGTAGTCGTTGATGTAGTC
TCCTCCCTTGACGTTGTAGATCAGTCGGTTCTTGAGCATGTTCTCCTTGCCGAGGAAGAT
CGGCAGCCATTCCCAGTAGTTGATGTGCTGGTACTGGGCGGTGTTGATGCGGCGGGCTTC
CTGGAACAGCAGCTCATCGTCCCAGTGGGGGTTGTACTTCTGCAGCTGGTCGGCGATCCG
GTTGTGCTCACGCAGCAGGATGATCTGCATGATGGTCAGACCGGGATTCTGGTTGACGCG
GGAATCTCCGGCCAGGTAGCAGACTTCGTCGCGGGAGACCACGTCGCACTCGGTGGTGGC
GTTGGGGTTATTCGGGGGCCACTCGTAGCCGTCACGCTCGACGGTAGCCATGCGTCCTCC
GGTGAAGGACCGAAGTCCGGCGTTCTGCTGGTCCGAGTTGCCGTACACGAGCGAAAGGTC
CAGCCACGAGGTGACGGTGGTGAGCTGCTCAGCGGGCGCCGACGGGTGGGTGGCACTGCA
CGGGTCTTCGCGGGTCGTGAGCGTACGGACAAAGTTGACGCACTCGGTCCCGGTCTGGCT
GTGGGCTGGATCGTTCTCCGGTACGATGATCGGGTAGCAGGTGGCGTGCGCGCGTTCCTT
TCCGATGAGCTTACCATCGTCGGTACAACAACGGGTAGCGTGTTTCTCTGTTGAAATTGT
GTTATTGTTAGTTTAAGAAGTGTAGAAATTCCCATAAATGCTTATCATTTGTTAAACGTG
CAACTTTGACAGCCGTGAATTTGACAGCAAAACAACTTCAAATTAGTGTGTAATGTTGAC
AGCTACCCATCAATCATTTGTCAGTTGCATTGGCATTGGCATTggagaacgatccggcac
caatttgtaatgatttgggtttgctgagggtgtcgaaatgtttggttatgttaAATACTC
ACTGGACTGGGTACCGCCGGCCTGCAGACTCATATCGTGCGTCATGATCTGTCCCCACTG
CATGTTTCCGAGGGTGAACTGCGGATCCGGGACGTCCTCCTCGCCGAACACGACCAGCGA
CAGCAGACGCGAGTTGGGCAGTTCCTGGCCGGTGACGGAGGTGGTCGGGCTGGAGATACC
ATCGCCGTACTTGGGCGTGAGCAGACGGCCGTACGGGCGGTTCGGGGTTCCCCAGGCCGG
GTTCTGCAGGTTGTTACAGGAGCCGTCAAAGGTGCGGTAGCGGGTCTTGGTGCATACTGG
TGGGGCCGGGCACTGGGTGGCAGCGTTGTACGCGCTCAGGAAGGGCACGGTGTACTTGGG
CTTGGCCTGGATCAGTGGGCTGTGGGAGAAACGTTTGAGAACTGGGTTCGGGGGACGACG
TTAAGAGGTTATGCTCACGCAAAGTGTGGGGCGTTCGAGTGGACAATATGCGAGGACGGG
TGGTAGACCGTGGCCGCAGGCTTGTGCAGGACACGGGCCGACGGCGTCTCATGGTGGATC
ACACTGTACGAGGTGGCCACGTTGACGGCGTTGGACTGGCCCAGCGCCAGCAGTGCTGTT
GCTACGACGAACAGCATCATCTAGGTGGGGAAGAAACGAAAGGGTGGGAAAGTGAGGTTA
GTTTCATGTTCGAACTTGGGAAGTGATCGTGTAGTTGGTATTCATTATTCAATGAGCGCG
ATCGCAGCAATAAATTGTGCAAAGTTTGCTTTTCCGCGAGCTACCTCACCAACTACCGTG
AAATTAGTTGCTTTATTTGTTTTGCTACAAGGTACCTCAATTGTTGCCAGGCGCTGGCGA
AATTTCAAGACCCTTGGTGACCCTTTCGCGGTTCGCTGAAGATCATCGAAGATCATCAAA
CAATGGGGGCTTGCATGCTCACGTTGTGACCACCCCGCAGTTCCGTGGAGTGCGCTACTC
GAACGGAGGCTGTCTGCATATTTATTGTAGATCATTGAATAGCGTGTATCATTAGTACAC
CCAACCGAGGAACGACACGGCAAGGGCGCGGGTCGTCGCGGCAAAGGCCGTCCTCTACAG
AGTCACACGATTTGCTCTTTTGCCTGGTTCTCTGGCGTTGAGAGCGACTATTTATGCACC
CTTGCTACCGCGGCGAAGCCGCCGTGGAGTTTGTTTTGATTCATAACTCACTCGTGGGGA
CACGCGACTTGTGAAGTGAGTTTTTACGCGCGGTTCAACAGGTCGGTCGGCGTTCATGTT
TAATTCAAGTGGTATTCTTGGTGGCAAGAACCCTTTTTGTTTCTTGCGGATTGAATTGCA
TTGAATAACGATTGGATTTGCTGAAAAGTAACAGTTTGCAGGTTGACTTTCAGAGCCTGA
AATGCCGTGGTCATAAATCAGCAAAAAGGTCTGACTGATCTTCCGACTCAGGATCATTGG
AATGTCAATTTTGCTGTGGATCACATTCCAACCCTGTAGTTTAATGTTTGTGGATCACAT
TCCAACCCTGCGTTTGACAGTTCGGCAGGGTTGCGCTGCAATCCACAGCGTGTGGAGCGT
TGCGAAACCACTGAAATGGCGTGGGTTCGCAAAAGGTCTTAGAACACGGCTCGCCGTCAT
CGTCCATAAAAGTAAACACGACACCACGACCTCCTGGAATCTGCGCCGCTCCACGGTTTG
ATCTGATCCAAGAACCCAATCCCATGAATGGCACCACGGAGCACGACTCCAATACCCGGA
ATTATGTAACGTGATCAGGCTAAGCTGTGTAAACACTCCACATTGAAACAAAAGAAGTCC
ATTACATTCTGAGCTGTAAAATTGCTTTATTATTGGAGGATCACGAATGGCCGATGAATG
GTGGCCGCTGCCAGTGGTACAAATACGTGACCATAAATTTGCATAACACCTCTCGGCAGC
TGCTGGTAGACCCTTCACCACTCCGCGCGCGATCTACATGTTCTACCTCTGCACTTATTT
TAATATATTTAAATTAATCTGCTTTTCCACCCGTTTTGCGGCAATCGATGCAAAATGAGT
ACGTGCGATCGCCGGATTACAATACTTGAGACCAACTACCGCTTACGATTGTTTGAACAA
TGAGCCGGGTTGGAATTTCAAGTGCACTACACTGAAATGATCTAGTTCTGTAGACTGCCA
CCTGCCGGCAGCGGCGGGTAATTAGATTAAAAATCGCGTTGCGATTGTTCTCAGCGCGAT
TTGACAGGTCCTGAGAACGCGCAAGCGCGTCGGTAATGAGATCACAATCTATGGACGAAA
CTCGTGATCTATCGGTTGATCGGGTGACCTCTCAAAGCGATCTTGAAGTGCTGTCATGTT
GCGGAGCAGTAAAGTATTTTATTCCGGCTGGATCGCGGACAGCTGTGAAGTATGACGCTG
AAATCGTGTTTGTTTTTATCGAGGTGAGGTTATGTCTGATGAGAAAGTTGATCATGGCTG
AACACTTCCAATTATAACTCAGTTTGACCCGCAACTAGTTTACAAGGCTGTCCGAACCAA
TTTGTACCAGGTGGAGTCACTTATGTCAATCAAACCGTCCACGTGGTCTCCACACATTCC
AACGCGTCAATTAGTTTCCAAACGGTTCCGATCCCAATCTGATCGCGGCTACCGTTGCTA
ATCTCTGAACCTAACCTCACTCATTAGTCATCCACACGCGAGATCACCCCCGCCGAGATC
CACACCTTCTGCCAGACGACGAGTTGTAACCTTAAACCGATCGGCGATCGAGACTCGAAG
ATTTGCTCCACTCACTGTTCAGCAAGATCCGATCGAGCCGCCCCAGCGTGGATTCAAGAT
TACAATCTTAAATTGCTGTTTAATAGCGCCCATTTCGCACCATGCGGGTTGGATTTCACG
TGGTTACGAGCCGGGAATCGCCGCCCAGATCGATCCCCGTGGTACCACAAGCGGCTAATT
GGGCCCAAGGTTGGTTGGTGTACAATACGGCGCGGTCAGTTGATTGGTTTAGGTTCTGAT
TGAAAGTGAAAGATTAGCATGTTTTAGGGGACGAGAACATGGGTGCTGGCGATCATAACA
TGGCAAATATGACCGCAGTAGTTACGGAATGTGTTGAAATGGGGGCTGTTTAGTGGTTAA
TTCTTGAAGACCACAGGCGACACTGGCAGCACTGCCGCAGTATTGTTTGTAAACAGTGAT
TGGAGGCGTGTTGTTGCTCTCACAAATTGTTGAAATGTTTCATCAACTTTTGAATGCAAT
TTTCCTTCCTGCAACGGTTGGTGAATGACATTTGAAATATTTCACCCGTTACTTTAGACA
GTtaagttgcattgttaatttgattttggttaaccgcggtaaattttcttgaaatatttc
gaactgttaCCACATTGTCAAGTAAACAAACTAttttttttattttttCACTGAACAATC
CAATAAATTGACAACAACTCCAGTCCGCCAGTGTCATGATCGCGATTTCGTGTAACCAAA
CAACAATCACCGCTCAAGATCGATCGCTGCAGGCCATCATCCCTAGAACTTGAAAGAAAC
GGTGACGACAGCCTCAAATCAACGCGTCAGTCAAATTGAATAGCACTGTGCAGAGGTCTT
CTCAACCAAGACCTCCAACGATGCGCCACAGTTGACGAAACAGAACCTTGCGCAACTGCG
CAACGGGGGCCTTCGACGATCATCCCCCCATTGACGGTCTACCGGATGATCACCACCGGT
GGTGGTCGATCGCGAACAGTGTCGCAAGTCGGAATCCGCGATCCGAATCTGGCCACTGGT
ACACTTTTACGATCACGACACGACTGCAAACGGCGCGATCGCGCTGGAAGACCCGCGGTT
CTTCTGGAAGCGTTACGACCTTGACCGGCGATCGGTAGCACGATCCGATCAATGCCGCGC
GTACCTTTCTCGTCGTGAAAGTCGCGGTGCGACTGCCCAGCCAGTTTGGCGACTTCCCTT
TTTTGCTCCAACCGGGCTCGTTACAGTTTCAGCCGATTATTGAATTTATTATTATTACCT
CACTTGGCCAGCCGTTGAAGTCACTGTACTTTGCGCGCGCGCTGTTGACGTCCGTCGTGT
TGCAGACGGAGGGAAAGCGCGCACACATTTGGGGAGGGAAAACTCGTTTTTTGAAGTTCG
TGAGGAACCGAACTGCATAAATCAGAGCACTAATGCGGACTACTAGCAAAGTGTAAGATT
TATCCGGTTTATATCAAGGAGCTACGGTTACGGCGAGCTGCACGTGAGTTGAGAGCTGAA
CGGTTCAGCGGGTATAGTGGGTTGATCTTGGGATAACAGTGCAAAGCACTTACAAGCCTG
AACGGGTTTTGCGGATCGAAAATATCGACCCAAAACCTTGGATAACCGGAGGAACAATGT
GCCGTCCGATCATTAAGGCATACTGTGCCGAGAGAACTGGTTAGGTTACAATCTGTTACA
AGTTCGGTAATTAGCCAGAGTATCAGTGCGTTCTGAGTGCGTTCAGATCTTGAGTTCTTG
TGCATCCTTCCATGACTGTACGCATATTGCGTTACGCTACATTAGTATTTGAGCAAACCa
aaaaaaGTGCGTAGAGCATGTATCGGTTAACAAAGCTGTGTACATTATGATCATGATCAG
TTGATTGCGTCCGCACTTCTTGAATAATCTGATCAAAGTTCTGTGCGAGCTGCCAGCTGC
TAAATTCGTAATTTAGTTGAAATTCTTTCAAATGTTCCTTAATTTGACAAAGAGTAGTCA
TTTTCGTGCATTGATCGCATAATGgatgaaatatttcatcagtcaattttgacagcacat
atcgcctcgacagctgtcacagcaaagtaaaaagcgtcagtcgatcatttgactaacaaa
atAATCAttttttttGTCAAAGTGGGTGATGAATTATTTCATCCTTCACTAACTGATCTG
AAGAAATGAATACGATTAATGCCAATTGAAAGTTTGACATTGATCGACAGCAGCTATCAA
AATTGCACGTTTTAATACAAAATTTGTCAGCAAAGTGACGTGGCCTTGTCGTATGAAATA
TTTCAAGTGATCTGTGAAAAAAGCGGATTATGTGCTCATGATTGATGGATGTTCTACTAA
GATCACCTAATCATTTTAAACGTCTTGTAACGATCTCAAACCACTCTTCACCGCCTCAAC
AACCAATATGCCACGCTCTCAGCCATCTTAATTGCCCGATCAAAACCGTCGGAGATGACA
TTTTATCGCGATCGCAACTGCCATAAATAACAACCCATTGAATTGGTATTACCGATGATC
ATCCACCTGACAGCTTCAGGTGTCGACCCAAAGTCCGATCGTGCCACGGATATCAACGGA
GCGATTATCGCGCGATCTCTAGAATCCTCATAAATCTGTCCACAAATCGATCGTCGATCG
GGTGTAATGAGCTCAGCTGCTACCTGCCTTGTCGTCACTTAATGAAGACATTAAGTCGCG
TCTCCGTTACGGCTAGTTAATGACCGAGAATcgcgcgcgccgcgcgGAGTGCATCCATGG
CAGCATCGTTTATGGTTTGTTAAACGGTGTAGCTAAACCTGTTTTTGTTGTAGCGGCGCT
ACCTTTTAAATACTTCGTTTTTTGTGACGACCTTTTTGGCAAACCTTTCAACTTCTTTGA
AGCGACGGCATCCGGTGATCGCTGCACACGACTTTTCAATAGCTGCTGTAGCGGTGAATA
ATTGGGTTAGTTGAATCttttttttttCTGAGTCAACATGTGGGTTAGCCGAACTGGAAC
GTGCAATATTTCGCGATCACCCGGCGCGATGCGATCTGCATGTGGCCAAAAAGGAAAGGC
GGTTTAGGGTCCATCAATCAGCGGTGCGGTTTGCGACCATATGGAACACGTGACCGGTTG
ATGGACGTGGGAATCGATGGTGGTCCATGACCTACACTCGCGGTGAGAGTCGTGTGTTGG
GTAACCGCGTTGAGTCACAAAACCCAGGATCGGTTCGATGTCCTCGCTGGTTTAAAACCT
CGCAGGGACCTCACCAAACCTTTTGAACACAAAGTAATATCACGTGCTTCAACCGTTTTC
CTCGTTGATCCAGTTCATGAAGATACGATCGGCCGAAATTATGAAACCGAAAAATCACCA
CCTTCAAAACGGAACTCCAAAACGAACCTTTATATTTTTCCGTATGGAAATGAATCACTC
GTAACGACCAGAACTTGCGGCAGGGTGTGAATCAAACGAGGCGCGAACGGCTACTACCGA
CAGCCGCCGCTGGAAAACCGGCGCCAAGCTGATTAGGGCCCCCGAAGTCGGAGTCGGCCC
ATTCGCTTTGGTGTAAAACACTGGCTTAATTATGCCGCAGGCAAGCACGGAAAGTTGAAA
GGAAATCGTTTTTTAAAAGTAAAGGAAAATTCCAAAATAATCATTCAAAACGATTTACGA
ACTGTCAATTTTGAAATATTTCAAATGTTGTTGCAAGACAGAAAATCAAAGGGTTGTGAG
TTCGAATCCTCAGATGTGAAATAAGCTGAATCTTCGGATGTTTCAAGAGTCGTGAATAAT
CTGGAAATACTGCCGAAGAGTAGAATGTCACCTGAAACATTTCATTAATGTCACATGTCT
AAGGTGTTGAACATGTTCTTGATTATTTTGCAGTTGACAGAACTTTCCGTGTTCCCATCA
TTTTCCCATTTTTCATATTATATTTTTCGTGCCGGACACTAGGCCGCGACTCAACTATGC
TGTTTTGTTGTAAATACAAGCTGTGCGGCATGCGCTTTACTGGTACTTCTGGGGGCGCAT
TTTGTTGCACATGCAAACGTGAACACCTTTCAGCAGCAGCCGTACTGCGGTGTTGATATG
GGCTTATGAAGTCAATTTTCAATTGATTAAGCCGACTCCCCGCCGCGGGGATGGTGAGAA
GACCCCGGCGCTCAAACTAACCTAATGATTATAGGGTGTTCACGTGGGGCTGATCCGCAC
AACATTATCAATCATTAAAATTAGATTTAACATAAGCGTCTTGAGCACTTGGGGCTATTT
TGACCCGATCAGACACGGTAGTTACATGGTTCAGTGAGCGACCTAATGAGCGGCTTCGAG
GCGTTATTTGCTCAGTCACCAGGAAAAAGTGATTAATCGAGAGCAAATAGAGAGGTTATG
GTTTCAAGAGGTGCCGGAGGCGAATGtttgccgtttgaagaatatgttaatttgaccgtt
tgaggaatctgctaTTTACATCCTGGTATTTTTACATTAGTGATCGATGAAAAGGATTGA
AATATTTCATCAACCAGCTATGGCAAATCGTAATCGCTTTCCCATCTTTACttttttttt
GCTGAGCTGTTTacacgcacgttcaaaaacacttagttttcgtcaaaaccgaacctactc
aaaattagtaaatagggcatcggtcagatttgagttaaATTGGAATCCGAAACCAGTTTA
ACAATACGGCTCAGATTCCGAACGGATATAAAAGTTGCAttgttaatttgattttggtta
accgcggtaaattttcttgaaatatttagaattgtcaaaaatccaccaaagcatatacca
catcacacaaaaaactgtggtagaaaagtatccaccgcgatcaattttttacagttcaac
gccaacgaattgtttcaagaaaatttatcacggttacccaaaatcaaatcaacaatgcaa
ctaaaatgtcaAAATTGACTGCTGAAATATTTCATCCACTTTTAAACAGCTGGGGAAGAA
GGAAAACGACTCATTATTTATCTGTCAAATGAAAAATTTCAAGCAATCGtagaaacaacc
cagtcacgacgttctagcaggattctagcagagttctcacagagctggatattcttacag
cattctggcagaaatgttccatcgttctagcaggattctggcagaaccagctctgctaga
atatttcgtgactgggaaaggtggcatgaaatttcaaaccTCCTTTTAGACGTAAATGAA
AAAGTCCTAATTGGCGTGTATTCACTGACGTTGCCTCTAATGTCAGCTGTACACGATTAG
CTGCTGTTACACAATTTGATGTAATTGTACCTCACCGCTTGTATTGTTTACTTTTGTCAC
AACCTTTTCCACGACTCTCCTGCGTCATTTTGAAGGGCTATACGAACCTGTAAAGAAAGA
AAGAGAAAAACAAACAACAATTAGTAAAATTAGTCCACTATGCTGAATCCAATCTGGGCA
CTAATTGCCACTTTCAACTTGAAAAAAGCTATACGTCTCAATCATAGAAAGTCTTTTGTT
TTCCGCGATCATTACGAAGGGATTATGAGGGCCCAACCAGCATCTTGATTTCTTATTAAA
AAAGCAAGTGCTGTCGTAAATTTTAACTACCGTGGGTGGGCGCAACGCTCGGGCTTAATA
ACCGCAGCAATTTAGATGCCATCCGATTAGAATCACTACTGGTACGTTCGTTTGAGCATA
AATCAAATCCGTTTTGATCAGCTGAAACGGGGAAGGTGGGCGTTCCCTAGGTGACGACCT
GCGCAGATCAATCTTTGCTCACCCCTCGAGGGGTCCACCAACTGCGCAGACTCCCGCCTG
ATGGGAAGCCATTGCATTGTAGTATCTTGAATCACGTGGAAAAGCGATTTTACCCGGTCG
CTAATTGGTTTGTATGGCGCGAAAAAAGATTCAATGAAACGAATGATACCTGTGTGATCG
ATCAAAACCGTGGCGCCAAGATTACGTGAGGTGGTTCCACAAATTTATCATTGGTTAATA
GTTTAAACTACTGTGGGACAGTGTGTTACTAGGTGGAATTTCTTAGAGTAAATCGGTGCA
GCTTTTTGTTAATCACAACACAGTTACACTCTAGAGGAAAAACTGATCAGATTGCGAAAA
AATCTCAATTTTTAACGGTGCCAAAGTGAGAGTACGATGCAAAATTGTACCACGCTTGAT
TGAAGATTTGATCGCGGGAGTGTTATGTCGCACCAGATCCAGTTCAGCAAGAGGTAGGGT
AATGTGGGTCGCAAACAAATCAATTTTTCATCCGCCTGTCAACCAGCGCGCGCGCTCTCG
TGAAAGCAAAACAAAAACGTGACAGTTTACGCTGGCGGCAGCGAAATGTGTCAGCGGCGT
TAGAAATTCGCTAAACCTCTGATGTAACGCAAAGTTCAGGGTGTTCATTAACGGCGGTTT
ATTGCCCCAATCGCGCTTACACGCTGCACCGAGAGGAGGAAGTAATTTGCAGAAATTTGT
ATCACCGCGGATCACGCGTCAGTCGTGGGAATCATGGCCTCCTCCGCAGACGGTGGGGTA
GCTGGAAATCTCTCACACGTCAAATTGATTACGCTCACATgcgcgcgcgcgcCCCCTTGT
TTACATTTGTACACTGTTAACATATTCCGTCCGAGTGTGTACTGTCACGGCATGCGAAAC
AATCAAGTTCAAATTACGGGTTTTCGTGCAAGCATAAAATACACACTTCACCTTTTTTAT
GATCTGGGGCCTCTTTTGTGAACCACCTTAATCAAACGaaaaaaaTTCTCACCGCACCAC
CACCCGCGTACCCTTTCACCTTAAGACCTACCCAAAGTTGGGTCGCACCGTTTACAAACA
ATGATTGCGCGCGGAGGACCTCACCGGTGACGGAACGAGTTGTTTGCAAACAAATCCGTG
CCGCACGCGAGAGAGGTGTTGTTTTGTGTGCGGAATTATGACATGTGGCATTGTTGTTAA
ATGAGCCATGTGGATTGTCGTGGCCCAACCGACGGTGGTCAAATCAGCGGGGGGTTCCGG
GTCAGCAAGCGGCATGATCAAGGCAGTGCCGTGGAATTAATCGCGAGTTGGTTTAATTGA
ATGTGGAAATTAAAGGCGTTTAATTTCATGGTTAGAAAATTGCCAGGAATTTAGCTGTTA
ACTGGGTGGGTTTTCATAAGCGAGCACGGCTTTGTTTTGCTAATTTGACAGGATGCAAGT
TGAATGCTAAAAATTTTATGTTGTTATCTTTGCGGAACCGTGTATGACTGAGCTGTCAAA
GTTCAAAATTGGGCTGCCAAAAATCATCAAAATGGCACAAACTTAAAAGTGTGTCGCCAA
AATCACCCAACTAGTTTGACCAACTAAAGTCAACATTAAAATGCAGCAAAAAGCAGGTGA
TTTTAATTTATCACCACCGCTCGTTAATCAGTGTGCAGCTTGATCGTAAAACTTGACCCT
TGGAAACACTGCGGTGTAACAATTCGACCTTGCCCGGTTTAACTGCGGTGTTTCTCGAGA
TTGTAAGCCTAATGAAATGGTCGTAAAATCGGTGACATTTAATCAATCGGATGGtttttt
ttttGAAAATTTGTGCAACAAGTTAACCCAAATTTGAGTGCTAATAGCGTTCTGTCAAAA
TAATAAAAGAGTACACGCTAACAGAAAAGAGGTCACTTTAAATTTTCATTAAATCGCGCT
ACATTTAAACACTGAAAAGCTTGCAATGTTTCATTTAACATTAACTCAGCCAATTTCCTC
AACGGGCCAATTCAAACCACATCCAATCATACGGCAGCAATTCATTAGACAACTCAACTC
GGTCGTTGGGTTGACCTGCAAAACAGAACTTTGGTGACACAAGGGGGGAGACAATTATCC
AAACTCTACACCATACTAAAAGGGTTACAAATTCTGAGCGTCGCGACGATTGGCGCAATA
ACCATAATAGGGTAGTCAACCTGCTACTTAGAACATAATTACTAAACTGCGGCCAAGTTG
TTCACCGTCGGGTAATTGTTCCACACTTTGTTGATCAACGGTAGCCGGCTGACTGATGAT
GGTTCGTGCTAATGACCAAGAATTCTTGAGCAACCGCGCGCGGTTAGAAGAGTTTTCGGT
ATGGATTACTCTATGTCGTCGTCAAAGTTTGACAGCGCAAGCGCAAGGTAGCGCAGAGCA
AAGGTGGCGATCGTGACGTTCTGGGCTGACATTTTGAGGGCTTTTGATCGGCTGCCAACT
TCTTCGGTATTTCGCAATCCTAGAGCCACAAGTTCAAGGTTGCTTAGCTCGAGGCGCAAC
CAGTAATTCACCAACTAACGATAACGATCTAGCCGCCGTTGGCGGTGTAGAATTAACGAC
CAGTTGACGAGAGAACAAGTGTCACCTGACAGTTGCGCCGGCGAAGGCGATCGACACCTG
CCGTATCCGTTAATGGTTTCAGGAAGTCAACGCGGGATTTTATCGCACTTTCAAAAACCG
ATACTATATTTAGGCTCTCGGTATCCATTAAGAGGTTAGGTGTGTCCAAGATTTGCTTTC
GAATGGCTGATTTATGGTTCGCCGGATAGAAGCCATTAATCAGTGGCTCACCTTCTAATT
TGGTGCACAAACAGACAGCGATTGGCAGCCGCGGTAATTGAGGGTACTCTCTTAATAGAC
TCACGAAAAAAGCGGTCAGCACGCTGTAATTATGAATTTTAGACGtttttttttCTTAAA
CAGTCTAACCGGTTAACGCTAGTAGGGGCTTGCTATTAATTGACGCGATTTTTTCACGAC
CAACGCACAAACATAATCCGGTTTCAGCACGATCCGTTCTGACAGGTGAGGAATTTCAGC
GTTCTAAGAGAGCCGATATTGTTCCGAACGCTGGTCACATTCGGGCTAATTGACCTCGCG
GATCCGGCTGCGGCCGGTACCTTCTACGGAATGTCGCAAGCGACCCATGGGGCAGCGCTT
AGAGCCGCTAAACGCCTCAATTCTAGCCGAGCTATGCCGACGAGGAGGCTTGTCGCGTTC
AGAAGCTGTGGCTACAAAGTTGCATTTTAATTGATTGGAGTCGTGGTTTGCAAGTTTCGA
GTTTAATCGACTTTAGGGTTGAAACTGGAGCGGATTGAAGCTGCGCGGAGACGACGGAGG
TTGATGATTTACTGCGCTGTCTGGGCGATGTCTGTGCGAAGCTACTGACTGTGTAGACTT
GTTGCATCTACGGACTCTACGTGTTCTACGAAGTACTACGATATGTAGATTTAGAACAGA
CATAGTCATTTTGTCACAGGGATTCTGTCAAGTTGATATCAAGTTGATCTTCGCTAGATC
ACGTTCAGGAATAACCCTTAAGCTAAGAATAGTTTGTAAACAAGCTAGTTCTAATACTCA
GGATAAGTTGTCTAAACAAAGAACAgaattcaactcagatttggtagaatttcgctaaaa
ttttgttaaattctgtgtgaaattcactcaactctaaaagatatcgcatttactcatttt
tgagtaagttcgattttggcggaaactgagtaattttaatcgagcgtgtAGAAATTGACA
GCTTCCGTTAGCAACCGAGGGGCACAACACTGCAAATTATTCTATCCGTTTCAGAAAAAG
AATAATTTTCCAGTCATGGAACCGCTTTTTGCACAAAATGACGATGCCTTCTGGTGTCGG
AATTTCAATCCATTTTCCACGGATAAAGCGCGAACCGATTTTGGTGTGAAAATGTTCAAG
CTCACCAAGCTCTCAAAATCAGCTAATAGGCTGATCAATTAAGTCACTTATCAAATGCCG
GCGAAGCATTCCGACGCGGAGGTGGCGGCCTTGCATTACGTAACCATGTCGGAGCATTTC
AACCAAGATGAAAGAGAACAACTTGaaaaaaaaTGAAACTTTAATTAGCGCTGCGAAATT
ACAGTCAAGTCTActtctttttgcccttcttatcgcccttcttgtcacccttcttgccac
tctttttgcccttcttcCCCTTTTCCTCCGCCGTGGCGCCGCTTCTTCAGATTTTCAAAC
TCCTCCTCGATGACTGCACGCACGCGTCTCTCGGACGCTCTCGACCATCGGTCCATTCGG
CGTCCTCAGTTCCAGCTCGATCTGGTTGGTGGCGTCCGCGTCCCGGGAGGTCTTGTTCTT
GCCCAGCTTCAGCACGAACACGTCCACGTTCGGGTCGTGGTAACCCTTGCGACAGATCTC
GATACCGCACGGGGTCGAGGTGACCGGAAGTTCCGGGTCGCGGGTTTGCATGCAAACCGA
GCGGGTTGGGTCCGGGCGTTTGCGCAGATCCTCGGCTCGGATCGGTTGCTTGCGCTTGCA
CATCATAAAGTCGGACTGCCACTGTTCGGCGGGGTACTTGAGGTTACCGCGGATCACCGG
AAGACGGCAGGCGTTTTCCTGCCGCTGGACGTAGCGTTCCTCGAGGGCGTAAACGCCCTC
CGGCAGGGTTAGGGAGGTCTGCGTGGGGAGATGAGGGTCGTGAAATTGTTGACACCTACG
AAGAAGCGACTTACCCAACACCCTTGGGTGCAACTTCCTTTCTGTTCCCCGTCCAACCTA
ACCTTTATGTCGGAGCTCTTCTCGACGCGCACGCAGATCGCGTTCCCGTTCAGCTCCGCC
GTGTACTCGTCGTACGGCGAGCACGGGATCTTCTCCTGGCTGCAGACCGACGCCGGCGGG
TTCGGAGGTAGCTTGTCCTCGCAGGGTCCACAAATGACCGGATGGGGATGGTTGACGGCG
TCGTACGCGACGCACTTCATGAAGCGCTCCTCTTGGTCGTCCTGGATGACCGACTTGAAG
CAGGTGATGGCCGTTTGAGACTCCTTCGCGCCGAACATGACCTTCTGGGTTATGCGCGGT
CCCAAGCACGCTATTCGCAGCGTCAACACGACACATCCGATCGTGACGTCCTGTTCCGTT
TGCAGCGGAAACAACGACTTGATCATATCGGACACCGGTTTGCTGTGCCGGGCGCACGAG
TCGGCGGACAGGACGGAAGTCTCGGATTTTTGCTCCATCTTTGCGTTGGCATCGTCGTAG
CTTTTGGCCAACTTCTGGAACAGCTCCGTCGCGGGCTCCTCCCAAGTCCCGAGCACTTTG
CTTGGACCCTTGGGTTGCTTCTCGACCGCGGAGATGCGGAACGTCAGCGGATCTCCGGCG
AGGTCCGCATCGGACAGGGTGAACATGCAGTTTTCGCCCATTTTGGACCGTTCAATGTCC
AGCTTGGAGCCAAAGTCCTTCTCGCAGACCTCACAGCGGGCCAGGTGGTTCAGCTGGAGA
CGGATGCAGCGTTCCGGACAGGTTTCGCATGGGGGATCCTCGGTTGATTTGGTAGTTGGA
AGTTCCGAGGGTTTTTCTGTCAAGGCCGGTTTGACCGTTGTGGTTGGTTTGTCCAAAGAG
GCGCGTTTGGACCCTGGTTTATCCGAAGAACTCGGTTTATCTGATGCCGTTTCTTTATCC
AGCGAAGCTCGCTTATCCGAAGAACTTGGTTTATCCAGCGAAGCTCGCTTGTCCGACGAC
GACGAAGTCGGTTTGGCCGGGTTCTCGGCCACTTGTGGACGGGAGAACATTTGCAGTTCA
TCGACGAGGAGTTCCAGGTGGAAGATTCGGtttgggcccatttttgaagatttggaaatt
tggaattttgggaatggaagaaattttgACACAGTCCTTTCGGGAAATTTTGAGAAATGA
CAGAAATTTTGCTGGCCTACTTTGTTGTTGAAATTTGATGATCTCGTTGTCCTAGAATGA
TCCAAATTTGGGCGAGCGTCTCAATCTTGGTTTGGGTTGGAGATTTATGATCCGTTGCAG
CCATATTGGTATGACTTCAAAAATAGTTAAAAGCAATGATGTTTAATGACCCAACATTTC
CAAACAAGCCTTTCGAATCCAATAAAAATCCAAATAGTGCCCGACTTAAGTTCGTGGATG
GCCTTCACGACTCATCAAGCGCGGCTACTATTTGGCCAAAACAATACTTTCGAATTTGCG
CCCCTTTCCCAGCACCGGCCAGCTCTCTCATGAAGGACCCCAAAACAACTCTCCGCTCCA
GTGAAGGCCATCCGAAAAAAGAAAATAATTCATAAATCATGTGCGGGTGACCCCTCGGAG
TACTCGTAATTAGACCCTCTAGCGGACAATTATCCAATTCATTGCGGTACAAAGCTGGAT
TCCCATAGTCGCGTTAGTTGCGTAATCGGCTTAACTGCCATCCGCACCCACACGACCATC
ATCAAGATCGAAGAAACGGCAGCAATTACTGCGTCAAAACGGTCCAATTCGAGCGATCTC
GCGCCACTGATTGATGAAAGTTAGTAAGGTCTAAGCCCTGCGTAACTAGATTAATTTATG
CACGATTTGTGCTGTGAGCTGTGGGGTCCGCGGAGAAAAATGAGGGGGTGCAGAGTTCGA
CCCCTCTCTTGCCAGAAGGGTTGGGGGAGGTTCCCACGTGTTGAAGGGATCGACCACTTC
TTGTTGGGGTATAGTTGGGTCACATCAAGGGTCTTAGCTAACCATTAAGTTGTTGCATAT
TATATTGCGATGCGAGCACATGCGTCAGATGAGGTGAGGTGAAATTATGCACATTTGCTA
CTGACTGGAGAACGAATAGTTTAGATTCCAATTAGTGAGAAGCTTTTTGAGTCGTGTAGA
GCTACTAACATGTAGAAATTGTTGTTAGGGTGTGGCAAGTTGCTGCCCTCTGACATTTGT
CGAAGTTCTCCAGATAAATTTGAGACCTTCCAAATTAAAAGTTATCGTCAAGaaaaaatt
aaaaaaCTATCGAGCTTTTGAAGCAGCCTAATTCAGCCCTGCATTTGACAGATGCTGTTT
CAAAACAAACGTTGTACTATTTTCATTCAAAGAACACAATCATGGCAAATAATGCTTTGG
TGTTACACAAATTAGCTTACAAAATACCCTAATTTCACGTCTCGCCAAAATCGCCGCAAG
ATGACTCAAATCACCCCGAAACAAATCCAATAAACGCCTGAAATTTGGATAACTACGTGT
TAAACAAGCCTAATAACACGTTTGAAGACCTCCGCGTGCCGCCATCTTTTAATTGTGCTG
CTCAGCGAAGAAAAGCCCAACGCAGCTTTCGTTGGTCTAGTAGACGACGAACCTTGGACG
GCTTTCCGATTCGATCGAAAACTGCTAATAACCACCTCGCCTTGGCAACACTGTTCTTCA
AATCTACATTCTGACAAGGCAGGCGCCGTTACTGGTCAAATTAAGAAATGCTTCTATTTA
TGCTTCTGTTGGTCTGGGTCAACTCACTTCCCCGATCGAATCTAGTCCGTTCTTGGTCGG
aaaaaaaaGTTTACCAAGCAAACTTTCGCAACATTTTGAGGTTAGGCACTTCTGGCAACC
ACTCCTCAAAGCTACTTAAATTCCCACGTCACCGTGTAGTTGCACAAAACCTTCATTCAC
CGCTATCAGAGTGTTAAACACACACTCTCGCCTTATTATCGTTTCATTGATAAAACTCGC
GCTGAGATTAACTAGACAGTaaaaaaaaaaGCCTACATCAGCATTCCAACGAAACCTTGT
CCATGTGACCCCCCAGCTTCTGTTGAGTTTTCCAGCGTGCGCTTTACGAGAAGAATGTTA
AAAGCTACAAGCGCAGCAAAAACGCGTCCAAAGGCATTTAATTACACCTGGCTTGAAGTG
TTGACTTAGTGGCTGCACCCCTCCCCCGTCTGACGACGATCTGGCAACGGTTCTGACGGT
TCTGATCTGGATCCGCTGAACAAGTGTAGAATCATGAGAAATGGCAAAATGGTTTTTCCT
TCCCCGATTCGTGAATTCTTGCAGGTCGCCACTTGTTGGCAGAGCTTGAGCTgggggggg
CTGTTTCAACATAATTCACATTTTCAGCAAGCAACATGTGCTTGAGCAGTTTGAACGGCT
CAACCAACCGGCCACAACGACTCTGGGGGTGGATGTGGAACAAGAGCGCGATGGACGGGG
TCATAAGTCGACGACGTTGCATGCGTTGCACATGCGATGCAATTTCCCAAATTGGCACTT
TGTGGTTCTGTTTTTTGAAGAGGACGACAAGAAAATGACGGTGGTCGATTCAGTTTGATG
AAATCGGATGAGGTTTGTGGTGGTATTGATTTGTAAGTTTCAATTTGAAAATTCCTGTAA
AAGTGTTCGACACTGAAGGTGGTATTCAATTAAAGGAAACTTTGTTTGCAAACTAGACAA
GACATACACTTTTGTCACCTTACCAATTTGAGCTTTAACTCATTAATGCTCattttttgt
atttatggtttagacaccttaaaatttgatttttaaattttttatcagttcaaaatatta
aaaatttgtcaatcaaactgttttataaaaaaacaaagcgttgtttttgcaagctacatc
ataaccaaacttttcgaccttttcaccaaacgttaaaacagtgcaaacattctccaaatc
ttttcccggaagtcttccggaaaagatccggaaatcatcttgtaagcttatcataatatt
tacctttttgacagttgtggtggtgtggctttgccgtagtcaagcggatgacaacaccac
cactgctgtcaaaaatggtaaatattatgatcgacttctccagcaaacagtcaaaacagt
gcaaatttgctccaaatctttttccggaacactttcggagaagatccggcaAATCATCTA
tagtaatccgatcagaatatttagctttttgacagttgtggtgatgtggctttgccgtag
gcaaatggatggtaacaccgccactactgtcaaaaatggtaaatattatgatcCAAGTTA
TGATCGGATTACTAGACGAATAATTTTGTTTGGTTCGACGTTTGCTGGAGGATTTCTAGT
GGATtttgaagattcttattgcatttgatcgggaggaaattatctccaacaaagtatatc
AACAATTGTTTAAGATTATTGTTGTTCTGTATTTAAATCAAAGTTTTCAAAAAATATTGA
TAATTTATTGTTGCATGGCAAAAATGAAATCAGCCAAACAATGttttttttttaattctt
gagtttaaaataagcttttctagtcagaaattcattcaaagtatgtttacatggcagctg
gaagtttgtttgcctcagatttgctatctctatctagcaaaagttttttgtcaggcagct
tatagcagtttttttggctgactgatatttcaacgaacatatctggagtttttttgaaaa
ggttcaataaaccatttccgccttccgtccaataaattaaccgccttgagtcagggttat
tgaaaaacacccaaaaagcaaaaactgaaaatttggtttatttgaccttttaaaaaaact
ccagatatttcgcaggactgtgacagttcgagctcgatcattgtttgcatcagaacactg
tgacggaagttcgagaagttttgggttaaattattattattttttcattgggcctagaaa
gccttaTTTAGTCATAGATTTTGCTCAACAGAACACGAAAAGTTCAAATCTGTACAAAAA
AGTATGTTAGATTCTTTGATGGTCTCAAAATTGACTGGACAAAGACCAAATAAGGTCAAT
TCGATTAAAATCATCTAATTAACGCAAAACATCTCCAAATTACCCAACTTCACCTTTGAA
ATTGTGCCGAAATTGAGCGATCCAAACCCATCAATCGATCGCACTGTGTTGCACTGTAAA
CATCCGGCGATCGGTCGGTAGCCGATTCTGCCAAGGCGTTTAGTGATCATCATGCACTGC
TCAAATGGTCACGAACTGCCAAGGTTCGTCTCATTATGCAATGGAAGATTTGGACAACGG
TTGGGCTTTTCTTTGAAATTTGCGGAAAGTTGCGGCACGCGTTGAAGATCTTCAAAAGAA
AGaaaaaaaaaaCACGCTTGGACCGTGTTATTAGGTTTGTTTAACACGTGATCATCAGCA
AATTACAGGTGTTTATTGAGTTTGCTTCGGGGTGATTTGAGTTGAGCAAGATTTTACTAt
ttttttAGGTTTGAAATTTATTGGGAAATATTTGTCGTTTAGAAGCATTTGAATCGATCA
TTTAATTCAATTTACTTCAAAGCTAATATGAATTACAAGCAACTTTGAACATGATCGCAG
CTTGGCCAAGTTGGTTATGTCACTATTGTTGTGTCACCCTTCGCTGCAAACCCTTCGTCA
TCCAATTATCCTAATCCTCAATCGATCACCACCTCATTAACTCCCGTAATCTGCCTTGGT
TAATACCCCTCGCAAACAATTTCGCCCTCCTCGAAAGTGCCCTCTCACGCGGTCTAACTG
CGCGCCCAAACAAAGTATTCGCGATCGATCCCTTCACACTCTTTACAACCAAGTGCAAAT
TTCACACCATCATCGTCGGTAAAACTGACCAAATGGGCTTATTTCGCCACTCTCGCGTGA
TGCAGTAGCAGATCAAACCACCCACGTGTCAATCAATCATGTCGCGGCGATGTTTTTCGA
GGGGGAGGATCGGTGATAAACACTGGTCGACACCAGAAGAAAGAAGTGGAAAGATCTTCG
ATAGGCCGCCGAATCGATTGGTTTTGACGCGCGCGACAGGTGAGTTGAGACGTGTGCCCA
CCTTAACGGTACACTGGCGAACTGGGGCAGTACTGCTCAGAGCCGCTCAAGCCGATCAAG
ATCGAACTAAGTAGCTAAGTAGCGAGGAATGTTTGCGGTTTGAGTGGTTTGACGCGATAG
AGAGGGTGATTTTGAAGTATTTTGATTGTTTCTTTCGTCGGGGAATGCATTTAGATCAAT
TTAAATATCGATGAAATATGATTGTCGGACTTAAATCATGCTTGATCACGCACTCAGGAA
ACGATTCGTTGCTCACTACTCATTTTCGATCCAAAGCCTTCTTTGATTTGCTATAGGCCT
ACTTTACTTGTTGGCGATTTTACTCAACTTATGGTACTGTTTGAGCGATGTACATTTTGC
TCATTTGCGATTGTAAAGAGAGGGAGAGAAGAGAGCGAATGCTTTCGCTCACTCGTGAGT
GAGTGATGAATAACTCAAGATGCGTCAAAATATACTTGCTGAGGGAATCTCCTTGGTTGA
TTTGAAATTACCTGAAAATAAAAGAAAGAAAAGTATGATTAGAAGACTATGTCAATCAGT
AACTAAATGTCAAAATGTAGTTCAACTTTTTCTATGCCAATGTCGCCCGGTAGGCTCTAG
AGAAATCCAATTTGCACCTAAAACATTCCAAATTTGGAATATAAAATTCGAAACTAGGTT
TCGTTCGCAGCAATTTCCAACCCACGGCCCCAAGAGGCGGAAAATGCTCATTAAAAGAAG
CAAATTTAATAAAACCAATTAAATCGTTGCCAGTACCACGACTAAATTCCATaaaaaaaa
aTCCCCGCATATCAATCGCTGCCCACCGAGTGGGCAGTACATAAACGTTATATTAATTAT
TGACCACCTTTCCGACGACCAGCCCCGGTCGTCCCCACGGTTGAGCAATTCATCAGGCTT
TAATATTTTTTCTATATAAATTATTTCACTCCACTATCAATTAAGCTGCCCAACCACTCA
CTCAGCGAGATTTCTTCCCCTCTCTCGCGATGACAGCTCGAATTCTTGGGATTGTTTCCA
ATTTAGCGCGCTTTTCCGCGATTAAACGCGCGCTACCCCCAATCAAGTCGAGGTGTCGTG
ACGTACTGACCAGCTGTCAACCGCCGCGCGATCATTGAGGAATGTCTTCGTTTGGGGTTG
AAACAAACCTCATTTTCATCGAAATTAGACCTGCCCAAAGTAGATCGCCGCCGATAGTGT
GGGCATTTGAGGGTTATGTTTGGAAAAGCGTTGAGGCGGTGTGACTGAAGCAACCGCGCT
GTCGTGATGGATCGAACTGGTAATTAGCGGCGATTGATGGCGATTGATTGGGCTTTTTGG
GTGGTCTGAGGAATTCTGGGTGGTCGAGGTACTCCAGTTTTGGTAAAACTATTGGGAATT
GCTCAAAGTTTAAATTTTAAGTTTAGGCTCGCATGAAGCACAAACAACTTccccagtaaa
tgtcaaatcatacaaaatgctgccggatcttttccggaagagagttgacgtctgctggtg
gagtcttcatgtttggttatgttaccacttgcaaaaTAAAACATTGTAGCTCAAAGTTGA
TTTGCCGCGTGTATCTTTTGGTAAAACCAGCAATATCTTTGTTTACAAACGAACCTATAG
GGGAAGTTGGTACACAATTGCATTCTTCAAAAAGGATTTCTTTTTTATAGTCTTCTATAT
GCTCAATGAAGACAATTTTTTAAATCAAGCAAAACAACTTAAATGGCCCAAATATGTTTT
GCATCAACAATGTTTTACTAGAAATAAGGAGTTACTACGGTGACTCTGGCAACACTGCCA
TAAATCGAGCAAGCTTATTCAGCAAAATTTGAATAAAACTCCTCTAACCATAAACTAAGC
CACTCTTATGTCACACACATGACACCGACAATTGATCAATCAAATTGTTCCACTCCAAAC
ATATAAAAAGAGGCCGGCAAAAGCTCAGCGGAAGTGCAATTTGTCTGCACTAGCAACTCC
CTGCCCTGCCTCAAGGTGCATTGAACGCCCGATGATCGTCCGAGTCTCAAGACCGACTGT
ATGAAAACAGAGAAAATCCAACCGAAAAGATAACTGCAGATAATGGCACCCCCTAAGCTG
CCGCTCAGCAGCAGCTCCAACTCTGCATAATGTATTAAGCTAGTGACTTTGGTTAAGGTG
CGATACCCCTTGGAGCGGAGCGTCTATTAAGGGGAAGTTAGTTAGGATCCACTTGATTCG
GGGTGGTGCCTTGCAAGGGATACCCGATCTTCGTTACGAAGAGCATACGCAGATCTTGAT
CAACCTGATCCAGCTGTAATTGAGTCGTTTGTTCAACGAGTTGATTGGAGTTAACTCAAC
CAACCAGAGTTGGCAACAATGTCAAACGCCGATTTCCCGAGCAATTTGACGACGCCATAA
GGAAGTGGCCATCCCCTCACGCCAACAACATTCCCGAACTGGTTCGGCAGCTAATGCGCC
GAAAGTGGcccccccAATTAGGGTACTTCTGCGGAGCTGTCGACATTCTTAAACTTCCGC
GAAAAGCAATTTCGCGTTCCGCGGCGGCCAAGTTCAGCCGTCAAGTGCGCGCCGCCGGTT
TCACTTTCAAATTTGTGATAATGGCACTCCCCTCGAGTTGAAGTGCTCGCCGAGAGGTGT
TGAGAATCGCGCCGGTTGATGGATGGCCTCGTGCCACGCGGATCTTCACAAAGAACTGAA
GATTGGTGAACTCCACGGTGTACAAAAGTAGTTCAGAAGATCTTTGCCGTGCAACGATTT
CCAGAACATCTGTGCAAAGGAGATCGATGGGAAATTGGCGGACCACGTCACAGAGATGAG
AAACCCGGGGGAGGTCGGAATGTTTAACTTTATAATGTCAAACTCGTGAGATGCGAGGGA
TGTTCGATACCGCAGCAAGAGGGAGGTTCGCCCCTATTTGCACGGCATTGGGTAGCGCCA
CTGGAATACTCCATGCATGTCGAAGGGGTAACTTCGGCAAATGTCACTGTTGGGACTGAG
ATGATACATTTGAGCAGAAGATCTGTTTGCATTTGATTGCCAAAGGGGTGTGATCAGACC
AGTTATGTTTACATCACGTGCTGGGACCAGCTCCAGAACTGTCATTAAACGTTTTGTCCT
TGAAACGAGAAGAAACACGCAAATGGAGCATGAACATGAACTAGCGATCGCGTCGCGACT
TGGCGACTGACTTACTTTAGATTTGTAAACACGTGTTTGCGTTGATCGTCTAATCGCTCA
GTACGCACAAGAATCCAGAGTTCCGCAAGCAACTTAAGTTCTGTAAAAACACCTAACCTC
TACCCCAAAGTGACCTGGATTAGGCGCAACCAGTTAACTCACGCACAGAGCTGTCCACTA
AGCTCAAATCTGCAATAACATACATATATATTAGAAAAACTACCTGTTTCACGACTTCAA
GTACAACAAAGTTGTTGATGTTGAATAACATCCGTCCGTGTGAAACGGCGAAGGACACAG
CTCGCAAACCTCGAACCGACTTGCTCTTAAGGTTTCCCAGCTCCATTACGAGTGTAATTG
GAGCAAATCTACAGATCGACTCAGGTGAAGTCCGGCGAGTACCGCGGTCGTTCAGAACAA
AAAGTAGACGAACTAGATAAGCAGACATCAGAAGTAGTTTGAACTCAAAATTGAGTAAAT
CAGCGTGTAGCGAAACGTCAAACGGTTCCAAGCGCTGGTGGCGCCATCAGTTCTGGAGGT
GGTGCGTCATAGAACCAAGCTTTGACCAACCGTAACACTTGGTGATGAAACTGAATCTAC
TTTCACGTCTGCCTGTCTGTGCTTGAAACGCCTTCGGCTGTTCGCGACCTCGTCGCGAAG
AAATGGCAACACATGCGTTTCAAGGGaaaaaaaTGCACCAATATTAAATTGTAGATTTAA
CACGAGTCAATAAATCATACACCGTTGAGGGATTTCTGCAATCGATCAGCAGAACAAGTC
GCGAGTCCGCTAGGCGTGGACAGCCCGAGTTGCTGCACCAGGTACGGTCTCGTTTGACAG
GAATTCACTCGTCGTACGCGCCGTGAGTAACATGTCAATCATCGGGTAATTATTGTTATA
TAATCGGCATTGCTGCCGGTGGGGTTCTGCGCGAGGCCGGTCGGGCACCCTCGGGGCGGA
CCACTTGCCAGGATCAGGGTCTTTCGACTCTATGCCAAGAGTGCGGTGCGTGTTAAAATG
TTGTTGCTCGAGATTCGGAGATCTTAAGAGCTCCCCATTTGTCAAGCTTGGTGGGTTTGG
TCTGAGTTGGACTTTCACGACCTGGGAAATTTGCGGTTTATTAATTGGTTGAGGGCTAGA
AATGGCGCGGGTTGCGACACCTTGAGCAGaaaaaaaaCGTTGATCGAATCGATTAGGCTG
ACGAGGGCACGTCGTAGAACCAGCAGCTATGATTGATTATTGTGGAAATTAGAGAAAAAT
TGCAGCGTTGGAGATTGAGATCAACCCATTGATTTCAATCGTTTTGACAAATCGTAACAG
TTTTGCCAACTCAACCAGCTTGTAGGTCGTAGACCTACAAGATCTAATAACACATTTTCC
CATCACTTCCAATCAAACTCAACATGTCAAAACCATCATAAAAATCACACGTTCTCAACC
ACCTCGCATTGCAAGCCACGTGATTGGAATCCACTCTGACCCGCGGTGTTCATCTAATTA
ACGATCTCTTAATTGAAGAGACCACCGCCGGATAGCTTACAACTCTGCGTGCAACAGCCC
ACCTGGGGCCGCCGCACGAAGTGCAACAATTTGCCACGGAATTAACCCTTTTTCGGAGTT
GCCACCTCGAATTGCTGCAGCTGAAGAAAGGCACAATCAGCATTTTCAAAGTGAGTCCTT
GAACATTGGCTGCTGCGCAGCAGCGGACGTTCTCTTCGGCGATTCTTCTGAAGAGTGGTT
GTTCTGGAAGAGTTCTAGAGTTCTGCGCCGAAAATGGACATTTGGAGGTCGTTTTccccc
ccTCATCTGGAACAAAGTGACAAGTAACAAGTTGATTTGGGGACTTTCGAAACTTCAATG
TCGACCAGTTTGACTCCAGAAAGGAGCACTTTGTTTGATTTAAGATAATGGGATTAAAAG
TGGTTCTTTCGGGACTATTGTTGTGAACCTTGAGGAGCTGTGGAAATTTCCCAATAAATT
AAGTATATTATGGGAATTCAACCTGGTGACGCAGGTGGGACGAAAGTGATTTTTTATGTT
TCGCACTGAAGGAGCTGGTAATTTATTGTGAAACAGAACAGTTAATTAACGTGCTTGTCA
ATTAAGGAGGTCGATGATTTTTTGTTCCTTGGCGGCAGTGGTGCTTAAACAACTTTAATG
CAACTCTTATTTTTGACGTTTCGTTGTCAAGAAATATTGAAACAtttttttAATCCCGAG
ATATAAAAATAGCAAAATATAGCATGATTTTTTAATCCGAGCTAAAAATAGACACACAAT
TGAACAAAATAACAAAAAATCATGAAATCTTCTGTCCttttttctgtattttcaatgtat
tttataaaaaggattttttatggtgaatttgtatctgtttttttttgtttttCATTCACG
GGAAGGCTGTACAAGGCAAAACTATCAATCGATTGGGTTTTCTATTGACTTAGAAAATAG
AAGAGGGAACATTCTAATCTACCCTAAGAATGATATGACAATATGATATTTAAGTTCAGT
CAAGAAAGGCTAATTTATCTAAATCATGCCTACCTCAGTTTCCCGCGTAAAATCACTTGA
AAAAATTAAGATAATCATAACtttttttAAGAATTAAATTTGCATTTGCTTCGGAAATAA
GATATGTTTAAATTGAGTTGAATTCAGCAGTTAATTTGAAATAATCGACAGCTGtttttt
tttATTCAATGTTTCAAATACTATGTGAAATATTAAAATAAAAACCtttttttCTAATCC
CACACAAAAACTCAAATTTGATACCTTTTTTGAGTAACCAATATAGCACAGACAGACAGC
CTTAAATAttttttttGTTCAAAAATCCGTCGATTACGTCGGTTAAGTGTTTGATATTGT
GAGTGCAAaaggtgtgtagattagataaggtaaagcgatttttacagctgtcaaaaaata
gttgtcacaaaaaccgtattttacaggaaggtgctgtgtcctatccctcgcctagaccag
accaaaatccatgataaagctgtcagaccaaatctgtcagaccaagactgtcagaccaaa
gagcaattttggtcttcgacaaaggtacacacaaatcaagaaaagaaaatttgaaaaaga
attttattttttccaattcaatgactggtttcggactgcaaaattgaatgtacgccagaa
aatgattaaacagtgcggcgtcctgtacaccgacaattaaataagcagttgaaagcctta
ttcttccactttaatttttgatcgcgttttcggtttacacctgaacaatcctgaaattat
ttatgcgaatttgtgattcctctcgttcGTtgaagattttcagaaaagttcatatatcat
tttccgggcaaattttacagcagttttgctgcaaaagcaaaacaaaaaaattaccaaaaa
aatgatcatttttttttaaatctgtgataaaatccggttttcgtggttactattttttaa
cagttggaaaacTGgtgagagcataaagttccatgcaactgccaaacgtgtgtaacagag
cggtggtgaattcaaagttgccgaggtgagtttccatgtaatcaaaatgaccgttaaatt
gctgattgacataatttaaatattgttacggctgtttgtctTTTAAATCAATTCGGATTG
CAGCGATTTTTCCATGAATCGAGTCAAtttttttCTGTTAAGGGGCCATCCAAATATTTT
TGATTTTCTAATTTaaaaaaaTAAATAAAATTACTGCAATGAAATACTTAtttttttcca
gaaaaagtgttcacgtagtttatggatggtccctagttgatatttgcctctaaaaaatAC
AAGGTTTTGCGCAATTTTTTCGAGTTAAAATTGATAGAACTTAACAAATAGTGTTCAAAA
GATAAAATTGAGCTTACTCATGACATGTCAGCTCAGAAAATTTATTGTTTTAAGAATATG
AAAACTGAAGttttttttttCAATGGAGTAAAGTTTATTTATTTTCATCTTACTCTTGAA
GACAAAATTGTTAATTAAAATTAATTATGGCCTGATATGAAATTATGGAAAAAATACTGA
TTTATTTTTCaaaaccaagtttatctttgtacacacttagattttttaccgaattcggta
aagtttatcgaattttcaactgctgaacagttcgataaactgaaaattaccgaattcggt
aatgaagttcattattgttcctcgtacagctgaaattcggtaaaattttgttcattttga
cagatggtttaccgatctaaactttaccgattttacaactaccgaatccgttaaaaatct
atgtgtgcatttttcatttttgtatgaatttatattttttCAATTAATTGGAAAAATAAA
TCTAAACAAGTTGAATGCATAGTTTTACTGGATTGACAAGATTTATTAAAATGGAAAGGT
aaaaaaataaaaaTAtttttttAAACAAGATTATAAACATTGAATAATGTTTCAATCAAA
AAAGTTCTTGAACTCAAGTTTGAGAACCCCGTTTGGCACCTGCCATCACGCTGCTCGTGC
ACCGGCTAAATAAATATTGGACCTCAAGGACGGAAGGCTGGACTTTCACACGACCTGGGC
TCCAACTTTTGGAGCGATGGTTACCATGCTCAAGGGAAGTCGAGGAACGCTATTTCACAA
TGTTTTGACACATGCAATCATGAGTCAACAAAATTATAGCAAATCTCTACCCTAAATTGG
GGGCGAATACGCGAAACTGACATTGACCAAAACATAAACATTTCGAAAACTGAACATGaa
aaaaaCTGGAGCACTCAACTCAAGAGACCACTTAATCGTGTCGATAAGAAAATTAAAAGA
CATCATGTTTTAAGTCACGTCCACAAAGCGTGTAAAAACGTGTGTAACGAGTCCAAATAA
GAGCATTTCTTAAAATCAGAGATGCGGCCGAACGTGTTCAAAATTGAATTACAAATTTGT
CGGGGGTGGAGGGCGGCTTTCACGTGCCCATAAACTGATCTCGTATCAAATCTTCAAAGT
AAAAGTTATATCACGCGTTGACCACCACCACTTGCTGGTGTGCCGATTTCGGAAATCTAT
GGACCAAAAATGAGCTTGTTTGTTCGTGACTTTCGAACttttttgttttttGGTCGGATG
TCAAGCGaaaaaaaaaaCAACTAAATTTAATTTATCGTTCGATGTGTGATTAGATTGCAT
CATCTGCAAAACAGGTTTGtttttttttCGCAAAGAGTTTATCTTATCGCAGAAATGGTT
TGTCTACCCGATACAATGGTTTCGTGGCCAATTAAATCAGACCAACCATTATTCGTGCAA
CCTGGCGCGATTTGATTAGATGCATTCAATCAATCTTGCTCGGAAGCTGTTCCAGTTTGA
ATGGCAGTCTGGACCATCGTTCGTTATCTTTGAATGGAGAGCGCGACAATTATGCAATTT
TCGGGGCAACCACATTTGGCACGTACTTGAAAGTCGTTAAAATCGTTGCTTCATCTCTGG
CTCAAATTGTCATTCGTTTCGAGTTTGTTTGAAAAATGGCAAACTAGATTTGAATCTCTA
GAAACGCGGTTTGGCCAATGTCAGAGTGGACATTAGAGGAAATTGTTTGTTGTCTTTACG
CCTCTGTTTTGTCTGATGTGATGAATTGGTTTGCAGCTTAGCCGAGGGCTGTGGCAAACT
CATTATTGGTGTTTTGAGCCACCTTGATGCTTGAATGGGTATTTGACAATGAAATAAATT
CAATTTAATATGAATCTGAATAAGAGAATAAGATTTGTGTGtaagttttgatttttttaa
gtttttaattttttcctgttttacttatttatatttttattccctttcatatttttttta
AAGAGATCAGAGGTAAAGCATCATTTTACATTAAAATTGAAATATTAATTTaaaaaaaaa
aGTTTGCGATCGATTGAGACTGATAAATACGTACTTCACAACTTTCATTTCAAAATTAAA
ATCCCTTTTCAAATCACAGTCtaaaacaggcctgcccaacctttttgactcaattttctc
atttttgttcgtcaaaataacaattgttcatattttcatggtttatttgatggaatcggt
tctcagatgaccagtaaaataactttggcaaaagttttaaaacaataacgtaatgtgaat
attttttttttcaaaattttgtcaaaattattttaactggtcatttgagaaccgattcca
tcaaataaaccatgaaaaaattaacaattgtcatttttacgatAGTTTTTTCTTGAAATT
CAACTGTCTAAAATATTTGTAAATGTAAAATTaaaaaaaaTACGTAATTTTCATTTATTG
ACATTCcccgggcagacggtaataacaaaatttatgccatttcaataacaaatactgtta
aaataacagaaaatgttatggaatcttcttgaaaattctaattttgcataagagttcaat
aacagtttatgttatcataacaaaatttgttattggtctgattttggttggaagccaaaa
caactttggaataacatgttttgttctggaagaatacctccaactgttattgggatgatc
ggattagttgttaaaataacgaaaaaataataacaaagatttattcgtaggataactaaa
aatgttattagtctgttattacaataacaatccaataaccaaaaaatcataacgacgaat
aacaaatcttgttataaataacataaaatgttattggcctagtattttcaaatatcaaaa
aatgttattctcaagttatttccgtctgctcgggttgaaatTAAACATTAGATTTTAAGC
ATTTGGAAGTTTGTAAACTCTCTCGGAGTTTTAAAGAAGAATTCATACAATTTTTTAAAC
TTTTCGAGGTAAAAATCAGGCTTGAATATTTTGTTTTTTATTCAAATTTCATGCCGATTT
TTCCCGACCCCGGTGCATTTATTCAACATTTCTAAGTTTCTGTGAAGAATTTGGTAAAAA
GGTAGAACAGTTTAATATTTCTTTTCTTGATGGAACCTTGCTTTGTACTCCATAAAcatc
aaaaaacttttttcacattgttttaattttttttgttccttttttctgaattctatttat
aaataactacaactttgccgaagataccaaatcgatccgaaatccaatttcgagatacag
atttttgaatacttttttaccaacatttatacaaatttGATTTTGAGTCGGGTATCACAA
AGTTTAAGCCAAATATAATTTCAATCTGAAAATTTTTTAGGGTTGCTTGAAAATTTAGAC
AATAGATTTTAAAATTTAgtttttctcaaaacaccgagttgatttgcgggtgccacgata
tctcgagatgggatagaccaaattggctgaaattttgggtgaagactctcaagacatgtc
ccgtgtgcatgacgaagcccgatttaaaaattttgaattttcaaaaaatacaaaaatcaa
aaactggagattttttatatgaaaaaactgaaaatatttttatcttttttttaaataaac
tttttgaaattcggccttcgtcatgcacactggaccggtttaacgagtcttcaccaaaat
tttgagccgatttggtccagtcaatgttgagatatcgaggcacccgttttttgaaactgc
taacttcaagtagatatatctcggcaatgatacaaccaaatgtcttcaaatttgttttgt
taatagatgaaaatgtatattttaatgccctgaaaacagattttgaaaaaagtttaattg
tgtgctcaaaccgacctctgacatttttgccgatttacatgtatgtaatcccttaagccA
AATCTAATTCAAATCTAATATTTTTTCAGGGGTGTTTGAAAATTTAAACATTAAATTTTG
AAAAATATACAAAAATCTTCATTTCAAGTAAGCATAAATCTTACTAATCTTACCaaaaaa
aGTCATATTGATATGCAAATTTTTGCGCTTAAAAAATATATAGACCCTTAAAAATATTAT
TTCGATGGAAAAACTTCTCACAAAATTTTGCAGGAATTATTTAGCCtttttttAAACCAA
ATTTATAATATAAAACAAAACAATTAGTTGTTGAACTTCATTGTTATAAAAATATAAATT
TGAATTTAGtttttttttGTCACGGTTTCATGCTTCTCATCATAGTTTTTGAACTATTGA
GAATTGACACAAAACACTTAGAAATTATGTAAAAATAAAGATTTTGCTGTTTTTCACCAA
TTTGACATGTTCTTTTAACAACTTTTACAGAACAGAATTTTTCAAATACATCCGTATTTC
CACTGTGTGTGTTTTTCCAATCCAGGTAAAACAGTTTTCCTTGCGTGATTTTTTGTTTCG
CCAATTTTTTAATCAGCCTTTCCACTTATAATCCAATTGTCCTTCTAGGCTGGCAAACTG
TCACAATCACTCGTGTCCAAATCCACTAtttttttCCAAAAATTAGGATTCGCTTCAATG
TCCTTTCAGCTTGAtttttttttCTTAATCTGCTCACCTTGATCACCTCGATCTCACGAT
CCGAAATAATCCTCGAATATGCTCGAACACGCACTATTTCAAAATCACTAACCACACTGA
TTCAAAAGATACTTATAGGaaaaaaaGGACCCCCTTGAAAGAAGTGAAAATATCCTTAAA
CACAAGAAAAACGAGAGAGAGGTCGAACTACCCGACCCGGATGATGCCCCAGAATGGACT
GTGACCGAGAGCACTTAGTTGAATCGGTTTTATACGCGCGGCATGGTTTATGGTGCAGAG
CGCCACCCCCGAAGCCCGACCCGAGCttttttttCGGGCCAACTCTCGAGCTTTTGCCGA
GCGGCGACCCGACGAAAAGTAGACACAGCAGAAGAAACATAAACAATACGAATTTGACCG
ACGATGCATTATGCATTTGGAGCAGCCGCTCGGCGAACGAAAGGAAAATTTGAGAGCAAG
CGCGAGAGCGAGCGCAAACATTGCTCTTTTGCTATAAAGTTGCACGCGGTCGAGCGCGCT
CGGGCTCCGATGCCATAAAGTGGCACGCGAGAGCGAACGAAGAAAACGTGCTTCGGCGGA
GGGTGAATGGGCAGAAAATCAATATTCTGTTTGAGGTCCGAACCGGGTTCGTCACTTGGT
GAGTAATTCAAAGCTGATTAGTAGTTGAGACTGAGAGCTGAACTCGCGAGTCGAGTTGGA
AAAGCTTATTACAGTGTTGGAAGAATTAATTAGAAAAAGAAATTAAAAATCAACCTTCAT
TTTCAATGTATTAACCATTTTATCAAATCGAtaaaatttataaaaaaaatttaagtataa
ataaaaaaaTGGCAACACTTCTAAGCAAAAATCCCGAAACCTGAAACCAGATTTCCGCCA
ATTCAGCATGATCAAGCTCAATAGATCCATAGATCGGGTTTTTTAGTCGCATTGTCCTCC
CCTCAACCTCTTTGCGTTTTTGAAACAACAAAAAAGAAAATTAAGCTCAGTTGACGTTCT
GCTGGGGCCTTCTTGGGCCGGCGGTAAATTGTATCGCGTCTGCCTACACAGGTGATATGC
CTGGGGTGCCAGGTGCAAGCCGGTGGTGGTGGGTAATTAAATTGATTAGCTTTGTGCGCA
CGGCGCGTACGCGTGTCCTGTCAAGTTCTATGACTCTTGTGTGACAAGAGTAGTGAAACA
TGAAAAAGTTTATGTTGTTAAGGGGTTGCATATGAATAGattttgtttgaattttgtttg
aatttaaaaccaaaacataaggatataaaatatgcggtccggactcgattatccgaagtt
tcgatttttcgaaggtttgtattggatttcggataatcgaatcagttttgttcgtttttt
ttattttcatgctttttcatcaaattctaatccccattttagttattcccttcggttatc
cgaaattgaattttCAAGCTAATTTTATGTCTAATTTTGaaaaaaaaaTGATCTTATGTA
ATTTCATTCAACATACCGTCAAATTATTGGCAAAGTTATAGAAAGGATTAGTGAAATTTT
TCGGATAACCGAATCAGTTTTGTTCGTAttttttttATTTTCATGCTTTTTCATCAAATT
CTAATCCCCATTTTAGTTATTTGCTTCGGTTACCCGAAATTAAAttttcaattgacttat
aagatgtttagttattcttcgaaaaaaactttgttattattttttgttttttttttaaca
actaatccgatcatcccaataacagttggaggtattcttccataagcggtatcccgggca
gacggtaataacaaaattaagaatatttcaataacaaatcctgttaaaataacaaaaagt
gttattattttatcctgaagttcaacttcaagaagaaaaaataataacagtttctgataa
aataacaaaatttggtattgaagtgatattatattgaaaatgtttaataacacgctaata
agaggaaatgttatacatttcaaaaactctcctaataataaaatttgttattcgttcggt
atactgacttagaaataaaattaccattaatcgcacaaatggaaaagtttctaagtgtcc
ataacacaatctgttattattttttcttttgttaaatatgtttagatctctggaataatt
ttgtctaatttcgtcggggtcattattttggccatgaaatggagtccttaagctaaaatt
attctgaaaagttgaaattttggaagttgatttttttaattatttgatataccccctata
ggactttgtttaaaatggttagaactatgagataattttgaccaatttcgtcagggtcat
tattttagccatgaaatggggttcttaagctaaaattattctaaaaagttgaaattttga
aagctgatttctttaagtatttgatataccccctttaggactttgtttaaaatggttaga
actatgggataattttgaccgatttcgtcggggtcattattttggccatgaaatggggtc
cttaagctaaaattattctaaaaagttgaaattttgaatgttgattttttaaattatttg
atataccctctaagggatttaactaaaattggctataactatgaaaaaattttgaccaat
ttcatcggggtcatttatttcaccatgaaatgggatttcaagctaaaattaatccgataa
aattaacttttgagagttcattttgttttttgaattttgttttattccctaacggaattg
atttatttattgagaatttttgaagtgtgaataacaaaaactgttattgttttcacagag
ccaggaagtcgaagctgacgttgaagtttgagatggagtaagacctcggagactgcatcg
gattcagcaaaatttcagcaacttttacttggagtcggaatctgtgaagtcgggtatttt
tggagagctgaagtcgtcgttgatgtcatatcttgcatccagagtcggagttgtcttcaa
agtatggattcaaagtcgcttagaggaaccctactctgcagccctgattagtaaagaaga
gtgacggcaactgcaggtttatttgcaaatggcaaataaaccaaaacaataacttttttt
gttttggagacatacaagttcaataannnnnnnnnnnnnnnnnnnnnnnnnnnnnnnnnn
nnnnnnnnnnnnnnnnnnnnnnnnnnnnnnnnnnnnnnnnnnnnnnnnnnnnnnnnnnnn
nnnnnntgcacttcggaaggaaccggtcaagaaaaaaaaatcaaatggatagcagcggca
gctaaagcaatccagagagggtgaagaaaagccccaagaaattgctccctctcctttttt
tttgctgttcgtaaagctgtttcttgacccctttccttccgatctgcgtactagcctata
acaaaaaaatgttgttccaaagttgttatggctttcaaccaataccagaccaataacaaa
ttttgttatgatagcataaactgttattaaacccttatgcaaaaatggatttttcatgaa
gattccataacactttctgtttttttgcagtatgtgttattgaaatggcatgaattttgt
tattaccgtttgtttggtagcaacagaagtgtgaatgaaaaaaaaaaCACGACTTAACAC
ATTTAAATCTGTTTTCAAGCGTTCATTTTAGTTTTGACAATAAAATGTTAAAGATTTTTA
AGCTTTTAATCTTTTAGGCTATTTTGACAAAAGTTTTAAAGGGGGAATTACTGCTTAAAC
GTATTTTGTATTTGaaaaaaaTACCTTAAAAATAATAGGAATGTCATAGGTTTTGTTTTA
ATTTTATATAAAAATGCCTTTTTATTTTCATTCAACAGGATCAACCTGAATACGTAAAGC
CTTAATAGTCAGCCTTTCAAATTTCACTTGTTAAGAAATTTTTTAGTTACCTCATTAAAT
ATTTTGTTATGTGAAGCAGGGCAAATAAACAACAGTATCGCAGTTAAAATAGGTGAAGAC
ataaaaaaaatatgagttatataaaataaagagataaaaaacaaaaataatgtaaaatat
ttttttttttcatttgcaattgaaaatgattttcacattttttgataaaatgaatcgttt
tcatgttttaggcatttttatgtatttctttctcgataatgatttttttttgcactacag
tccagactcgattatccgaagcttcaattatccgacgttcggtaaccgaatacgaatccg
gtttttaagtaccgtaaaacgtggattttttaaatctcaaaattaaaaaaaaagtttttt
cccatgccaatttgtatagaaaattgaatttatttgcgcaaggtgaggactgatccaatc
gttctcaaactttgaactgaaaaatggctgggctggaaaatcgactttgttattacaccc
taatgactcatactgattttaatttgcaactcgctgcataaactactattaagaaatatg
tAATTTGTTTGCCCCCGGATTTTGACGaaaaattttctttcatgtcaaaaaacacaaaat
caacaataacagctcgaaatttaaaaaaaTAGGAAGAAGAGAGTTGATTTGATTTTTTGC
GAATTTGACAGaaaaaaaaaTTCAGAGCAACATTACTTAAGTAAATCAGAATTATCATAA
AATGTAAAATACATCCTATAATGCAAATCAGTCTTCTGGTACCAGTCAAAATAGATTCTA
GATTGGCAATTCAATTAGAGAATGGAAAGGaataataaacacgtccaaataaaactttga
aataaaagcgtagaaaaatctaacgcaaaaaatgttgcaaatataaaaCTTTGGCCTTGA
CAAATGCGAATTCTATTGAAACCATCATCCAGATAATAATACTGCCAACTCCTTAAGCTA
AACCTGATGACAGTGGCTCCAACTCAATTGGCTATTTTAACGTGAATAGTAGTTTAACCA
CAAGCCGTCTAAAAGCCGACAACCTGGTACCAAACATGGTCCCCAGTTATCTGCGTCAAA
TTAATTGTTATATCACATGTTTGCAGTTTTTGCTTGGTTTTTGCTCCCTTATTTTCAGTA
TTATTCTCCAAGTTAAGGTGCAAGGTTTCGGTTTAATCTAGCGTTAAAACAGGCAACTAG
CTAGCAACGCGAAGGCGGCATAGTTGGAATGttttttttCCCTCCTAGTTTCGCATAGAA
CTACTGAACTGAGCTCTTGACACGCAGAGTTCAGGAAATTCAGCCCATGACTAAAGGGGC
GCGCACGCAAATCTCGGAACTGAGCTTCGCGCATGCCCAAGTGAGCGTTTGCGGCTGTAC
CGGTTCTAATGGCACGTGGTAGGTTCCACTAGGCTGTGAATTGAGGGGATAAATTTTTAC
GATTTCCGTCGATTTGATTTAAGTTGCGTTGATGGTGTGTGATTGTAGCTATATCTTTGG
CTAACGGGATCTAACCGGCTGGAAGTTAATTACTATTGTTGAATTTAAAATTGAGTCTGA
GTTGATACTGATTGTTTTGCATTTAATATTCGCTGTGAATCATGCGGTTTCATTCATATC
TATCCGAGAAGAGAGTGAAAGGTTCCATATTTGCCAAACTTTGCAGAGGATCCAATGGTC
AAAATCGCAGTCAAATTAGTTCGACCGATCTAAAGTTAACTTTTATTACAAACAACAAAC
TGCAGTGTTTCTAGTCCAAGGTCAGGGTTGCCAGGTCTTATGGTCAAAAATCTTGTTTTA
ACTGCATCTGTGGCGTTGCACAAAAAAGCAACTCTAGACAAACTTGTTAGCACTGCAGCA
ACTTTGAGGTAGGTTCAGAGTGCTCTTAAGGCTCCACACACCACTTCCACGTGAAGGAAT
CGGCGATAATTTTCGCCCCGAAACCGCTACCGCGTCTTAAATCAGGTAGCAACCGTCCGA
TGAAGATCTGTACGAACCCAACCGCCGAAGTGAATTAATTAATTAAAAGAAAAATGTGCG
ATTGTGAAAGAGTCCGACCGGCGGCGCGGCCGGCACTTTGAGCTTAGAGTTGTTTGGTAC
AAATCTCTCGTCAGTGCGCCACCTTAAGCGGTACAACTAGAGTACCTGCTTGCACCTTAC
GTTTTTTAAATAGGTGATAGGGGGTCGTCCATAAtttttttttGTTAAATAGATTCGCAA
TCTTTTTCACGATTTGTAGTCTCGtttttttAGATTTGTAAGTATCTCAATCACGTCATT
TAACCATGACCCCTTCTTCAGGTGAGAGTGCAAAGTCATTGAGGCGTTGAACGTGGTGGC
CTGGTTGGACAGTTGGTTCCACACTGGGAGATCCCTCATGTAACCACTTTTGGTTTGCGG
AGGCCGTCGACCGAATGTGGGAGATTGTCATGATCGGAGATGAATTTTCCACCTTTTACT
GGGCCATTTGATnnnnnnnnnnnnnnnnnnnnnnnnnnnnnnnnnnnnnnnnnnnnnnnn
nnnnnnnnnnnnnnnnnnnnnnnnnnnnnnnnnnnnnnnnnnnnnnnnnnnnnnnnnnnn
nnnnnnnnnnnnnnnnnnnnnnnnnnnnnnnnnnnnnnnnnnnnnnnnnnnnnnnnnnnn
nnnnnnnnnnnnnnnnnnnnnnnnnnnnnnnnnnnnnnnnnnnnnnnnnnnnnnnnnnnn
nnnnnnnnnnnnnnnnnnnnnnnnnnnnnnnnnnnnnnnnnnnnnnnnnnnnnnnnnnnn
nnnnnnnnnnnnnnnnnnnnnnnnnnnnnnnnnnnnnnnnnnnnnnnnnnnnnnnnnnnn
nnnnnnnnnnnnnnnnnnnnnnnnnnnnnnnnnnnnnnnnnnnnnnnnnnnnnnnnnnnn
nnnnnnnnnnnnnnnnnnnnnnnnnnnnnnnnnnnnnnnnnnnnnnnnnnnnnnnnnnnn
nnnnnnnnnnnnnnnnnnnnnnnnnnnnnnnnnnnnnnnnnnnnnnnnnnnnnnnnnnnn
nnnnnnnnnnnnnnnnnnnnnnnnnnnnnnnnnnnnnnnnnnnnnnnnnnnnnnnnnnnn
nnnnnnnnnnnnnnnnnnnnnnnnnnnnnnnnnnnnnnnnnnnnnnnnnnnnnnnnnnnn
nnnnnnnnnnnnnnnnnnnnnnnnnnnnnnnnnnnnnnnnnnnnnnnnnnnnnnnnnnnn
nnnnnnnnnnnnnnnnnnnnnnnnnnnnnnnnnnnnnnnnnnnnnnnnnnnnnnnnnnnn
TTAATTGCAACTCGCTGCATAAACTACTATAAAAATATGTAATTTGTTGCCTCAGATTTG
ACGAAAATTTGTTTAGGTCAAAGAACACAAAATCAACAATTACAGCTCGAAATTTAAAAA
ATAGGAAGAAGAGAATGACAAGAGAAAAGAGATTTTTGCGAATTCGACAGaaaaaaaaTT
AGAGCAACATTACTTGTGTAAATCAGAATTATCATAAAAGGTAAAATACATTCTATAATG
CAAATCAGTCTTCTGGTACCAGTCAAAATAGATTCTAGATTGGCAATTCAATTAGAGAAT
GGAAAGGaataataaatacgtcccaataaaactttgaaataaaagcgtagaaaaatctaa
cgcaaaaaatgttgcaaatataaaaCTTTGGCCTTGACAAATGCGAATTCTATTGAAACC
ATCAACCAGATAATAATACTGCCAACTCCTTAAGCTAAACCTGATGACAGTGGCTCCAAC
TCAATTGGCTATTTTAACGTGAATAGTAGTTTAACCACAAGCCGTCTAAAAGCCGACAAC
CTGGTACCAAACATGGTCCCCAGTTATCTGCGTCGAATTAATTGTTATATCACATGTTTG
CAGTTTTTGCTTGGTTTTTGCTCTCTTATTTTCAGTATTATTCTCCAAGTTAAGGTGCAA
GGTTTCGGTTTAATCTAGCGTTAAAACAGGCAACTAGCTAGCAACGCGAAGGTGGCATAG
CTGGAAGTTTTGTGTGttttttttCTAGTTGCTCATAGAACTACTGAACTGAGCTCTTGA
CACGCAGAGTTCAGGAAATTCAGCCCATGACTAAAGGGGCGCGCACGCAAATCTCGGAAC
TGAGCTTCGCGCAGGCCCAAGGGAGCGTGTGCGGCTGTACCGGTTCTAATGGCACGTGGT
AGGTTCCACTAGGCTGTGAATTGAGTGGATAAATTTTTACGATTTCCGTCGATTTGATTT
AAGTTGCGTTGATGGTGTGTTATTGTGGCTATATCTTTGGCTAACGGGATCTAATCGGCT
GGAAGTTAATTACTATTGTTGAATTTAAAATGGAGTCTGAGTTGATACTGATTGTTTTGC
ATTTAATATTCGCTGTGAATCATGCGGTTTCATTCATATCTATCCGAGAAGAGAGTGAAA
GGTTCCATATTTGCCAAACTTTGCAGAGGATCCAATGGTCAAGATCGCAGTCAAATTAGT
TCGACCGATCTAAAGTTAACTTTTATTACAAACAACAAACTGCAGTGTTTCTAGTCCAAG
GTCAGGGTTGCCAGGTCTTATGGTCAAATATCTTGTTTTAACTGCATCTGCGTCGTTGCA
CAAAAAAGCAACTCTAGACAAACTTGTTAGCACTGCAGCAACTTTGAGGTAGGTTCAGAG
TGCTCTTAAGGCTCCACACACCACTTCCACGTGAAGGAATCGGCGATAATTTTCGCCCCG
AAACCGCTACCGCGTCTTAAATCAGGTAGCAACCGTCCGATGAAGATCTGTACGAACCCA
ACCGCCGAAGTGAATTAATTAATTAAAAGAAAAATGTGCGATTGTGAAAGAGTCCGACCG
GCGGCGCGGCCGGCACTTTGAGCTTAGAGTTGTTTGGTACAAATCTCTCGTCAGTGCGCC
ACCTTAAGCGGTACAACTAGAGTACCTGCTTGCACCTTACGTTTTTTAAATAGGTGATAG
GGGGTCGTCCATAAATTAtttttttttGTTAAATAGATTCGCAATCTTCTTCACGATTTG
TAGTCTCGtttttttAGATTTGTAATTATCTCAATCACGTCATTTAAGCATGACCCCTTC
TTCAGGTGAGAGTGCAAAGTCATTGAGGCGTTGAACGTGGTGGCCTGGTTGGACAGTTGG
TTCCACACTGGGAGATCCCTCATGTAACCACTTTTGGTTTGCGGGGGCCGTCGACCGAAT
GTGGGAGATTGTCATGATCGGAGATGAATTTTCCACCTTTTACTGGGCCATTTGATTGAT
GTTGTATAAGATCGAAAGTGGGGTTTAATTGGAAGGGGGGACGGTGCCGCCCATGGATGA
CGAATGACAAGCGGGGTTTGTCAAAGGATTTTCGTAATAAAATTATCATAGTGGAACTGA
TGATTGATTTGTGGAGAAATTGAAAAAATCCCTTAGCTTTGAGtaaaaccagaaaaagaa
taatatttcaaacgtaaattaataaaataaaaaagttatacaaaatacaaaaatacaann
nnnnnnnnnnnnnnnnnnnnnnnnnnnnnnnnnnnnnnnnnnnnnnnnnnnnnnnnnnnn
nnnnnnnnnnnnnnnnnnnnnnnnnnnnnnnnnnnnnnnnnnnnnnnnnnnnnnnnnnnn
nnnnnnnnnnnnnnnnnnnnnnnnnnnnnnnnnnnnnnnnnnnnnnnnnnnnnnnnnnnn
nnnnnnnnnnnnnnnnnnnnnnnnnnnnnnnnnnnnnnnnnnnnnnnnnnnnnnnnnnnn
nnnnnnnnnnnnnnnnnnnnnnnnnnnnnnnnnnnnnnnnnnnnnnnnnnnnnnnnnnnn
nnnnnnnnnnnnnnnnnnnnnnnnnnnnnnnnnnnnnnnnnnnnnnnnnnnnnnnnnnnn
nnnnnnnnnnnnnnnnnnnnnnnnnnnnnnnnnnnnnnnnnnnnnnnnnnnnnnnnnnnn
nnnnnnnnnnnnnnnnnnnnnnnnnnnnnnnnnnnnnnnnnnnnnnnnnnnnnnnnnnnn
nnnnnnnnnnnnnnnnnnnnnnnnnnnnnnnnnnnnnnnnnnnnnnnnnnnnnnnnnnnn
nnnnnnnnnnnnnnnnnnnnnnnnnnnnnnnnnnnnnnnnnnnnnnnnnnnnnnnnnnnn
nnnnnnnnnnnnnnnnnnnnnnnnnnnnnnnnnnnnnnnnnnnnnnnnnnnnnnnnnnnn
nnnnGCTTTGATTTGAATTTGAGTACTGTCAATCTGATTTGATACAAAATGATTTAAGCC
GACCGACATGTTAAATAATGTGATTTATATGAAAAGTCAATAAAGAAAATTTATTTAAAA
AATACTATAAACCTGTCCTAACTCAATCTACAATAATATTTCGCGACAAGCTTCTCACAC
AATTGCCACGCAAACCTCTCTTGAATTGAACGAGGACTGCCCTACTTCCAAGATCCCAAC
TCATGGTCTTTTTGTCTCATACAAGTCCAAGAGTCCAATTAGGTGATTGTAACTACAGTA
GCTTCTGGTAGTCATATGATTAGTCTACTTGCCGGCAACGGAATTAATTGGAAGTACCCT
CTCCAGCTTCAACGAGAGAGAACACCCAGGGATTGTGGATGGTGACAGCTGTGTCCGAGG
CCCACAACGGACGTGGAGATCTGTCATTAGAATGCTCTTTGGAGTGTCTTGAATTgcgcg
cgcgcgcgcgcTCACGGAAATTATGGACCACATGTGGAAGTTCACAGCTCGCGCAAAGGT
GTGCCCCGCCAAAGGTCAAATCTGCTACACGCTAAACAACAATGTGTCGCTTGCTTGCTA
ATTATATCAATTTAGAAGCTTTTAAAAGCTGCTTTCAATTAGCTCCAAATGACGTccccc
ccATTATAGTTATAAAATTGTCATTTTTTATTGACCCTCGTAAGAAATCGTTTCCGCCGT
CCACGTTGGAATGCTCTGTGACGGCGATTCGGCGTTCACCTGATTTGCCAAGTCAACGGA
GCTGAACCGAAGTGAGTCCGAGTTCGGAAATCTCTTCGATCTCGAAGGTCACTGAAGAGT
TGAAAAATTGGTTGGTTTGTCTGAACGAGTTCTCAAATTTTGGCAAGCTACTTTCTTCTG
CCAAATTTGGCGTAAAATGATGATGGGCTTGCAAAATCTGCACCATGACTGGCAACTTAT
TGACCCCCGAGGCTACGACTTTATTATCGGCTTCGGATTTTGGAAGTTAGAAACCTTATG
ATGTAGATGATGGTGGAGATTTTGGGTGAGCTACCATGCACATTTAAAATATTTCTTTAA
TATGaaaaaaaCATAACTTTAGAAAACCATCATTGCACAACTTCATAAAACAACCAAAAT
ATTGCCAAAGTCGAGCAGGTTACGCCTCTCTATCAAATTGGCCAATACCGGCCACGACAA
CGGGGTGAACTGAACACATATGGGACATGGAGGTATCTCACGGTGCCACCACCAAAGTCT
TAAAGTCGTAATTCAACAATAAAAACTAAAATAAACTTTCCGCATTGTTGAACTCTTTCG
CGCACTTTGCTTTTCGGCACACGCCATCTGGTGATTTCTTTTGCTGTTTTATTTCAAGTT
TACAGAATTTCAAGTATTTAGTTTTGAACCCATTAGAGTTCTATGTTTATTTTTATCTAT
CtttttttATGATTGAAACATTTTGAAAATGTTATTAAATAAACTGAATAGACAAAAGGG
TCAATTTCATGTGATTTAACAAAAGTTTCCGTTTTTTAATGTAAAAAATCAACAAAAGTG
GCCTCGACAGGGACATCGCGCGCGGAGAGTGAAATGATTGCGTCGCTTCGTAGTTGTTTT
ACTACCCCGAATTTGGCAGAAGGTACCGTATTGGAAAACGCTTTATCCTAAAACTAACTT
ACAGAAGCAGCAACCAGCCCAGATTAAACCACATTTTACGACCCTCTCTTCGCGGTTCGT
TCCGAGGTCGAAGCCTAGCCTTGGCAACTAAACTTGCCAAAAGTGACTTTTGGAAAATCG
CAAGGTACAGAGCGTTACATGTGTGCAATTGATAATTAACGCCAAGGTGGTACCAAACTT
TTCGAGGACTTTCATCTGGCTACTAATTACGACCACGACACGCGAAACATTGAGTCACAA
AGTTGAATAACGATACATAACGATTCGTTCCGCTTGAACCTGGCGATTATGATTGTTGTA
CTGGTGGACACCACTTTGAACTCACTTACAAACTCTTTTCAGGGGTTCCGATGAAAGGGA
ACGGAAGCGTTTTCATGCTTATATTAGTGAAAGCTCGTGCACGACCGCTGCCTTAAAAGC
CCATGATTGATGGGGGCTGCAAAGTGTCCCATTTGTCATTTGGGGACGTAAATCTTTTGA
AGAATTTGTTTGCTGCTAGGTTATGACTTTATGGGTAAAACAGATAAACAGACAACGATC
AACTACAAAATATTCATATCAAAATTATACATATTGCTGTAAAATCAAATGTTTCGCGAT
TTTTAAGTGTGCTCTAAAAgttgtagatatagttcatcatcagctcactgagggcttgga
attgttctgccttatttcggcaggcaccgaagcggtaaaatcagcttataccgtcaacta
aggtgaatcgggactacagtcggaatagggacagccgtttttagagaatttaaatgctaa
aaaaaattatgccgtaattttgttattatgcatttcttcttgccgaaacttaaccCCGTT
GATTTATGTTTCATATTTTGTTATGATTTAGTAAACAAAAAGTGCTTTTGAGCAATAGGG
TATGACGGACGTTTTGTTTTAACTTATGTTATGATTTTTGGATAAATAATGTTTTTGGAA
AGTATCGTTAATGCAGACaaaaaaattaaaaaaTCATTCTTAGATATTTAATTTAATTCT
AATCGAAAATTATCAAAACATATTTTTTAAGCTCTGCAAATTGACTTTaaacttttttga
attttttcaactccttgaaaaaatgtgttcagttttttgaaatcacgacttaaatttcaa
tagggcaaattaatgattttggcccttttgaaatgaaggtcgtggttcaaaaatctgtaa
atatttttttgcaattccgtcgtgaaactacttacttttcctgtcattcttgaacgacga
aatagcctacttttcaataccaaaaatatcagaatcgaatagcaacacttttcaaaataa
atgctgaaaagttctacttttcagcacttgtttcgaaaagtaacacttttcacaattttt
ttgatttaaacgatttattgacaaaatacatgaaaatttgacataaaatttcactcaatg
ggtgtttttcggaattgcaaaaaatgttgtatggaactcgttgcaaaacttgattttttc
agcactcgtcgtatttatccaactcggtgaacctcgttggataaatgtacgactcgtgct
gaaaaaatgatctttatacaacttgttgcataaactactattttcaaatcgatgttccgt
aaaacggggtgactttgataggttttcgatttttccgcaaaatgaaaagtacaattaaaa
tacgtacggaatggtttagaatcatactgaccgtagtagtgtagagctcaaagtacctca
agaagaacttttcatcagattttgaaaagtcagaggcgactcgtccacctgttcaacctg
ttcattgaacaggtagccgatttcaagtggatattttttttatttatgtgccgtggtgct
ttttaaaccagcaacatacaattacaatttttgtttgaatatacgttaataaaatcaacg
ccctatgttcagcagcgctgcatgcaccgaaaaagctttggcccgccaccctttactcgt
tacctctctttacaacccaccaataccaaagcgagccagcctagcgggccacgcgcaaat
gctcgtcgcgttcaacaccgaccctttgaacgtcggggaaaaaatctccatacagaaaaa
aatcaacacatgtaaagtgcttcctattcatacgcagcagcagtatcgatgtgttggtaa
atcaggttcaatctgagagcgtgaactgacagcatttttgggagggagcgaaatgccacc
cccaggccccagccgacttagctcgctcagctctccagggatctgcatgcaaaaggtaaa
caagccagcgcgttgacagcacgttgagagcatgaataaatgagagagcgcgagagcacg
acagatattgctctatatttggcgcacttttaggcatcaagctgttttgcgcagactggt
gatggcttgttttagaactggaatgttcaactgcgcgcgttgaacctcttcgatcttctt
ggttacaagtggattcttgctctactggaaagtgatgtaatgttaagttaagatcgtgtg
attgataaattgaattgaaacaattgaaagaaaaaagtaggtactgtgctttttccagaa
tcgggacacattagaagaattatgacagtagatcagggaagggatttaagcaccgtgttt
tgcataatatcaaaggtgctgtgctactgagtagattcaaccatgatcgttattttattt
ttcggatggttctatttaaagcggatgcagtcctaaaaagtttaagatttgatgccatta
aatgctccaaacacgactgtgtttattgagactgtagtcccggttcactctagttgtata
tattattatcatatattgtagcatgaatttgttctgaaaacattttttcactaatgctaa
aaacaaatattttaattatctcggattcatgtcaatatagttttgtttttaacatcaaaa
gcccttctttttattcggaaattgaattccaaaaccatgaggacataaaagtgagtaaat
tcgattctctaaaaatttgacaaaggatcaaaagcgatacgacctggttctaaaaagtat
aaagtaaaatgtcaatttaatttttaaatagtaaccaagttagcttaaaaaagcccaaca
aacagttttcttttgttaaggatatgtttttttctgaacatcctgatgaatacttttaaa
attcagtataatattcaataacttcccttagtataatagtataaaaataataaaacgtaa
aaataaaagccattggaaagaaaaaaaagcatgtaaaaaatgttttaacattgaacaggt
aattcattcgggcacgagtcgcctctgtgaaaagtttaaaaagttagttaactatagtta
tgaaagtcattattttaaacttctcaaagtgtcataattttctcaatgaacatgattttg
aatcggaaaacagaatgtattttcggattctttggacaattttccactaagaaaaggtta
aataagtttgtgaataataaataatatgtatttttgaaacacaatataaacaaaactagt
tttaacaaatttcaggcaaaattccgactttttatcaattttacttaaCCCGTATAGgcc
tgggtgaaattggaatcactaaaatggccataaatcagcgaaaactcgaccaatttgcat
acttctttattagatggactcgttaaaatgtctattttccggaaaatgaccaacagaacc
cggaaatgaaatggggggccggagaaattccggtggatcactgggtcaaacagagtcgaa
aatggccatttttggggcccgcactattttgttgatataaatcgtggaaaaaaaacacat
ttttttcatgttacgatctttgttctaccaacagacaatactgaccaatgattttgcacc
tccggggatgttccggattgaacgggcaggttccctaccccgggggaaccggtcaaggga
cggtcagaaataaaactatttctatcatggcaatatgggtgtcaaagttcatcattttca
aaatcaagctcatctttgatccccaaaaccacttttggaccgatctggccactttgggac
cggttcccggtactccagtgaaatccggaataaggcaaattacgggaatatttctgaaca
atttttgactgggcaatatgggagtcaaagttcatcattttcaaaacaaagctcatcaat
gatccccagaaccacttttggatcgatctggccactttgggaccggttcccggtactccg
gtggaacccggaatatggcaaattaggggattatttctgtataatttttgactgggcaat
atgggtgtcaaagttcatcattttcaaaacaaagctcatccatgatcaccaaaaccactt
ttggaccgatctggccacttcgtgaccggttcccggtactccggtggaactcggaatatg
gcaaattacgggattatttctgtataatttttggcatggcaatatggatgtcaaagttca
ttattttcaaaatcaagctcatctatgatccccaaaaccacttttggatcgatctggcca
ctttgggaccggttcccggtactccagtgaaatccggaatatggcaaattacgggattat
ttctgaacaatttttgactgggcaatatgggtgtcaaagttcatcattttcaaaatttag
ctcgtccatgatccccaaaaccacttttggaccgatctggccactttgggaccggttccc
ggtactccggtggaactcggaatatggcaaattacgggattattcctgaataatttttgt
cagggcaatatggatgtcaatgttcatcattttcataatttagctcatttatgatcccca
aaaccacttttggaccgatctggccactttgggaccggttcccggtactccggtggaacc
cgaaatatggcaaattacgggattatttctgaataatttttgacagggcaatatggaagc
caaagttcatcattttcaaaacaaagctcatttatgatccccaaaaccacttttagaccg
atctggccactttgggaccggttcccggtacccagtgaaatccggaatatggcaaattac
gggattatttctgaataatttttgacagggcaatatggatgtcaaagttcatcattttca
aaatcaagctcatttatgatccccaaaaccatttttggaccgatctggccactttgggac
cggttcccggtactccagtgaaatccggaatatggcaaattacgggattattcctgaata
atttttgacagggcaatatggatgtcaaagttcatcatttttcaaaagaaaagtcctcta
tgatccccataaccgctttctgttgcgatcagccgactatgtgagcggtgcccgccacta
cgnnnnnnnnnnnnnnnnnnnnnnnnnnnnnnnnnnnnnnnnnnnnnnnnnnnnnnnnnn
nnnnnnnnnnnnnnnnnnnnnnnnnnnnnnnnnnnnnnnnnnnnnnnnnnnnnnnnnnnn
nnnnnnnnnnnnnnnnnnnnnnnnnnnnnnnnnnnnnnnnnnnnnnnnnnnnnnnnnnnn
nnnnnnnnnnnnnnnnnnnnnnnnnnnnnnnnnnnnnnnnnnnnnnnnnnnnnnnnnnnn
nnnnnnnnnnnnnnnnnnnnnnnnnnnnnnnnnnnnnnnnnnnnnnnnnnnnnnnnnnnn
nnnnnnnnnnnnnnnnnnnnnnnnnnnnnnnnnnnnnnnnnnnnnnnnnnnnnnnnnnnn
nnnnnnnnnnnnnnnnnnnnnnnnnnnnnnnnnnnnnnnnnnnnnnnnnnnnnnnnnnnn
nnnnnnnnnnnnnnnnnnnnnnnnnnnnnnnnnnnnnnnnnnnnnnnnnnnnnnnnnnnn
nnnnnnnnnnnnnnnnnnnnnnnnnnnnnnnnnnnnnnnnnnnnnnnnnnnnnnnnnnnn
nnnnnnnnnnnnnnnnnnnnnnnnnnnnnnnnnnnnnnnnnnnnnnnnnnnnnnnnnnnn
nnnnnnnnnnnnattattcaggaataatcccgtaattttccatattccgagttccaccgg
agtaccgggaaccggtcccaaagtggccagatcggtccaaaagtggttttggggatcata
aatgagcttgattttgaaaatgatgaacattgacatccatattgccctgtcaaaaattat
tcaggaataatcccgtaatttgccatattccgagttccaccggagtaccgggaaccggtc
ccaaagtggccagatcggtccaaaagtggttttggggatcataaatgagcttgattttga
aaatgatgaacattgacatccatatatccctgtcaaaaattattcaggaataatcccgta
atttgccatattccgagttccaccggagtaccgggaaccggtcccaaagtggccagatcg
atccaaaagtggttctggggatcatggatgagctaaattttgaaaatgatgaactttgac
acccatattgcccagtcaaaaattgttcagaaataatcccgtaatttgccatattccgga
tttcactggagtaccgggaaccggtcccaaagtggccagatcggtccaaaagtggttttg
gggatcatagatgagcctgattttgaaaatgatgaactttgacatccatattgccatgcc
aaaaatgatacagaaataatcccgtaatttgccatattccgagttccaccggagtaccgg
gaaccggtcccgaagtggccagatcggtccaaaagtggttttggtgatcatggatgagct
ttgttttgaaaatgatgaactttgacacccatattgcccagtcaaaaattatacagaaat
aatcccgtaatttgccatattcagggttccaccggagtaccgggaaccggtcccaaagtg
gccagatcgatccaaaagtggttctggggatcatggatgagctttgttttgaaaatgatg
aactttgactcccatattgcccagtcaaaaattgttcagaaatattcccgtaatttgcct
tattccggatttcactggagtaccgggaaccggtcccaaagtggccagatcggtccaaaa
gtggttttggggatcaaagatgagcttgattttgaaaatgatgaactttgacacccatat
tgccatgatagaaatagttttatttctgaccgtcccttgaccggttcccccggggtaggg
aacctgcccgctcaatccggaacatccccggtggtgcaaaatcattggtcagtattgtct
gttggcagaacaaagatcgtaacatgaaaaaatgtgttttttccaagatttctatcaaca
aaatagtgcgggacccaaaaatggccatttttgaccctgtttgacccagtgacccaccgg
aatatctccggccaccggaacatttccgggttctgcgggtcattttcggaaaatagacat
tctaacgagtccaactaataaagaagtatgtaaattggttgagttttcgctgagttatgg
ccattttagtgattccaatttcacccaggcCTATACGGGTtaaaatttgtatgtattttg
ttaaaaagcttataaacttagttaactaaatataaacattgattttttttttcttaaaaa
ctatatcagctactttagtgatggtcatttcacgtacaaataaatttcgaacatcttaaa
tatgattttaacaagaaaaactatgactatcaaagtcaccccggaattcaaaccaataat
ttttaacgtaactatttttctgaacactattgaaaaaactatttaaatgttttaataata
ataatcttgagaaaaaccttacctgttggaaaatattccaaaaacaaattaaaatcctat
caaagtcacGGTTCTTtaaaaaatatatattttttttcaatgtgagcaattctctacgaa
atcagccgatttcgaccgttttttttgtttcttttttatttagttcaaaccttgtcgggg
ccttcactcatacaagtctccatataattttggcagctatgtatacaaaaatcgtacgta
aatattcgaaaatcgtttttttttaaattatttttctgatcaatttggtgtctttggcaa
agttgtaggtaaagtggggtactgttcagacaaaaatagtacacggaaaaaaattgccgt
ttttttaaattaacttttttcacaaaaacttaatttcccaaaatataaaatattttgaag
atcgtctcatgggcactatttgtaaaaatcgaaaaattgcaaatatatcgctgaaatttt
tgtggctatatttttaaaacagggccctttatcaaaaaatatgtgaagtaattttagaaa
attaaaaaaattattaatgtataaaatttggatttttaaaaatcactattttttcaaaaa
atcataactcggcggctcaaaagttgtgggtttgtcccctaaaacaaatcaaaaaatctc
gaaaataaaaaattacgaattttgggaaactatgtttttgtgaagaaaagtaaatcaaaa
aatcggcaaattattttttcagtgtaccagttttttcagtcctcaacaatacctacaact
ttgccgaagacaccaaattgatcagataattaattcaaaagttacaaattttcgaatatt
tacgcaccatttttgtatagacagctgccaaaattgcatggacatttgtatgggaaaaac
caatgacacaaaatagcttctttggtcatagAATTaaaaaaaaaTGTATGGAGCGTATCG
GCGCCTTCCCTATgggtaaaaaaatccaaatttttgagttatgtaatagaagactgttcc
cTATGGAGAAGCGTGATTCTTTAAATTAGATTGATACACCAAAATCCACCTATTATaaaa
aaaaacttattttaaaacaaaaaaaCCTTCGAAGCCTAACTTATCACCTTTCTTGTGGTT
CTTGTTGTTCAGCCGttctgaaccaccctattttggataggaccctcctacttgtcattg
aaatgagtctaattattttggtcaaaaaaatccatgccaagtttgacttaaatcggaaaa
ctttttataaggatctagctggtatgacgtgaaatcgctgctcctattttttttttGTAT
ATTCTCAGCCCTCTTACTCATAAAATGATTGTGTCaaaaaaaTCATAATTGAACAGAAAC
AGGTCATTCCACAGTATAAAACTGTTCCGCGAAACGCCAGAATTTTCTTACCAAGTGGAA
TTGAGATAGTGCTCTTCAATTATTCAAGTTTTCGAGTCTAAAACATTCTTCAGGTATTCG
TTTTTCAAGTTCTCTTAAGTTGTCAGAGCCTTTGCCATTGGATGCAATTTTTGTCTTAAC
CCCTCTAACGTATGGATGgctggactgcaaggatgacgaggtcatctcaacattcttatg
cagaagtgctgcaatttaatcatcatcttgattcatcctcgatttggagcaattattggt
ttgtgtgtTATATTCAGTACTAAGTTTTAAAGTATCCAAACTTAAAGTCCTTAGGACCTT
TCTTCGGATTCTAATACCCGCTTGTCTATGCCGTTTGATACCTAGTGGCACATTTTCTTC
GCGAGTTGCCCCTCGACAAAGGGGGTTACGTATTAGATCGGTTCGCTGTCCTCTAGAAAG
GGCCCACCACCACCAGAGCCGTCGCCGTCGCCTGTCACGGATGATCTGGATGAGGACTGG
CGTAATGATGTGGGGTAGTTGTTGGCATGGCAGGGTTACAGTCTTGGAAAATTGTTAATG
tttttttATTTGTTTGTTGACAATTTACTAATTCAGCAAAATAAACTAAGGCAATAAATA
ATGATGATCTCGCGTGGCAACAACGACTTCAACTCTGGCCAGCGAACCCAGAGCGACCGT
CCATCCGTTCCGGGCCAGACTTCGCGGTTCCACTCGTTGCAGCTGATCCACCATCAAACG
AACCAGACAGAGACACAGTGGTGGATAAGATCTGTGTGTCTGATTATACGGCGTGCCATT
CACTGATCATCATCAACGATCACCCTGTCCGTCCGTCTGTCTACTGCTGACGCTGCTGAC
AAGAGTATGACTAAGAGTTTGGCTGCTACCGTTATCCCTCTGGGTAACGAGGTCCAACGT
CTCGTGAAGATTCTCATGCACTGCGACTAGACCACTCAAAATGAGGTTGAACTGATCGAT
TTTTCGAGTTGGTGCGGTGTGCAACATGCGCGCGGGAAGAAAACACTAAATTACGTCAAC
CCCCTAACCGCGAGTTGGACAGTGAATGGAGTTTGAAATTTCGCAGTGTTGACGCGCGAC
ACGTAACTTCCTTGGTTGTGCTGGATATACTGGGTCGACCGGGTTGACCGGTGTGCGATG
GAAAGTGTGGTGAGTGGAGTCAGGTCATGAATCGTGCTCTGTTTGCAGTCGTCTTCAGCG
TACTGAAGTCCCATCAACTGTCGGTGCAACACGGGTAGAGTATGTCGATCGAATGCATCG
TTTGAAGCTTTGCATGCAAGTTTGTATGCAAGGCTACCAGCCAAAAATCTTTCACGCGCA
AGTGCACTTAAGGTGCAAGGTCACGCCTTCTCGCGGAGAGTGTAAAATTCCTCACCCGTC
CCGTCCCGTCGTAACGTGAATCACGTTCGGCAGATTACCATTTATGGTCGCGCCGACCCT
GTCCCACGGTCACAGGTTGACCACAACTGAGGACCATCAAACCCTGCGTTTCGTCAATCC
GCTGATTGAAGTTCAAGACTAGATCGTGCGCGCTTTGGAAAACACACCCAAAATTAGCCG
CTGCTGCCATTATCGGGCCCAAGCCATCGCGCTCAAGTCACTGACTGTGGGCTCACCCAC
TCACCTGTTCCCACCGACTTCTAATCCGGGTACTGCTGCTGGCTGATTCTTGTTCTAACA
GCCGGACGAGATCCGCTATCGCCGGCGGCGATGACCTTGAAAGGCTCTGGCTATACGCAG
AGTTGGAATGTCCAACTCAAACTCAACAATCTATCAAATCTAGCTGATTAGAACTCCGCG
TTCTCACCACAATGCGGATAATGGATTATGCTCGAGGGATTGTTTGGCTTGAGCCTCAAG
TCAGCTTTAATAAGGTTGGGGACAGCGAAAAGGAAGCCATTCAGCATGATTTTATTACCT
TTGATTGGATAGAACTCACCTTGCACCTGTTTATTACAGAGTCAGCACGAACTAGTCATA
AACCCAGCGAGaaaaaaaCGTAATTCTTACGACTTTGAACTTGGCAGTGATTCGCACGTA
AGATGGCGCCAAATGACGAACAAAAAGTCACTTCCAAGTACTCCATTCCGCTGATGACCT
CTTCGGCACACCCCGACGAATTACGTCCGCATGGTCTTGACATTGCTTTCTATGCAGACG
CCGTCGCGAGCTTCATTGTAAAGCGACTTTGACGGATCACGTGACTTTGTTTTGGCACGT
TTTCGCGAGTTCACGAAGCTCAGATGACATTTTGACCTATTTGGACCTATTTTGACTTAA
ACTTCCCGTCAACGGTTTTCTTAATTGCGAATTTGCGACAAGACAGCACATCGCCAACGA
TTCGTTCAGAGCAATTTCATAGGCtttttttttCAAGATTGGAACGCGGATGGCGCAATT
GTGGCGCGCACAGGTTCGATGCTACTTAGCTGCGCCAATACCCGATGCTCTAATAGAGAG
ACTCACTTGAAGGCGTGTAATGACGCCGCCGATTTCAGTGACGGGACAAGGTTAATGGGT
GGCCCTTGTGTACTCCACAGCCCGACATGGGTCTCGTCAGTTCGACCCCAAGAGCCCAAA
AGGAGGAGCAGCTGCTGGACAAATTGCTTCACTTGTTCAGGGGGTCGGTGCAATTTGAGC
CATATTTGCGCAGGAGGTGGCCGCGCATAAATTGAGTAAAGATCAGCTACTTTGCAAAGT
TGAAGCAGGTTAGAATCGGTGACGAAGACGACAGGTTGAAGGAGGAATACTCTGCGCGGT
TGAATCGGGTCGTCGAAGGTCGAGCTTTGATTGATTTTTTGTCATCTTGTAATTAAAAAT
ATCGACTGTTTAATCCTCGTTTAGTGCCTGAAGCAAAACACGAGCTCAAAATACCGGCTC
AATTTGGGTCAATGCGTTTTGCCGAGAGGAGAAATCATGCGTACGACCGCAGGGACTTTT
TGCTCACGCACTGTTTATTATACGATTATACGATTGGATGATAGTTAGCAATaaaaaaaa
TACTAACTGTCAATGCAAACCAGTATTTTCAACAAAATTTaaaaaaaaCGACATTTATTT
AAATTCGGAATTCTTCATGTACAGTCCAAGCTCGGTTTTCCAAAGAAAATCTTGAAGAAG
CATTTTCCGTGATCAAATTAAATTTCATCGACCTAAATTAATCAAATTGAAGTGATTGCA
TGTACCACAAGAATGTTCACCGTAATATTATATTGGTCGTCGAATTTAAAAATATTTTTA
TAttttttttAGGAATtgtgattattcgaacatttatatcttaaaaagggattttcggat
cgatttgctgtcttcggcaaagttgtaggttatgattggaactttaaaaagttgcacgga
aattatcacaaaaagatgaactcccaaaatacgcatttttttcaattttcgagtttatta
tgttttagggtataaaagaaaacatcttttgggctacagtttagaatggtgtaaaatcta
gtagaaatatttttgaaaaaaaaaactaattttacacaaccatttacagatgtaaaatgt
aaattaaaaaagattttagattttttgataaaatgcaccgtttttaagttatgagaatat
ttatgtaaaattttcgaaaaatgtgtagtgttttgcaatttaaaaatacttaacgaagga
aTAAAAATTCTAaacatgaattaaataatgattcttacataagaactgattcaacattca
taatttgttttattaattaggctggtacaaattttatttaaagtttttgtctcccccgtt
gacgttgacccgaaaaatcagggggcaaaacaaatcgttttcaaaaaaaatcaaaattcc
aatggaaatttaagtacaatcagctgaaatcaatttaaaatgcatttccctgcgtttaga
atcatttttagaatgtttgggttgatttaaaaatcttttgaatttttgaaaattttcgat
gtttaagttttttttcgctaaacttttgttttcttcaaatctttcattttttgaaaatta
atgattgcgaaacaactgaactagtgtaaaatgcattttaaaacacttgttccatgcaaa
tgctgaaactgtggcttgttatttcaatattaagctcgacattaaaaaataagacaacga
aaactcaggcgtccaatttttccagattttgaattttccgggaaacgggaattttttttt
tacaaatccctggaattcccgggatccagggaaattttgagacagtcatacaatctatgt
tttcattgtatttgttattttttcaagctacaatagagaatttactcaataatattattt
ggtgattcaatctaaacaaggaagacagtttataaatagcttcaaagaaattaaaaatgg
agcttttttgttctttgttgtgctttggattttaaataaactagattttttttttatcta
atgtgattcaaattaaaacagtctattatgattataatgctttgatatattttttaatat
gacatgactaggcaagctttaaaaaaatctttgaaaatgttttttaaataaacaataaac
gacaacaaaataaattataccagtcacaatgtaatttttttgataattttgaatttcaag
ttttatataacacattttttacaatttttttataagttactatcgccaacttgggaagat
cgcgactacagtctgaataggtacaggagattttagagcaataaatttgaaaatcgtctg
ctaattgttttgttttgttcctgttttaaccaaagtcattcaaaacattatgcaaaaaat
ttggcttttcctgatttacctcagaacccggtgtttgatgaaaaataatttaatatgaaa
tttattttcaaatttgaaattgtaaataaacgtaaatataatacccattctttcaaaata
acttaaaattaaatagaaagtattagaagcgctaggcattttgaggatctgtaaactaaa
attatcactattttccctaataagccaaattaatgctgatatatgccgaatgcaaatttt
aatgcattaaaattcttatcgattactaagtattcaacttgtcatctatttccacaacca
aatctggatttccagaccaattttttttttcgttatcgggaggtcccgggacaaatttta
aaaaaatcccgggattcgggaattcccggttttggaaaaatcccgggatttttgtcccgg
gaattcccgggattgacgcactaacgaaaacaatttttttcgattatccgaagattcgaa
gtgatttttttccgaggcctccgaaaaatcgagtgtggactgtataatgttcttttCGAA
TTCGAAATAACCTTTCGCTATTAAATTGAAAAAATACACGTTTACAATGTAGgtgcagtc
atcccacatattcggaacacccacaaattcggaacacttttgtggtaatttgtcaatagg
atgcgaaatgcaacttttctgccgaccctgctatttttagggcctttatttggacattct
cttgctatttcactagtaaaagtaaaaaaaactgcatttcaagacaattttatccatagc
agcaaaacactgcctccaatcctgctccatgattgtgggatgttattgtgcaacacctga
atttaactgatattttcacaaaaaagttatcagaccattcataaaacattactaagcatt
agttttattcgtttcagagtgcgaagtcattattttataaaaaaatatgtactccttgag
agaagaaacgtttgtttacatcgtaagaaaaaagtgttccgaatttgtggatttcaatgt
ttttctttgaaaacttgatataaaacataaaaatgtacagccggtctatacatcaatcga
aagatcgcaataaatcacaaatcattatatccaattatcgattttctatgatttgttgaa
cattggccgatctgtaaactgttccgaatatgggggatgactgtattctaaatagttttc
aatacattatacatcttcttcgatgaaaatttaaattttcagccataaataattgtttta
cccctgattgtttgagaaaatttcgaaaagggggacaaaaacttgaaataagattggcat
tggcccttttgtcataaaaagtacgaaagaagaaacaaaaaTAACATTTTCATGAAAATT
CAATAGTAACGCGTAACTGTTACAACAAATAAAAACAATGCAGAACTTAAACGTaaaaaa
aGCATAACATAACAAAAGTTCACAAGTTTACAGTTTACAATCGCGTGTCTGCACGACATT
TAAACATTCGTTCACAGCGATGTACATTTCCAACCGGTGATTTTTATCACCCACTTATGA
GCGATTAACCGAAAAGACAGCGAGGAGAACTGAAGAAAGAAACAGaaaaaaaaCAAATCA
CATTGTGCGACTGCAATTGCAACCCGCAATTATTTACGCTTAGTTTTCGCACCCAAGGAG
GGCGGAGGAGAAGGAGGAGGTTGTGGAAGCTTTCGACATCGATCCATCAAAGCACCTCCC
ACAACGTCAGATGAGAGGGTGGTGAAGGGGCGGTTTCAGGGTAGATCGACCGATCGACCG
TCATCAAGATCAACCATAAAACCATGTGGGTGATTTGACAGTTGGTGGACATTTTTAGTA
GGAGTAACAAAAATTGCTGTAGATGGTCATTATTTTGGCTATTTTGGTACCAAAGATGGT
AAATTACCCCAGCTAAATCCCATTAGTCACATGCAGAATTGCGGAGTCAATGTACACCCC
AGTGACAAATTGGTTGAGCGTCGAGGGGTATTCCGATTGTGATCGCCCAGAAGCGGCAAG
GAATTTGACGATAGATTTCTTCAGGAGCCATTACCACCATAAGTCAAACtttttttttGT
TCCATCTGACAATGGTCCATTCGCGTTGTAGTCGCTCAAGTTGTGTGCACACCTGATGAA
GGGATTTAAACAGTTTTGAGGGCAAAACCAACATCGTTTAATGTTTGAGGAGTGTTGCTT
TTTTGTGTGTGATAATTTGTAGTTACATTCTGAGGAATGCTTAGCTTTTTGTGATGATTT
TTAATATGTTGAAATTATGTTGTTCAAGATATTAAGATTGTAGATCAGAACTGTTCGCTC
TTATCTCCaaaaaaaaaTATTGTTCGGTAGTTTTATGTCGTGATTTTCAAACTTTTGATT
GCCAATTCTTTGCCAAATCTTCATGTAACAATaaaaaaaaTCCCTGATTGTGTGCGTCTG
CGTATGTTCAACCAATCATGACGGGTTTTTGTGCAAAGCGGGTGAACGGGTTAAAAGTTA
CAAGTGGTCCACCTAAGACCCCAGCTTGGATGACGACGTTGGCTGTCGAAAATCGACAGC
CCCTGTAAAATATATAGCAGGGGGGCGATAAAGATTGAGGACGCGCAACCAACCATCGAG
TGCCAGTAATGACAATTAAAAGTGCGAAAGATCGATATAATAATGGATTGAAGGGTTGAA
AGTACCGTACAAAAAGTGACTCTGAATGTTGAGAATCAGCTACAATATAAACGATTTTTT
CACGGCaaaaaaaGTTGATCATGGCGAAGACGATTTTCAGCCTATTTCACAAAGTATTTA
TTTGAAATCGATTTTTAATAATTATACAACTAAACGACGTCAAAATCTCGTTTGTTCTTC
AAAGCAAAAAGATCGCCTTAAATAAATGCTCGCAGTGGAGTCATagacaaatagacggta
attattgaacatttttacgaaaaatccatccagccatctagttgtgaacacttgaaccat
acaaaatgttttttacgaacaattccaagctgtcaaacgcgctaagatggactgtgatga
gttcaaactggccgtggtgagtttacaatttgaccgttaacttgttggttgatggattga
gttcaagatctacctgcgcttgtctatgCTGAAGCCCGCATCCGATCATGCACGCTCATC
AGGCTGTATCGaaaaacaaaaataaaaaCAGTACCATAACTCACCAGCGGAGGTCGCGCA
CGAAAATGTTGATCCACAAAATCAATCAAAAGCCAGCGGCGCGGCGACTTCACCTTGATC
TTGACGCGATGCCAGCGTGTCTGCCACACCTCGTCACTTCAGGCGACGTCATGCCAGCAA
ACGGAAAACTCAAGAACTCGGTGAGCAAAATTGGACGGACGTGAAAACATTCTTCCAAAG
TCAATCCACTGTTGAACACACAGCTATTGTAGAAGGAAAACCTTCGCCGTCAAGCCGTCA
AAAACGTCAAGTAGCGTCAATTTGAACGAATTAGATTTCATCGCGGCGCCACGAGTGATT
AATGAGTGTAATGAGCGGTGAAGACCCTCGCAAAGTAAACGATCTTTGTGCCGGTAATTG
AAACTGACAATTTGGGAGCACTGGAATGACACGTTTGGCTCGATTCGGTTGAGTTGGATC
GTCACGATTCGGTGCAAGATCACTGTCATGGATGACAGTAACTGTCAAAAGATAGTTTAG
CTTAGTTGGCAAAGGCGCAGTTTCGTTTGCCCAAGATTCGCGTTCTAATCTCTCTGAAAA
CTAGTGTCAATTTCCAAACGACACTTGGTACACCTGTCAATCGGTACAGCTCTTACAACC
AAGTACTCAGTCGAGTTAAACACGCACCCCGCCTAACTCTGCAATTCTCACTTCGAACAG
GGTGGGTGCCTCTGCGCTGACAGTCGCTCGACGGTTCCGTCCGTTCCGTTTGGTTCCTCC
GCACGCAACTTCACCTAATTGACAAATGGTTGTTGTCGCAAACCTCGACATCATGGCTGG
TTGAACCCGAGCGAACGCAATTTCTTCAGCAAGCACGGCGGTTCAAAAGCCCTTCCGAAT
GTGCACACCTCCATGTGTAACACCTTGGTTTTGCAACCGGCCGTGTTTTGCCGTGAAAAA
TTGAGCCTCGTTGCGATTAACCTAAGCCATCTCGCTGGTGACAGTTGCCAAAGTTCGCAC
CCATTGCGTTGATACGGTCGCGAAGGCGTGACAACATCACCATTGGTGAATTTACATTTC
ATGCGAAATTTGGGTGGAAAATTGCATGTGAGTCGGTCGCAGTTTCGGCATTGTTACGAT
CAAGATTGGACGCTTACGTGATGATTAAATTTGGTTGAATTGGATTGTGATTGATCTGAG
CAAGAAAATGCACTCTTAAAGATttatttttgacatttaggggaaatataccctttctaa
tcaaacacctatcttggtcatatggggagtttgatgctcgaactttgcaccgccttgagt
aagcacgcaaatgtattccacttactggccaaaaagatcaaatttaatgcacttttgatc
ataacttttattttgcgagaccatttctaatcattttgttggcacacacatccacacgaa
cgaaggtcgccatcaatatctttccacttgcgctaacgggttcaatgcgcttaagatatg
aaatttcttccaaccacttgcaacatgttcttttgaacattcgttagtcactcacttaaa
aaaataatcccgaaacatgtaaataatctgcaagagccataaaaaacaaacgcgccatgt
attttgacgtttgacttttgacgacccatcccaatcgaaggctgaagaaaaccgagcgag
aagcgaaggcaaataaagaacaaagggtggccaccagcgcctgttggggtgagccagtga
tgccagaaaactttctctataaatgctacttttcgtgaatattcgcttaaaatttcatca
caattggcagcactaggaagacccaaaagagcgcaggaaaaaaaagaactaagctgaaaa
tagaaaaatgggcggagcccaatgcattctcgtctgattataatacatttgggatttttt
ttttaatgcttgtaaaaagaatagaataacttttagtaaaagtgaaaataaacagaaatg
ttcacaataagttgttctactcgctggtgtacttggttttagtaaatttcaaggaacact
ccagattatccagcaacatccaaacacgaccgcttattaggcttaaaatgggtatatttc
ccctaGCTTGTGGCATTTTAAAAGTAATTCATGTATTTAAATATTTATCAGtaattttaa
acgttctgttaacattttttaatgtttgaaaatgattgtttttaaatgtttttttttCCA
GTGGGCTTCAACGATTTCATATTAACTCCTAAGTTGCCCCACCTGCAAAACAAACAATTC
CAACCAGCTGACATTCCTCAAATAGTCGTCGATTTCCCGTTGCCTTGCAGCTGCATTAAT
GGACATCCGTGCGCATAATAACCCACATCCCCCACACCGCATGTCTCAAACAAAACAAAA
ACTTAATGAAATTATAAGTTGAACCATTCATTATAAATCGTAATGTCACCCCGCTGCTGC
TGCCAAATAGTAGCTCAGCTTAATTCAATTGTCCTCCGGACGGCCAACTTCTATAAGATC
GATGGAAAGGAAATCGCCACACTGCTCGAATGACCCCGGCTTTTTGCCAGAAACCGGTCC
TCGCCGGCAGGCCACATGCATTCGAAAACAGCCGAAACGCAGTGGCAATTATTGGTGAAA
TAGGCGTAAGTCAACAAacacacacacacacCTTTTCCCCCTCAAACGTGATTCAGCAGA
AAATTGATTGTTTTCAAACTCACCTTGTGCGGTGAGATTTGATTTGCGTAAGAACTGGAA
TGATAAAAAGTAGTTAACGGGTTAGGTCtttttttttACAAAGTGGAGTCAACGTGGCTA
AATTTCACCCCTCAACGGTGACAGTGTCAATCGCTCAACCCCAACCACGAAAAAAGCTAC
ACCTTTCGTATCAGAAAGTCATCGTGACCGACAAGAGTTGGTAAAGTTGTTGTTGTAATG
GACAAGGGAAGCCCATATAGGGTTACGACACTAATTTATTGACCATTCGCTACTGGTTTG
ATGTTGATCCCTTTTATCAACTCAGATCATGGTTTTGCTTTCGAGCCAGTTCCAAAAATA
CATATTATTTTCACTGACCTAGGATACACTTCTTAATCGGACTTGCTTAGCATAGGTGTT
GACCTTCAACATGAGTTTTAGTTTTGATTGGATTTTGCAAACTCATGATGAATGAGAGGT
TTGTTGAGAAAGTGAAAGTAAACACTTGTCTTCTTTACAAGGTTAGCAGTTAATGATCTA
AATATCTCTAAATTAGATTTAGAAGCCTTTAGGCTGTAGCCTTTTAATCAGAAAGATGAA
TCAGAttttacaaaagaagtcactgagattaagaaatatgtgcaattctctacgaaatcg
gtcaattttgtgcattcgtttttttatgtctgactcaagctttttgggggccttcccaat
gataaaaaaggtatttcgtgtcattggttcacccatacaagtctccatacaattttgaca
gctgtccgcacaaaaatggtacgtaaatatcgaaaatcacacacttttgaGCcaaataga
atacattttcggaattcgggagaactgctcaTATCTAAGTTatggatctatgtataccgt
aaaccggggtgactttgataggatttcaatttgtttttggaatattttccaacaggtaag
gttttctcaagattattatttttaaaacatgtactggggtaggccacacaaagtccatgc
actattctggaaaaaaaagttttttcaatagtgtttagaaaaataattacgttaaaaatt
catagtttaaattccggggtgactttgatagtcatagattttcttgttaaaatcatattt
aagatgttcaaacgttaaaaacgttaaatgtaccatcactaaagtagctgatatagtttt
taagaaaaaaaaatcaatgtttataattagttaactaagtttataagctttttaacaaaa
tacatataaattttgcgtaaaattgttaaaaagtcggaattttgcctgaaattcgttaaa
actagttttgtttatataattatcgatttatattgcattttatactgaatttgaagcacg
aatcacaagtttacacatttgacatgaaatttgttcaacggaaattgcctataaatttgg
agatttttttaaattgtgtttcaaaaacacatattatttattatttacaaacttatttaa
ccttctcctagtggaaaattgtccaaagaatccgaaaatgcatttcgttttgcgattcaa
aatcatgttcattgagaaaatcatggcactttgagaagtttgaaataatgacttttatcg
acattttcttaactatagttaacttactttctaaacttttcaaaatttcatgaaaagttc
tttttgaggtactttgaacacttctctaccacggtcagtatgattctaaatcattccgta
cgtattttaattgtactctttattttgcggaaaaatcgcaaacctatcaaagtcacccct
gctatcaaagtcaccccgttttatggtaatctagataaatttccagtcTAGATCAAAAAC
AGTTATGATCCAATTGTCTGAAGTGCTTGGAAAATTTTAATTTTAGATAATAAATTacag
acaaacggacgtaaatattttttttaaatccatcaattaacaatttcacagtaaattcgt
aagataacaaactcaccacggcaaacatgaattcaccatgtctcatttacatgcatttga
cagttgcttggaactgaacacacgcacactattaaacattctgtgtagtgtatgcgttca
caactagattgctctagaaatgattgatagatgatcataaaattgttcaatcatttacgt
ctgtttgtctgTGATAGAATCATGGAATCAAAAATTTCTAAGTGTTCGTTAGACCTTCCA
AATaatattcagaaagatccgtgaaactttttgcaaaacggatCACGCTAATGGATTTTG
ATGATCAGGTCACTCTATCCCATGTTATGaccacttcgtcgttgttgtgctatcttgtcg
cacgtgcattttgggccaaattgagttaagaacgcagttttttgcagctcacaatgtctg
accttttgaccttctcagacccccgatattcaatttcaatcctgacttgaaactccgtac
attgttgtaattgttcgtatgaaaaatcctgtttgttattgttaacattgcgtgctctag
ttttgtttatgcaaggtcaaacattaaaactcgttgtcctcggaacgtcaaaatcgacgt
gcgacaagatagcacaacaacgtcgttctgTTGATTTGGTCACCCTATCCCAAATTATGA
CCCTTTATGCACTTTTAGTAAAACAAAacatttgctgtcattctatagtgacgaatggtc
tatagcactcattttgatgccgaaaagttcaacttttcagcacttgtttcgaagaacaat
acATGCATAAACTACTACTAAGACATCCAATTCACATACTGACAGCAATAATATTTTTCA
GTTCTTACtcatttgggcaataagtgcctgttgagaaataatcaaacaaaCACTATACTA
AAAATTGTCCTTTTTCTCCGAATAAAATTTCGATCTCACATCGTTGGTCAATTTTGTAAG
TACAAACCACCGaaaaaaaCAATTTGTACCCACTAAATCTTACCCGCGCGTCCAGCATTA
TTAATCACTGCAACACTCCTCAACTCAACAATTTGCACCGAAAAAGGCCCACCTCACTAA
ACGATGCTAATTTACGCTAGCCTAGTTTTGCGGAATTTTTCGCAGTTGAACTCCATCGTC
CATGTGCATCGCCCCCGGGCACATTCAACCAGAGGTAGTCGGTATTGCTCTTCAGGCTGA
CTTGACCACCACCAACTTGATGAAGTCAGAAGAAGCAGAATTGACTGCGCTGCGCCGAGG
TGTGAGCTCTCCATAATTGAATTAATCGCTCCAAATTATATCACCTGAGTCCGCCACCGG
CGACCATGTTTGCGAAGTGAAAAACAATCCTCCATTTAATAAATATGAGCAGCAGCAGTT
AAGCGGCCACGTTCTGCACCGTGTGATGTGATTTATGGACATTGTTGTGTGATTTTGCAC
ACAGCATCAGAGGGGGTTGACGTCATGATCTGCTTCaaaatgttgaaaattgtttaaatt
taaaattaaaagttatttagaatggcaaatattcaaaaatGTTGGCAAAATGGTGAATGC
GTCAACAGAGAACAATTGTGACGATCTGCATTTATGAGTTTTTGTTAAACATTCTTCTTT
TGTCGCGATCTTTCGCAAGGTTAACCTACTAATTCGGTTCGAAGAAATTAAGCTACGCTC
GATCAACTTTACTCGTGTATAATTTAATTAAAATTATTCAGGACTATTGCGAAAAGAGCT
GCCGCAAACATCAGGCAAGTACTGCCAATCGAAGCAAATGCTCCAGAACTGAATTCTTGA
ACAACTTCACGACCCCAAATGGCGAACGAGTACAGGTCCGATCGTGGCTTCACCAGTTTG
TGGGTGATCTCTACGATCAATTTGCTGAAATAAGACAAAATTTTAGCTACTAAATATCAA
ATTATAAcattaaataaccaaggttgataaaaattttcgaggctcgataacgataacgat
agttctatcgtcatcattatttcaataattctatcggcgataatcttatcgccgagattg
gacgataactcatttttaaaatctttctaaaatcgattaattcaaccatatcatgaaaca
tttgcaatgctttcactaagaatatattttttcaaaatctagtaagcttcaaagtaaaat
aagtacacaaaattgtgcacaaaataaccttttttaaagtactcaaattttcataatttg
caatatgggtatcaaatgaagcgaaattttgtattctttttcactttattaattattatt
tttctaaaatactcaaattttccaaatttgcaatatgggtatcaaacgaagcgaaatttg
gtttgctttttcacatttagtcagttttttttggaaaatataaaatttttcacaaaatac
cgtatttcttttgaaaatactcaaattttcaaaatttgcaatatgggtatcaatcaaagt
gaaagtttgtatgctttttcactttattcaagtattttgtaaaatatataaaaattcaca
aaataccgtatttttcgaaaatgctcaaatattcaaaatttgcattatgaatatcaaacg
aagcgaaattttgttatctttttcactttattagagtttttttttttgtaaaatactaaa
attttcacaaaataccgttttttcgaaaatattaaaaaaatataaatttgcaatttgggt
atcaacgacgcatgatattaagcatacacaattaaaatgtatgtatgaagcatgcaaaat
ttcgcttcgtttgatacccatattgcatactttgaatatttaagtattttcgaaaaaatt
gtaatttgtaaaaaatagtattttcgaaaaaaaactataatcaattgaaaaagcatacga
aatttcaattcgagtattttcgaaaaaaaaacggtaatttgtgaaaattttagtattttc
caaaaaacaagctctaataaattttaaaaagcatacaaaatttcaattcgtttgataccc
attttgcaaatttagaaaatttgagtattttcgaaaaaaatttaaatagtaaaaaaaata
gtattttcgaaaaacaaaaattataatcaattgaaaatgcatacgaaatttcaattcgta
cccattttacaaattttgaaaatttgagtatctaatctaatctaatctaatctaatcaga
ccctagcgcagccaatctttcgaagggatcctggatagtgccttaggttagatgacgcct
agcactcttcttgtcatttattaacatttgtagtgcgccattgcatcgaaatgcattgaa
acatcacaagcgttaaagcggccaggcctactgcgtaaagccgtatcgcagagatgactc
gtaattgggttgagtttgagcactgagtgttcgaacaacaacacaattctgaatcgacag
gggaggaagaagcgtggggacacaccaccatacactccgagattttggtaagaaggtttg
gtactccgggaccctctgggatgggacattgtatttccacgaatgccctggacacattgt
gccgtggttatagcgccacaactcgctctctgtaacagtattcctaatttcagtccacgc
tcaccaagtcgttatggcctagttgttagcatttttgcttaccaatccaaaggacggagg
atcgaaccccgcctcgagcgactttgatttttcgttcatattcatcatttcaaatttatg
tgttcttaacattctcgttgggagcagatgggaatcgaaccaagaaccattcgcttacaa
agcgaacaccgtaaccagtcagccacggccgctcctttacaaattttgaaaatttgagta
ttaaaaaaactgtattttgtaaattttatattatacaaaaaaacaataataaattgaaaa
agcatacgaaatttcaattcgtttgatactcaaatcgcaaattttgaaaattttagaatt
ttcgaaaaaatacggtaatttgtgaaaattttagtattttcaaaaaaaaatctaatacat
ttaaaaaacatacaaagtttcgcttcgtttgatacccatatttcaaattatgaaaaattg
agtattttcgaaaaaatcggtattttgtgaaaaattttgagtgagtttttggcgggcatt
caggggcttgttctggtgggcgtaaatcgcaattatgagcttgattggatgtaacaggag
ctggcgtgaaagtacttagtgaaagaattgaatactaaacatgatatggttgataatcga
ttttagaaagattttaaaaatgagttatcgtccattatcagcgataagattaacgccgat
agaattatcgaaataacgataacgatagattatcgttatcgtcccgataattttatcgat
taacaattctagagttttttttgaaaaggttctataagctattgtgtttcatatgtttat
aagacctaataaaaaaaaagtctggaattatttaaaaTAACCTACCCATCTGTTGTGACG
TCCCGCTCACTGTACTCAAACTCATCCACCTCCAGCGGAAGAATGCTCGTGTCCAAACTG
GTTGGCAGCACCATGTACTTCTCTTCACCGAGGAAGCTACCCTCCAAATCGACGGTCTCC
TTAAGCTCAATCGAGTTGAACACCACCATCGGGACCGTGTTGGCGCCACTTTCGAACCGC
GTTCCGCACGACGCCAGCGTGGTTCCGGTACAGGCTAGAACGGCACAAACCGTAACCCTG
GACTCGGCGAATCCCTGGAACGAACGAACCCCGTCAAAGGCCGCTAATCGGTAGCGGTAG
AATTGCTGGAATCGACGGGGAGGTGTTATCAACATGAGGTAGCTTATCAACATATACTAt
agggacgtggcgtcgctatttttagaccacgttttccactttttctcatcgaaaccgact
actttatcgacttcattttgctgggcgagataggacgccgtctatttttagacgatgact
cagcacttttccactcttgcacttaaaaaaacaagatggcagcacgatgtaacgccacgt
ccctatTTGGTGGGCATCACCTGGGTTGTAATCGGTGCAGATAACTCGTAATCGATGGTG
AACTTGCAGCACACTCGTTCGTGACAGAGGGATGCCTCAAACTTTTCATCCTTTGTCAGT
GGAAGTTCGAATGTAGTATAACCATCAATGGGGTCTCGTAACATCTTCAGATTACTCATC
TGAGCCGGACTGTACTTGATGACAGGTTGCTTCTTAACTTCCGCTTGAGGTCTGCCAATC
TTGGGAACAGAGGCCACGTACAGCTTGCTGAAAGAAGAGATTCGATAATACCTAGAAGAA
CAATATGGTCTTACACTCACGTTTCAGCGTTATGATTCATTACGGAAACGATCCGACCTC
GCTTGCCAGCGTACATTCCAGTGCCGGTGCTTCCGACCTCTGGATAACTCGCTCCAGCCG
CCAGCAGATTCACGTTGTTCCGGTACGCCCAGGCCTGCTGAACCTGGACTCCAGTGAGAA
AAGGCAGCCCTGAAATCCACATCGCCGGAAGGATTATGTCCGTAACTCCGCTGCTAATCA
ACTCCATTGCCGGTTCGTCAAACAAGACATCAAAAGAGGTGATCGTCCCAAATTCGACTC
CAAAGTCAGTCTGAAACGTGGCTCGACGGGAAAAGATCGTGGTGTTGATTCCCGGTTCGT
CAAACAGTGTGTACTTTCGATACCGGGATACAACAACTCCCTGGCGATTGAATACCACGT
TGGTGTTGAAGTGGTACAACCCATTGTCGGCGCAAGCCCGCCAATCGTAACCCTCCGGAC
AGTGGGCCTTCTCGACGAGGTTCACCACCAGGTACAGCTTACGGATCGTGGCCAGACAGG
ACAAATCCCGCACGATAGGATCGTACAGCAGATGGTTACAGGGAGCGATATCATGGAAAG
GATCGGGAACGAAGGTAGCCGTTTCGATGTCGTTCAGGGTGTATTCCGGAAATACCAAAA
TGTCCAGCTGATCTGCTTCCGTAGAGTTGATGAGTTCCATGTATTTTGTTAGCGTTCTAG
ATGTGTACACCACTGGAGTATCGGTTGTCGTTCGTTTGTCCTTGGAGCTGAATTCAACCA
CGCCTGCCGTGTAGTAATCATCTTCGGGTGTAGATTTCTACAATAAATTATAATCTTAAA
TATCGTAATTATCACAAATCTCAAAGTATTACTTGAAAGCTGCTTTCTACAAATAAGATA
ACACAAAATAACCAAATTAAAATCTTCATTTTGAAGCTGGACAAAGTCCCATTCGGTGTG
AATGCTGACTGAATACTGCGGGTATATTGGCAATCGATGAAAACTGATAACGTTTTGGGG
GGTTTGTAATCAGCCAGATTAGCTGTTATTCGAAACACATTGTTTTAGATAACGCCTAAC
GTTGCCAAATGCTCCCAATGAAATATTGTTCGAACATGGTGGCCATTCATGTTTTGAAAT
CGGGAAGAAGTTAGAAATTTGTTTTAAAAAATCGAATTAATGGAGATTTTGCaaaaaata
aaaaataaaaaGTCGAAATATTGCACCCGAGCAGGTAGGGATAATTTTTGAATAACAAAG
TTGTCGGATTAGTAACACAATCCAATAACAAAAAACCAATCTTGATTTTGTATTTCAAAA
GGATAACATTTTTGTTATTCCAATATCAAAGTAGTTTTTTGTATTCTTAGTACATATCTC
CAATCGCTTAGTAAAGTTTTCCAAATATTATTCAAGTTTGATATAATGTTATAGTCTGAT
TGAAACAAAAAGGAAAATATCAAGGTGTTAGACTTTTAGTTATCAGAATCTTATCGGAAT
TACACTAATTACTCGTGGTGATAATTGCACTCGAACATAATTTCTTAAGGGGTTTAACAT
GTagaaaatcaaaattttgccatgcgcaaagcgaactgtcgaactttgtgagagtttttc
tctgaacactgagttgatttacgggtgccacgatatctcgagataggatggaccaaaatg
gctgaaatttgagatgaagacttgcaagacatatcccgtgtgcatgacgatgcccgattt
tgaaattttgctttttaaaaaaatacaaaaaataaaaaactggcgattttttatatgaaa
accataaaaatatttttatctttttttcaaacaaattttttgaaaatcgggcttcgtcat
aaacacaggaccggttaaacgaagcatcaccaaaattttgagccgatttggtcaaagcag
tgtggagatatcgtggcacccgtttttttaaactgccaacttaaaatggctatatctcgg
caatgatacaaccaaatatttcaattttttttgacaatagttgaaaatatatattttaat
gcttttaaaacagatttaaaaaaagtttaagcgtgtgcccaaaccaacatcttacatttt
tgtcgatttacatacaaccccttaactgtaaatacaaaatatttaaatatttgaaatttc
aaaaaaaaattaaattgaatagttcaaaaatttaaaaaaaaactatatttcaataataaa
caaaatAAATGATTCATAAGTtcgaaaatcatgagactcaaaaatacaaaaactcaaata
gtttgaaatttaaacaacaaaatttcaattattcattgcaaatattttctgaattttatg
tccttcgaatctgactaaaagcatttccagagttttttttttaaaggacctataaactat
tgtctttcatatgttcataggacctattaaaaaaaaaactctagattttgatacagtcta
gttgtttggcaaacactagttttaaaatatgtaagtaagtacaaaaaagtgttttgtaaa
aaaaatagtattttataaaaaaaatagtcttataacatcaaaaatcataacaaatttcgc
ttcgtttgataccaataatgaaaattttaaaaaaatagtattttcgaaaaaaaaacacag
tattttgtgaacatcttatttatttttttttttttaaactctaattaagtgaaaatacat
acaaaatatcgcgtcgtttgttacccataattcaaattttgaaaattttagtgttttcgg
aaaaatacgttattttgtgaaaattttagtattttcaaaaaactctgatacagtgaaaat
gctaacaaaatgacgcttgttttgatacctatattgcaaattataacaatttgagtattt
ttgaaaaagaaacagttttttttacgttttagttttttacaataaagtgaaattacatac
aaaatttggcgtcatttgatacccattttgcaaattttgaaaacttagtattttcggaaa
aatacggttacagtccagactcgattatgcgaatccgcgattatctgaagtttcgattat
ccgaagttcgattatccgaaggtttgtatgggacttcgaataattgaatcacgaacaaaa
aaaatgtttttcatattttttttattttcttagtgttaagaccaaatatgagttctgcga
ccatattttagtcaaattttaatccataaaccacggggtcacattttttttgaaactcta
aattagattagtttaggggtcataattaagcaatcaagtctggactgtattttgtgaaaa
tttttgtttaaaaaaactcttatacagtgaaaattctaacaaaatttcgctttatttgat
ccccatattgcaaatttgagtgtgtttgaaaaaatatggcattttgtaaaaaaattaata
tattcaaaaaaaacttcgatacagagaaaatgcttacgaaatttttcttcttctgatacc
cataatgcaaattttgaaaatttgagtacctttttcagaaaaaatacggcattttgtaaa
aaaaaaactataataaggtaaaaaagcatataacatttagcttcgtttcatacccatatt
gcaaattatggaaatttgagtacttttacaaaaaattgtggacaactctgaattttacta
cattttcaaaacatatattcgaagtgaaaatttaacatgaaacggttgcattaagtcgat
tttggaaaggtttgaaaatgatttatcgtccactgtcgttatcgttttcgagcctcgata
attttatagttaataaccttggtggtgacataaactttgaaaagtatttgcaacggcgta
attaaaaaaacttggaacagaaaaatttaaatcctttaaaaacccattattttaaaattt
atttttatttttaattttaataattaaaaaaaataataattcaaaattggaaaagcaatc
aaaaattttaaaattctaaactattaaaaatctaaaataaacttacatataaaatagttt
aaaaaaaaacaatatttaaaatttttaaaatgtaaaaaaataaaaattaataatTCCCCA
GAAACTATTTTAAGCTTCAGATAATTTTAAATTCAAAAATATAAAAATAGGAACACCAAA
ATTTTTAACTTCCAATATTCATAATCGAGATTCTaaaatttaatttcaaaaatatttaaa
atcaaaaatcgaacagaattgaaaaaaaataaatatttaaaattaaaaaaaaaataaaga
gataaatatttccaaattcattttttttatttaaaaaaactaaaattcaaaaaatcctaa
attctaagaattccagattccaaaagcttaaaaaaatcaaaaaaaaTCAGAATTTCGAGC
ACAATCCAAAATTCAAGATTAAGATTGCTGAAATTACTTAATTACCTACTTGATGAAAAT
TCAAGTGAAGCCGGATAAGTTatggccgattcagagaaaaatgtccacactctgctaaga
attcaagggttggcttgagacatttttctctgtgattgcaaTATCATTCTGAAACGGTGC
CGGAAATCCCTTACATCACAATaaaaaaaaaaTAATTGTAAAAATttctgaagatttttt
ttttgttttttttaatcattttctctagtaatttttttcagaaaattaagtatttaaaaa
ttaccagtaattctggtattatagcaaaacttctgagttattccaaaaaataatgaaatt
actctctcaaactctgagtaattctggattagcaccagtctgtcatggtgctcccccttg
aAAATAATTGCGAAAACAAAGAGAATTATTCTGCTTATAGATTTAATACAAATTTTAATT
CACAAAACAAGATGAAACGCGAAAGATTTCACCTCTGTAAATGTCCTTCCCGTCACGAGT
TTCGCCGAAACCATTTGTCTAATGACCAATTGGTCACATTCACGAAACGTCCCCAAGGGC
ACGACCAATCGATATCGGTCCGCCCGAAAAACTCCCAACCCATTTAGCACAACTCGCGGT
GGTACCTTATGACCCCGCGTCGAAGTTCTGTCGACCACCCGCCATGCACGACTAGCCCAA
TTATGACCGCGGTTAGAAATCGATCGGCGCAACAATATACCACAATTTACGCGGTCTTTC
TCTGACTTCTTGAACTGGGCACCGCAACGTCCAAGAAGGTTGCGATATGTCGCCGCCTAA
CTAACCTCCGTTGGTATGCAAATTCGGTGGTGGAGGTCTGTCACACAACACACAGCAGTT
CTTTGACGGCGAAATTGCCACACACCACTACTGACGGGGTCGAACGCAACTCAAAAGGGA
GCAATTATAGGGGATCCATGTGTCGTCATGGTCTTTGAAGTTGGTCAAGACTGTACGGGT
CCCTCCCTACACTCGGAGGTTCTTCAAGAAACCAAACCTATATGTAATGTCAAAGTGATC
TGGTACTGCTTCTCGGCTCTACTGGGCAGCTTTAGACGACTCACTTCGTGCAATTAAGAA
GGTCATTAGCCCGAGCTACTAAAACTGAGCAATGCTGGGTAAATTTTTGAGGTACAGTAG
GGGGCAAGTTTGTAGTGACGAGCTCGACAGATTTTTCAAACAATTGCATACTTTTGGGCG
TTTCCACCAAAACAACCCTATCAAGATCATCACACCTCTATCGCCCCTTACTGTAGGTCC
TAAAGTGTAGGACCTTCGTGGGGCGGGGGGTCCACCTACAGAACGATCTGACCCCGGCCA
AAGAAGCCCTCGAGGGAGAGCGAGAAAATGAAACAAAAGTGTTGAAAATATGTCCAAAAA
TGCTGCCCAAAAGGGAGTCCATTAGCAGTGCGTCGTTTGGTTGCCAAATTCTGCGGATCG
ATCACCGACGATCGTTGGCTTGTGCTAATGAACTAGGAATTTGTGGACCCCTCGGAGCAC
CCCATGGTAGTGAGGGGGAGAACACGAATCATTAACCTTTAGTGCGGCTTTTGGGGCAGC
GTAGGATCCAAAATTTTGCATTCGAACATTGCAACATATTCGTTGATTCTTATTAGCGCG
TATAAATTGCTGTTGCGTTAGGGCCGAAGGAGGCTCTTCTCAAATTTATTGGATGCGGTT
TATGATTTTCTTGAGTGGTCAATTAGAGAACGAATTTCCAGAGTTAGTGATGCCGAAATT
GGGAAGGTCGAAGGATTTGATTAATAACGCAAAATTACTAATCAGAAATTACGtttttaa
aagtcatttttaatcattttttcgattttCATTAAATAATTGGATAAAGAGCTTGAGTAT
TGAGTTAGGTGTCATTCCAATTGTAGAAGTCGGTTCCCTTgagatggtacagagaaatca
aaataatcacggcattttaaacgccgctacaaataacactaagagaacttcttttttaat
caagaTTTCAGGCGTGgagcaaaaaaaatcacaaaatgttcagatgtaacatagaaaatt
gtttaaaaaaattagggctatttgggtgacactgagaaaaaataattttgaacaaaaatt
aaactataagaggctgtatctaagcaatgagcactcgaattatcaaagttaaaaaataaa
gttgaaggaaattgtttgagtcaaaaatattttatacaatggtgatttttaataaaatat
atatcacaatatgttacatttgcaataacgttttttcgaaatttcaactttaaaatgcct
aaaactttaaaacagtgCATTCAAAACTATATTGCAACTATAAATATTtgtttaattcaa
ggttgataaaattatcgaggctcgataacgatagcgtactgtattttttcgaaaatactc
aaaatttgcaatatgggtattgaacgaagcgcattttgcaatgcatttttacattattaa
agtttttttgaaaatactaaaactttcacagaatgccgtattttttcgaaaatactaaaa
ttttccaaattcgcattatcggtattaaacgaagcgaaatttattatgcattttcacttt
attagagttattttaaaaagaactaaaattttcataaaataccgtattttgtcgaaagta
ctcaaatttcaaaatgggtttcaaacgaagtgaaatttcgaatgcatttacattttaata
aaataaattattattcattaaaattttccacaaagtatcgtaattttatgaaaatactca
aatttttaaaatatgcaatatgtgtatcaaacgaagcaaaattttacatgaaacatacaa
aatttgaatgtatgtatgaagtaacccatactgcacattttgaaaatttgattacaaaat
actcaaatttcaaaatgggtttcaaacgaagtgaaatttcgaatgcatttacattttaat
aaaataaattattattcataaaaattttccacaaagtatcgtaattttatgaaaatactc
aaatttttaaaatatgcaatatgtgtatcaaacgaagcaaaattttacatgaaacataca
aaatttgaatgtatgtatgaagtaacccatactgcacattttgaaaatttgagtattttc
caaaaaaatacggtattttatgaaaattttagcaatcattagtttccaataaatgtaaga
tttgacgaaaactaaaattttagcgtaaaaaaactttttgcgatactaatcatcgaaaat
tttcgaaaatccaaatgatttttaaataaaaccaaacatgctaaaaatgattctaaatgc
aggggaatgcatttttaagttggtttcagctgatagcacttaaatttcctaagaaatttt
tatgtttttgaaaaaaatatttttttgccccctgattttttgagcccacattgaagggtg
aggggggggtttcaaaaactttaattaaaatttgtaccagcctattcgaatcccaaaaca
aaaaaaaatattgtcttattttttattgtcgagcttaattatgaccccttaactactcta
aagtgatttagaatttttaaatcaaagatggcggtgatggaatattgaaaaaatgttttt
ttttttattgaataggcaaacaaccattcaaatgtgactaaagtggagtcgccgaactcg
aatttgatgataaaagtaagaaaattatattttgtggttagattatccgaaatcccatac
aaaccttaggataatcgaaacttcggagaatcgagtctggactgtaatcaaaatttgagt
attttcaaaaaatacggaattttgcgaatattttgatttttttaacaaaaagctactcta
ataaagtgaaaatgcatacaaaatttcgctttgtttgatacccacattgcatattttgaa
aatttgagtattttctatgaacaccaaatcatcagaaaatgagaaaatctcatctcaaaa
atagatttcatatattacaaatttttttgttttccggccaaaatgtatggagactgcatg
gatacacttatgatgcaaatgacttctttgacaatgcatggataaagtttcatccatatc
tagtgttttttttaatagctcctataaacatatgaaagacaatagtttataggacctttt
caaaaaaaacctagatatataaaaatacaaagaaaagtcgatttgcaaaatcgtagagaa
ccactcAGTGtcgcaaatgaatgatagaaaagaaaattttcatttaatggtttctgcccc
aaaatattggacagtataacgaccgtcacGgcgttctctttctgtcactccttctctttt
cctttgcttttcctcgtccacgcgctctcactgctgagtctttcgttctctcagactacg
ctttacgtctcgttatactgcgctggcttaattagttttgtggcggcttttgtggttgaa
cactgttgagaggggatgactgtgatagtcgaaataagagaaaaaattagattgtcaatc
gcgagtgactcattgaaactcactaaaactaattgtttgatatattcggcgctgagagta
tcaggacggaaagaagagaggtgatatttggggcaagagttttcatgcgtgataattgta
atcgctaagaactgagagtttgatatttttaaaatcttgGTTCGAATGTAGACAGTTaca
tttctagagtttttcatagatcctataaacatattaaagacagtagcttatagcaccttt
tcggaaaaaaaactctagatttgaacaaaaaacactttttttgttgaTTCACCTCGACTC
ATAACGCGCTCAGCAACAACCTAAACGGTACCGGAAGATTGATTAGCAGCTAATTCACAC
GTGAAACAATCACAGCTGATAATTAATACAAGACGGTCGCTTCCTGCAGCCACAGCTCCA
GATAATGACTCCCACACAATGTACCTGTATCAATATCAATCCCTATGAGTAATGACAGTA
CCAAAATGGGATCTCCCCGTCCAACCGGTCCAACAAGCACGCTTGTAATCAATTTCGTGG
CGTAATTTATCGAGGCTCTTATCGACGCCACAGTCATACGCCGCAGATATGGTAATAAAC
GGCCCAAAGCAGTGTCGTCGATCCTTTATTCGAAAAGCAAAAGACGACAACGCTATCAGT
ACTCGTCGTATATTCGGCCTGTGGTGGTACGCTGCTGCAGTGTGAAAGTAGCCTCGGGTG
TGGACGGGTGAATCTCTGTGTTTCAGTACAAAATGAAGATCGTCTTGGCGTTACTTTGCA
TTTTCTGCACTGTTTACAGCACTCATCAGGTAGGGCTTTGTTTGAACAGCTGAATCTGGC
TGGATTTACTGCAGCGGGGTTTATTGCAGCTATCTTCGCCAGAAGATGATCACTACTGGG
CTGGGGTGGTAGAGTTCAGCTCCAAGGACAAATGGACGACGACCGACAGTCCGGGGACGT
ACGTTGCTCGGACGCTGGCCAAGTACAAGGAGATCATCAACTCACCCGATGCGGATCCGC
TGGATATTTTGGTGTTCCCGGAGTCTACAGCGAATGCTATCGAAACGGCTTCGTTTGTTC
CAGATCCAGCGGAGAAGGTAGCTCCGTGTAATAACCTGCGGTACGAGCCGATCTTACGCG
ATTTGTCCTGTTTGGCCGGTACGAAGCAGCTGTATTTGGTGGTGAATGTGGTCGAGAAGG
CAAGCTGTCCGGAGAACGGTGATGAACGACCTTGTGCGAGTGATGGTTTGAACCACTTCA
ATACGAATGTGGTCTTTGATCACCGTGGAATCGTCATAGCACGGTATCGGAAGTTCAACC
TGTTTGGAGAGGCCGGCATCAACACTACCGTTTCGGCTGAGCATGTCACGTTTAAAACAG
ATTTTGGAGTTACCTTCGGGACGTTCATCTGCTTCGATCTCATGTTCGACGAGCCGGCGT
TGAAGCTGGTTCGCAGCGGAGTTACCGACATCATCTTTCCAACGATGTGGTTCTCTGAAC
TACCGTTCCTGACTGGTGTTCAAATCCAGCAGGCCTGGGCGTACAAGAACAACGTGAATC
TGCTGGCGGCTGGAGCAAGTTATCCGGAGGTTGGAAGCACCGGAACCGGAGTGTACGCCG
GCAAGCGAGGTCGCATTGTATCCGTGATGAATCACCTCGCTGAAACGTGAGTCCGATCCT
CCACGATCTCCTACCAATTATGATCAATTCCCTTCTTCCAGCAAACTGTACGTGGCATCC
GTTCCCAAGATCGACCGACCCCAAGCGGAAATCAAGAAGCAACCAACGATCAAGTACACC
GCGGCCCAGATGGACAACCTCAAGCTGAAGCGAGACCAAATCGACGGCTACCGTACCATG
GATCTTCCCCTGCAGAAGACGGACGCCTACGCTGCTTCGCTCTGCCAGAACCGTCTCTGT
TGCAACTTCACCATCGACTACGATCTCGCTGGTCCGGTCACAACGCAACCCTTCTACCGC
TACAAGATGGCCATCCTGGACGGTAAGCGGACGTTCGACGGGTTCGCCGACGTATTCATT
ACGGCTTGTGCGATCTTTGCGTGCACCGGGACCACGCTGGACACGTGCGCGACGCGGTTT
GAGCACGGTGCCAACACGGTGCCGATGTTTGTGTTCAACTCGATCGAGCTGACGGGGACG
TTCCCCGGTGGGGAGGAGGTGTTCCTGCTGCCGAACAGTGTGGACACGAGCATTCTTCCG
CTGGAGGTCGATGAAATCGACTACAGTGAGGAGAACGTCACGAAGGATGGGTAGGTTGAA
GCAGCATTAAGCTTGAAGACTCGAGTAATCATAATCAACCTTTTTTCAGCAAACCATTCG
TTGAGATTACCCACAAACTGGTGAAGCCACGCTCGGATCTGTACTCGTTTGCCATTTGGG
GGCGGAAGTTCGTTCAGGATCAAGATCCTAATGCGGCGGTTCCGGTTTCCATTGGAAGCA
CACTGTTAGTATTGGTGGCGGCTGTTTGTTCTATTATACTTAAGTGAATAAAGCTAGTTT
GTTATTAAAATGGTTTCTTTTGATCTTTTAGAGAAAGACATCAAGAACTGTAATGAAGCA
GGGCGTGAATGCAGAGAGTAAATCACATTGCATTATCAAACTGATATTTATCGTTAATAC
TCAGTCTCAAATGTGAGAATTATAGATCTCTCAGATGAAAATTTCGTTTTTCTTTTTATC
AAACAACCATTTGATGACTTCCAAACAATTATTGTATAACAACTCAACCTTTAATCAGTC
GAATTACTTTCAAAGCTCaaaaaaaGTGTATGCAAAATTTATAATTATATTATCAAGGCT
CTTTTATCACTACTCCCTTATTCACCACTTATGACGGGAAAGTGCCCTTTCTTTACTCTC
TACTCTCGTTCTTTTTTACAACCGGCGAGTAAGCGAGCaaaaaaaaCAATGTTTGCTCTC
TGAGGAGGACATGTTGAATGCTTCACCCTTTACTTAACTAAATATTTGGTCAAGAATTTG
TTAAATCCAGCGAGCCATGACATTACATGACTAATTCTCACTCCGAGAAATTCGAAACAA
TCTCAGTTTCTCTTCCAGTTTTGTTATTTATtaagtgattgaaaaaactatcattttatg
attcctgtataaacatttcagaccatcactatatcttgtgagatcacttcctttatctca
cgattcccgacaagggcgttctctttctatcgctcatcttcccttcatcgtccaagcgct
ctcaccactaagaattttCTAATGAGttttgacgtagacttacgtctttgtcgaaggtac
tggggtgtcattccaaaaaacccgggccgaaggccctggttaactgcgtcatccgtcaaa
cgcttatatcttccttccctctgatcgaatcgacacgatttatgtgccattcgattcgaa
aattattcagcaatttgctataaaactttcattgttggcaaaatagtttaactattgaaa
caattgaatgttttaaaatgttttcaaaatgcagagattttgcaagcaaaatgagcgctt
cccactcacggacgggaatgtcaagtacctattttgaggggaaaatcatccgagcaacgc
gaccgagtgtcggtcgcgaaaaaggaggggaagtagcgggccgaaatcatacataagaac
gcgcgccagagcccattccatcattcacgtctcagacgtcggaccggcagcagcagcagc
agcagcaggaaagctcagcccagagcagcagcagcaggagagagaccagagcagcagcag
caggagagagggaccagaactggaaaagaagtgcgcatcgccttctcgtcgtcaccgtca
gccagttgcctctcgatggccggaccgttaggatctttcgtggttgctgtggttcggagg
tgcttcaatccccatccctcgtcccacccgggacgaggcatcaacaagatgaggcgcgcg
cctgctgccttccgccgaaaagcctctcgtgggtcaagccttggttgttaaacaatcggg
acatccaactagctcgtcgcattcgtggcgagcgcttctgaaagatttacgtctcatcaa
attctagtgtagaaagagttgccctcgtccaacccgggacgaggcagcgagctaatttgt
ttgaatttaaatttcaggaacaaattttggtcttcgggggcgacggattgcacagctttc
tgaggctgctctcgcccccaacccctatgccccctctccccctccccccattcggctcgc
taaaattccttcgtctctttctttcctctctttgccgttCGTTCGTCTTCTTCGACGGCC
ATGCCTCACGATCTTGAGCAGTTAAGTGAGGAACATGATCCAATTTTACTCGAGGCTGAT
TCGTTTGGGGATATTTGTGCCACAAAAGTTTCAGAAAATGGGATTCAAACATTGTTTGTT
GTTGTGTATATTTCGCCAAGTGCAACATACAAACAGAAAATTTCTTTCTTGATCCGGAAT
TTGTTCTGGTATGTAAAGTAGGACATCCGCATaannnnnnnnnnnnnnnnnnnnnnnnnn
nnnnnnnnnnnnnnnnnnnnnnnnnnnnnnnnnnnnnnnnnnnnnnnnnnnnnnnnnnnn
nnnnnnnnnnnnnnTATAATTTCGTAGTAAATACATATATTAGGCTGTCTGAATGTATTA
AATGCATACGGCTAATCGTTATTTCGCTCGGCGAAACACGAAAACGAGTAGGGGCCTGGG
GGACCCAGTCGTCGATAATCTAAAAGCTGCACGGATTGGGCTGGTTCTGGAACAAAACAA
AGCTCGGCACGTGAAAGAGTTACGTAGGGAGCCTGccggaaatgaacgatccgccggctt
gtccgtggcgaacaagaggagtgcgcgcatgttctgttctcgatggcctcggggacaaaa
cgatgttccacgcttggacgattttctgcgggtcaggaccggaaatggacgatcctccgg
ctccttctacagcaacgaacccgacgagccctagaaaaaatagttgaaaaaagtcaccac
aaatggaactagccgggtttgaacaatttctcacctttttgaccggttctgggataaaac
gaagctcggcatgcgtaagatttcctggacgagttcaccggaaacggacgatcctccgga
ctgtcctccggactgtccgcggcaaaaaagaggagcgcgcgcatgttctgttctcgatgg
cctcggggacaaaacgatgttcggcacgtggaagatttcctggacgagttcaccggaaat
ggacgatcctccggactgtccgcggcaaacaagaggagcgcgcgcatgttctgttctcga
tggcctcggggacaaaacgatgttcggcacgtggaagatttcctggacgagttcaccgga
aatggacgatcctccggactgtccgcggcaaacaagaggagcgcgcgcatgttctgttct
tgatggcctcggggacaaaacgatgttccacgcttggacgattttctgcgggtcaggacc
ggaaatggacgatcctccggctccttctacagcaacgaacccgacgagccctagaaaaaa
tagttgaaaaaagtcaccacaaatggaactagccgggtttgaacaatttctcaccttctt
gaccggttctgggataaaacgaagctcggcatgcgtaagatttcctggacgagttcaccg
gaaatggacgatcctccggactgtccgcggcaaacaagaggagcgcgcgcatgttctgtt
ctcgatggcctcggggacaaaacgatgttcggcacgtggaagatttcctggacgagttca
ccggaaatggacgatcctccggactgtccgcggcaaacaagaggagcgcgcgtatgttct
gttgttgatggcctcggggacaaaacgatgttcggcacgtggaagatttcctggacgagt
tcaccggaaatggacgatcctccggcttgtccgtggcaaacaagaggagtgcgcgcatgt
tctgttctcgatggcctcgggcacaaaacgatgttccacgcttggacgattttctgcggg
tgctgaccggaaatggacgatcctccggctccttctacagcaacgaacccgacgagccct
agaaaaaatagttgaaaaaagtcaccacaaatggaactagccgggtttgaacaatttctc
accttcttgaccggttctgggacaatgttccacgcttggacgattttctgcgggtcagga
ccggaaatggacgatcctccggctccttctacagcaacgaacccgacgagccctagaaaa
aatagttgaaaaaagtcaccacaaatggaactagccgggtttgaacaatttctcaccttc
ttgaccggttctgggataaaacgaagctcggcatgcgtaagatttcctggacgagttcac
cggaaatggacgatcctccggactgtccgcggcaaacaagaggagcgcgcgcatgttctg
ttctcgatggcctcggggacaaaacgatgttcggcacgtggaagatttcctggacgagtt
caccggaaatggacgatcctccggactgtccgcggcaaacaagaggagcgcgcgcatgtt
ctgttgttgatggcctcggggacaaaacgatgttcggcacgtggaagatttcctggacga
gttcaccggaaatggacgatcctccggactgtccgcggcaaacaagaggagcgcgcgtat
gttctgttcttgatggcctcggggacaaaacgatgttccacgcttggacgattttctgcg
ggtcaggaccggaaatggacgatcctccggctccttctacagcaacgaacccgacgagcc
ctagaaaaaatagttgaaaaaagtcaccacaaatggaactagccgggtttgaacaatttc
tcaccttcttgaccggttctgggataaaacgaagctcggcatgcgtaagatttcctggac
gagttcaccggaaatggacgatcctccggactgtccgcggcaaacaagaggagcgcgcgt
atgttctgttctcgatggcctcggggacaaaacgatgttccacgcttggacgattttctg
cgggtcaggaccggaaatggacgatcctccggctccttctacagcaacgaacccgacgag
ccctagaaaaaatagttgaaaaaagtcaccacaaatggaactagccgggtttgaacaatt
tctcaccttcttgaccggttctgggataaaacgaagctcggcatgcgtaagatttcctgg
acgagttcaccggaaatggacgatcctccggactgtccgcggcaaacaagaggagcgcgc
gcatgttctgttgttgatggcctcggggacaaaacgatgttcggcacgtggaagatttcc
tggacgagttcaccggaaatggacgatcctccggactgtccgcggcaaacaagaggagcg
cgcgcatgttctgttgttgatggcctcggggacaaaacgatgttccacgcttggacgatt
ttctgcgggtcaggaccggaaatggacgatcctccggctccttctacagcaacgaacccg
acgagccctagaaaaaatagttgaaaaaagtcaccacaaatggaactagccgggtttgaa
caatttctcaccttcttgaccggttctgggataaaacgaagctcggcatgcgtaagattt
cctggacgagttcaccggaaatggacgatcctccggactgtccgcggcaaacaagaggag
cgcgcgcatgttctgttctcgatggcctcggggacaaaacgatgttcggcacgtggaaga
tttcctggacgagttcaccggaaatggacgatcctccggaatgtccgtggcaaacaagag
gagcgcgcgcatgttctgttcttgatggcctcggggacaaaacgatgttccacgcttgga
cgattttctgcgggtcaggaccggaaatggacgatcctccggctccttctacagcaacga
acccgacgagccctagaaaaaatagttgaaaaaagtcaccacaaatggaactagccgggt
ttgaacaatttctcacctttttgaccggttctgggataaaacgaagctcggcatgcgtaa
gatttcctggacgagttcaccggaaacggacgatcctccggactgtccgcggcaaacaag
aggagcgcgcgtatgttctgttctcgatggcctcggggacaaaacgatgttcggcacgtg
gaagatttcctgagcgagttcaccggaaatggacgatcctccggctccttctacagcaac
gaacccgacgagcctagaaaaatagttgaaaaagtcaccacaaatggaactagccgggtt
tgaacaatttctcaccttcttgaccggttctgggataaaacgaagctcagcatgcgtaag
atttcctggacgagttcaccggaaatggacgatcctccggactgtccgcggcaaacaaga
ggagcgcgcgcatgttctgttctcgatggcctcggggacaaaacgatgttcggcacgtgg
aagatttcctggacgagttcaccggaaatggacgatcctccggactgtccgcggcaaaca
agaggagcgcgcgcatgttctgttcttgatggcctcggggacaaaacgatgttccacgct
tggacgattttctgcgggtcaggaccggaaatggacgatcctccggctccttctacagca
acgaacccgacgagccctagaaaaaatagttgaaaaaagtcaccacaaatggaactagcc
gggtttgaacaatttctcaccttcttgaccggttctgggataaaacgaagctcggcatgc
gtaagatttcctggacgagttcaccggaaatggacgatcctccggactgtccgcggcaaa
caagaggagcgtcgcgcaatgtctctgttcttgatggcctcggggacaaaacgatgttcg
gcacgtggaagatttcctggacgagttcaccggaaatggacgatcctccggactgtccgc
ggcaaacaagaggagcgcgcgcatgttctgttcttgatggcctcggggacaaaacgatgt
tccacgcttggacgattttctgcgggtcaggaccggaaatggacgatcctccggctcctt
ctacagcaacgaacccgacgagccctagaaaaaatagttgaaaaaagtcaccacaaatgg
aactagccgggtttgaacaatttctcaccttcttgaccggttctgggataaaacgaagct
cggcatgcgtaagatttcctggacgagttcaccggaaatggacgatcctccggaatgtcc
gtggcaaacaagaggagcgcgcgcatgttctgttcttgatggcctcggggacaaaacgat
gttccacgcttggacgattttctgcgggacaggaccggaaatggacgatcctccggctcc
ttctacagcaacgaacccgacgagccctagaaaaaatagttgaaaaaagtcaccacaaat
ggaactagccgggtttgaacaatttctcacctttttgaccggttctgggataaaacgaag
ctcggcatgcgtaagatttcctggacgagttcaccggaaacggacgatcctccggactgt
cctccggactgtccgcggcaaaaaagaggagcgcgcgcatgctctgttgttgatggcctc
ggggacaaaacgatgttcggcacgtggaagatttcctggacgagttcaccggaaatggac
gatcctccgAACTGTCCGCGGCAAAAAAGAGGAGCGCGCGCATGTTCTGTTGTTGATGGC
Cnnnnnnnnnnnnnnnnnnnnnnnnnnnnnnnnnnnnnnnnnnnnnnnnnnnnnnnnnnn
nnnnnnnnnnnnnnnnnnnnnnnnnnnnnnnnnnnnnnnnnttcattccgtcccagaacg
tggtatacagtcctgcgaaatttccagtaaaaccatcccgggttgaggcaatcggccgca
acaGGCATAGCAAATGCAAGGTTATTGATGTTCCCGGCAAAAAATTGCGCCTCAACATGA
CGTCCTAATGACTTCATTCGAACCGGATTTAAACCCGGCACGGAAAAGTAACAGTTAGAA
GAATACTTAAAATACTACGCATTCCCATCGGAAGTCAATGATGGGTACTCAAAACCATCG
CACAAACCAAGTGCAAAACTCGCTCAGCAGTGTAATTGGTCTGCCCACTTAAATCATTCC
TGGACGACTTCAGTGGCGGTGGCGTCGCTTTACGACTTTACAGCCCATCTAATTTCCTAT
GCATCAGCACTAAAAATGTACACGTTTTGTTCCTGCAGTAGTGCAGTCAAGGGGAAAAAT
TAATACCCCTCGTCGGATGCAGTTTTTGCCGGTGACTAGGAGCTCCTCCCTTTCCAGAAT
GCTGGTTATTTACTTGAGAGAGatttaaaaatgggtaaaattttctaaaattttcaacta
caacattttaaattttattttaaaaaaattaaatGATTATTACTACCCTACTCCTTTTTC
AAAATATATTCAAGTGTTGCTCCATTTTAAGATGCTTGTACCAATCAATTGCAATTTCAA
ATTCAAATATCAGGTGTGCATTTATGTATTTATGCTGAATGAAACAAACCAGAAGCGGCA
CAAATAAAGGAGCAGTGCAGGaaaaaaaTACCTGTTCAAACGGGAGCTTGAAACGCATAC
CTCTTAAACGTGTCTTCTTAACCTGGCAGCAGAAAGACACGCATCGCGTTAGTTATTGCC
TGAATGAAAAGTCGAACCGTTTGAACTGGATCTGAGATAACGTAAAATGGCTATAAACTT
TAGGCATTGCAACAAAAATTGACAGATTAGCTATTTTCAGTTGAGTAATGCGATTTAAGG
CTCAACATTTAAATTATACGGGATGTAATACATGTTTTCGCAATATGATTGAATGTTGCC
AAACTAAGGAAAAACTTAACAATCAATCTGCATTTTCAATGTTCAACAATCGCTCGTAAT
CATGTTTTAAACCACTTGTTTTAAtcacaaggaagattcgaacaacattttcatcaagtt
tactgagaactggctttgcaaaagtacataaatatcaagtggtcataacttgaaacatgg
ttgccaaatcttcaagtattcagactcgtagccaaggctttAGGCAGATTCTAAGGATAC
GAAAATTTTTACAGTAATAATCACTTGTAGCATAATTAGAACCATTTAGTTTATCAATTA
GATTTATACCTTTTTAGCAAAATTCTACATAAATTTTACGATTTGATCCGATTCAATCGC
CTGGATGATCTTGCTAAACAGTTGCAATAAAATGGTGATCCACCAGAGTCTAAGCCAGCG
CTATTAAAGTGTCAAGTTGGCGGTGCTCCACTATCTTCGTTCCGCTGGAGCATGGAGATG
CCTTCTCCAACCGTTCCACTGGGGGTGTAGTAAAATGTAATTATGATAATTTTATTATTA
TCAGATTCAAAATGGTCATTAGACTGCATCCACTTTTTCTCACTACAGCGCCGAAGACCA
TCCACCGGAAATGACCGCACGTTCTAATAGCAGGGCGAGGGCTTACCTTTTAATATCTCT
TCTAAACACATATTTGAAGTGCTGTTGAACCATCTTTGCCACCTTCATTTGCACTCGCCT
CTAGCGCTAGGAGTGCTGCTTGCTAAGACCTATCACCATCTATCATTCTTGAGATCGAAC
AACCAATTAAGTTTGTGGAAAGTGGAGTTGCAATAATCTAGCCTGAAATTAAAACAATAA
CAATaaaaaaaGAATTTCTAAAAAGAATATCAAGCTTGACCATTTGACCCCTCCTCTCCC
CTACTCAAAGCTCAGCACGCTGATAGCCGCCCTCCCGGAGATGAACGGTTTCCGCGCAGT
TAAGTCTGTTGATAGCATGGTGTTAACACGCCCCCTCCAAAGGTGAAGATTATTGTTGAG
ACGTTTACacggatagaaatcctgtccgagaaatcgacaacattgttgtcgattcgttct
aaaaatcgtttcggaatgttttcgaccagtcgtccggtaacatttgcaacgcattcgaga
caaaatgttgtcgattttgagaacataacgcatcttagatgggtaacgcctgAGCTGTCA
AACGCGCTACCCCTCCATATTTGTTTTTCAAACTGACCGTTGCAACCGTACTGAAATGTT
TGCAATAATAATaagaagaaatcaagcagaaagaagaagaagaTCTATCAAAAACTTTTT
CGTTTCCTTCAAATTGACGGTTGAATAAAGACATTTGTAACAATAAAAAACATGTTTATT
TCATTAATCAGTATAATTTCGTAGTAAATACATATATTAGGCTGTCTGAATGTATTAAAT
GCATACGGCTAATCGTTATTTCGCTCGGCGAAACACGAAAACGAGTAGGGGCCTGGGGGA
CCCAGTCGTCGATAATCTAAAAGCTGCACGGATTGGGCTGGTTCTGGAACAAAACAAAGC
TCGGCACGTGAAAGAGTTACGTAGGGAGCCTGCCGGAAATGAACGATCCGCCGGCTTGTC
CGTGGCGAACAAGAGGAGTGCGCGCATGTTCTGTTCTCGATGGCCTCGGGGACAAAACGA
TGTTCCACGCTTGGACGATTTTCTGCGGGTCAGGACCGGAAATGGACGATCCTCCGGCTC
CTTCTACAGCAACGAACCCGACGAGCCCTAGAAAAAATAGTTGAAAAAAGTCACCACAAA
TGGAACTAGCCGGGTTTGAACAATTTCTCACCTTCTTGACCGGTTCTgggataaaacgaa
gctcggcatgcgtaagatttcctggacgagttcaccggaaatggacgatcctccggactg
tccgcggcaaacaagaggagcgcgcgcatgttctgttctcgatggcctcggggacaaaac
gatgttcggcacgtggaagatttcctggacgagttcaccggaaatggacgatcctccgga
ctgtccgcggcaaacaagaggagcgcgcgcatgttctgttctcgatggcctcggggacaa
aacgatgttcggcacgtggaagatttcctggacgagttcaccggaaatggacgatcctcc
ggaatgtccgcggcaaacaagaggagcgcgcgcatgttctgttcttgatggcctcgggga
caaaacgatgttccacgcttggacgattttctgcgggtcaggaccggaaatggacgatcc
tccggCTCCTTCTACAGCAACGAACCCGACGAGCCCTAGAAAAAATAGTTGAAAAAAGTC
ACCACAAATGGAACTAGCCGGGTTTGAACAATTTCTCACCTTCTTGACCGGTTCTGGGAT
AAAACGAAGCTCGGCATGCGTAAGATTTCCTGGACGAGTTCACCGGAAACGGACGAtcct
ccggactgtcctccggactgtcctccggactgtccgcggcaaaaaagaggagcgcgcgca
tgttctgttgttgatggcctcggggacaaaacgatgttcggcacgtggaagatttcctgg
acgagttcaccggaaatggacgatcctccggactgtccgcggcaaacaagaggagcgcgc
gcatgttctgttctcgatggcctcggggacaaaacgatgttcggcacgtggaagatttcc
tggacgagttcaccggaaatggacgatcctccggactgtccgcggcaaacaagaggagcg
cgcgcatgttctgttctcgatggcctcggggacaaaacgatgttcggcacgtggaagatt
tcctggacgagttcaccggaaatggatgatcctccggactgtccgcggcaaacaagagga
gcgcgcgcatgttctgttcttgatggcctcggggacaaaacgatgttccacgcttggacg
attttctgcgggtcaggaccggaaatggacgatcctccggctccttctacagcaacgaac
ccgacgagccctagaaaaaatagttgaaaaaagtcaccacaaatggaactagccgggttt
gaacaatttctcaccttcttgaccggttctgggataaaacgaagctcggcatgcgtaaga
tttcctggacgagttcaccggaaatggacgatcctccggactgtccgcggcaaacaagag
gagcgcgcgcatgttctgttctcgatggcctcggggacaaaacgatgttcggcacgtgga
agatttcctggacgagttcaccggaaatggacgatcctccggactgtccgcggcaaacaa
gaggagcgcgcgtatgttctgttcttgatggcctcggggacaaaacgatgttcggcacgt
ggaagatttcctggacgagttcaccggaaatggacgatcctccggactgtccgcggcaaa
caagaggagcgcgcgtatgttctgttctcgatggcctcggggacaaaacgatgttccacg
cttggacgattttctgcgggtcaggaccggaaatggacgatcctccggctccttctacag
caacgaacccgacgagccctagaaaaaatagttgaaaaaagtcaccacaaatggaactag
ccgggtttgaacaatttctcaccttcttgaccggttctgggataaaacgaagctcggcat
gcgtaagatttcctggacgagttcaccggaaatggacgatcctccggactgtccgcggca
aacaagaggagcgcgcgtatgttctgttcttgatggcctcggggacaaaacgatgttcca
cgcttggacgattttctgcgggtcaggaccggaaatggacgatcctccggctccttctac
agcaacgaacccgacgagccctagaaaaaatagttgaaaaaagtcaccacaaatggaact
agccgggtttgaacaatttctcaccttcttgaccggttctgggataaaacgaagctcggc
atgcgtaagatttcctggacgagttcaccggaaatggacgatcctccggactgtccgcgg
caaacaagaggagcgcgcgcatgttctgttctcgatggcctcggggacaaaacgatgttc
ggcacgtggaagatttcctggacgagttcaccggaaatggacgatcctccggactgtccg
cggcaaacaagaggagcgcgcgtatgttctgttcttgatggcctcggggacaaaacgatg
ttccacgcttggacgattttctgcgggtcaggaccggaaatggacgatcctccggctcct
tctacagcaacgaacccgacgagccctagaaaaaatagttgaaaaaagtcactacaaatg
gaactagccgggtttgaacaatttctcaccttcttgaccggttctgggataaaacgaagc
tcggcatgcgtaagatttcctggacgagttcaccggaaatggacgatcctccggactgtc
cgcggcaaacaagaggagcgcgcgcatgttctgttcttgatggcctcggggacaaaacga
tgttccacgcttggacgattttctgcgggacaggaccggaaatggacgatcctccggctc
cttctacagcaacgaacccgacgagccctagaaaaaatagttgaaaaaagtcaccacaaa
tggaactagccgggtttgaacaatttctcacctttttgaccggttctgggataaaacgaa
gctcggcatgcgtaagatttcctggacgagttcaccggaaatggacgatcctccggactg
tccgcggcaaacaagaggagcgcgcgcatgttctgttctcgatggcctcggggacaaaac
gatgttcggcacgtggaagatttcctggacgagttcaccggaaatggacgatcctccgaa
ctgtccgcggcaaaaaagaggagcgcgcgcatgttctgttgttgatggcctcggggacaa
aacgatgttcggcacgtggaagatttcctggacgagttcaccggaaatggacgatcctcc
ggactgtccgcggcaaacaagaggagcgcgcgcatgttctgttctcgatggcctcgggga
caaaacgatgttccacgcttggacgattttctgcgggtcaggaccggaaatggacgatcc
tccggctccttctacagcaacgaacccgacgagccctagaaaaaatagttgaaaaaagtc
accacaaatggaactagccgggtttgaacaatttctcaccttcttgaccggttctgggat
aaaacgaagctcggcatgcgtaagatttcctggacgagttcaccggaaacggacgatcct
ccggactgtcctccggactgtccgcggcaaaaaagaggagcgcgcgcatgctctgttgtt
gatggcctcggggacaaaacgatgttcggcacgtggaagatttcctggacgagttcaccg
gaaatggacgatcctccggactgtccgcggcaaacaagaggagcgcgcgcatgttctgtt
ctcgatggcctcggggacaaaacgatgttcggcacgtggaagatttcctggacgagttca
ccggaaatggacgatcctccgaactgtccgcggcaaaaaagaggagcgcgcgcatgttct
gttgttgatggcctcggggacaaaacgatgttcggcacgtggaagatttcctggacgagt
tcaccggaaatggacgatcctccggactgtccgcggcaaacaagaggagcgcgcgcatgt
tctgttctcgatggcctcggggacaaaacgatgttccacgcttggacgattttctgcggg
tcaggaccggaaatggacgatcctccggctccttctacagcaacgaacccgacgagccct
agaaaaaatagttgaaaaaagtcaccacaaatggaactagccgggtttgaacaatttctc
accttcttgaccggttctgggataaaacgaagctcggcatgcgtaagatttcctggacga
gttcaccggaaatggacgatcctccggactgcccgcggcaaacaagaggagcgcgcgtat
gttctgttcttgatggcctcggggacaaaacgatgttccacgcttggacgattttctgcg
ggacaggaccggaaatggacgatcctccggctccttctacagcaacgaacccgacgagcc
ctagaaaaaatagttgaaaaaagtcaccacaaatggaactagccgggtttgaacaatatc
tcacctttttgaccggttctgggataaaacgaagctcggcatgcgtaagatttcctggac
gagttcaccggaaacggacgatcctccggactgtccgcggcaaaaaagaggagcgcgcgc
atgttctgttgttgatggcctcggggacaaaacgatgttcggcacgtggaagatttcctg
gacgagttcaccggaaatggacgatcctccggactgtccgcggcaaacaagaggagcgat
cgcatgttctgttctcgatggcctcggggacaaaacgatgttcggcacgtggaagatttc
ctggacgagttcaccggaaatggacgatcctccggactgtccgcggcaaacaagaggagc
gcgcgtatgttctgttgttgatggcctcggggacaaaacgatgttcggcacgtggaagat
ttcctggacgagttcaccggaaatggacgatcctccggactgtccgcggcaaacaagagg
agcgcgcgcatgttctgttctcgatggcctcggggacaaaacgatgttcggcacgtggaa
gatttcctggacgagttcaccggaaatggacgatcctccggactgtccgcggcaaacaag
aggagcgcgcgcatgttctgttctcgatggcctcggggacaaaacgatgttcggcacgtg
gaagatttcctggacgtgttcaccggaaatggatgatcctccggaatgtccgcggcaaac
aagaggagTCTTGCCTCACATGATATCAAGGTTTTGAACGTAAGATCAGTTTATTAGGGA
TGTCAAAACAAACAAATATGCTTTCGTCTGCGAATTCACATCGGCGTGGTTATAATTCAG
AAATATGTACATTGCATTTCTTATTATCTAATTATTGTGtaaaataaaagagagtgaaaa
gtaaaaagaagagatcttcagaccataaaatataaatgattcattagaaaagaaaaaaaa
TTAAACATCCTTCCACGGCATGAGAATGCGAGCAGCTTCTTCAACAACAGGACATTTCTT
CTTCGAGGCAATTTCGAACAGATGTTCTTGCACAAAACTCCATGCTGGAACAGCGTCGGC
ATTGTAGTTGAGGTTTAGTACAAACGTAATTGCGATGACGGCACCGATTGCCTCAACAAC
ATTCCGGAAGCGATATTTTATATTGTCAAACACTACCATGAATGTGGGGCAGTCGTCTGG
TCCTACGGCCATCACGGTTGGTTGCAAGTAGAATTTTTGCTTAGGCGTATTTCTTGCATG
GAGGAACTGCTTCCGCGCCGTGATAATCTCCTCAACCGCTGCAGCATTCTGGAAAATGAA
ATTATTTTATAGTACGGAAAACAAAACAAAAATGTGTAGAAGTATTTTGGTTTTTGTCTG
CTATTCAATGAACAAATACAACAATATTCAATTACCAGATTAAGGATACattttatttaa
aatacaatgaatttaattacaattttattcttattattttttCTCCACTTGCTAAAGTGT
GAAATCGATTAGGAACAATATTTTGATTCACATACTCAAAGCAAACAAGTTCAAAAACAT
TATCATCAATCATATATCCATCAAAGTGTGAATTATAGGTAAACTTATCAAATTGTTTGC
AAACAAATATAAATTTTTTATCAAAATTAAGAATATGTTGTACTTGACGAAATACATAGC
TATTGTTCGAATGATCGGCAAAAACCGTTCCAGTTTTAATACGTTTACTGCCAAGTTTAA
CATAATCGCATCTTAACACAATATTTTCCGGCAAATTCAGATTTGGTACATTTGGTAGAT
CTTCAACCTaaaaaaatagtaaatgtataataaaaagttgacctcaaaaatcaaaacata
tctctgattaaaaCAAACTATAGGTTTTGTTTTTTGTCTGAATGAACGCCACATGCCACA
AGATTTATATTTGGCCCTAGGCGTCCAAAACCATGAATCAAGAGAGATCCCAAATCTTAT
ACTTGCAATTTATAGGTCCTTTTGCCAATCCTTAAATTTAAGAAATCCTATATGTCAGAA
GATGTAAGATCTCTTCCCTTTAAATCTTTTGGACGCGTGGGGCTAATTATAAATCTCACA
ATATAAATTACAAATATCTGGATTAGCAGTGCGAATTTCTTCGTTTTTGACGTTCAACTC
GACTAATCAAAGTTGTTCTAAGTTTGTGGGATGATTCTACGACTTCTTACCGAACATAGC
ACAGCTTTTCCCGGTTTCAGGACATCTGGTTCAAAAAAGTTTTTATTTGTCATTAAATTG
TAAGCAAGTTGCAATTGATCCTTGATAGCAATAGTGAGTGCAATGTTTATGCGGCAAGCT
GTTGAGTTAGCAAttttttttATAAATTCGGTGGCGAGCTTCTAGAAGAAAACAAGCAGT
GTATTTAGCAGGTCCAAAATTTTCAATCGATACAGGATAGTGGGTCAAAAAATGACCCTT
AGGTTTAAGATGGCAATCGAATATTTCCAAATATTCGGTGAGATTATTTGCAATTGCGGT
ACGAAGATTTTCCAGTGATTCGGCGGTAAAAACTGGACTCATAATAAGATCTCCTATTTT
AACTACGTCCAACAAAAACTCCCATTCTCTGGTATTCGGAATGATGTCCCCAATCATCAA
TGCAATATTCTCAACGAGTGTTTTCATTTGCCCTGAAGACGTTTTCAACTTCCTGGCTCG
AATGTGTTCCGTTGCGATCGGCTCCGGCTTGTTTCTTCGATCGTTGTATTCGTAGTCATA
ACATTTAATGCGATGATTAAGTTGCTCGATTGTTATGTGGCCATCTTCGATGAATTTAAG
AAAACAAGCAGTCAAGGCATCGTGGACATAACCCTCGTAGAAATCGTGCATTGCATCTAC
ATTCTTCAACTCCGTTATATGGAAATTGGGTATCGAATTAAACACAGAATCACAGTGCAC
GCCAGATGCAGAAAACTCTTTCTGCAAACATTCGTTGTAGTTGTCTTCATTGCGATAAAG
AGTTGGGTCATCTCTAACTGATGTTCGCATTGTATCTAGATGCATTAAGCAGGTTCGACA
CGGATAATTCGCTACAAATGAGCTGCTGTAGTCGAGTATTTTATTCAAGCCCAAATTGTC
ACCACGCAGTCCACCAAACAGGAAAAATATCTTCGTAGGTTTCCCATCGATTTGGAATTC
CATTCCATCACGTTCTAATCCAATAATTTCCTCGATCAATGGAGCCAAAATTTCCTCATT
CGAGAGCGATTTTTCAATAGCAGAATATCCAAACATCACTAAGAAAGTATTTTCAATTAA
ACCGACAACATGCCTTGGTAAAGCCGGAAACGATAAGTAGTATCCATTCAGTGCTTGTTT
GCCCGCTTTAGAACCCAGCGGGTTGTTGATTTCAAATCCATCGCTATACACCATGTACGG
TACACATATGTCTTCTAACGGGCGATCCTCAAtttttttttGCCaaaaaaaaCCTTTCAG
GAAGTTATCCTTCAAGTCGGATGATGAATTGTTGATTTCCTGTATGTGTCGTAAGACAGC
CTTAAGGTTTGATTCATTTGAAAACAGTTTCGAGAATAAATTGCGCAGGCCAATATACAC
TCCTCCTCGTTTCATTTCTTTGAGTTGCACTGTTGAATCAATTTCAGAAGGTTGTGGTTC
TAGATTCAGTTCATATATGTTAGCTGAGGGATCTTTGAAACATTCGCGAGCTTTCAATAT
TTTTAAAAATTTGTATTCAGTGGAACACGGTTCGAAAACACTGGTTATTTCCAAAATAGA
GTTGAGAACAGtttttttCTCCTCCCTGGGAATGTACATTTCAACCTTGTCAAATATCGC
ATGTGCTACCGGAGTAAGCAGATCATCTTGTATTTGATTAACCAATTGGAAAACCATTTC
TCGATTGAATGTTGGAAGGCTGTTTAAAGAACTCACAAAAAGTAGTGCAATTTCTTGCAA
TGGGGTCAGTGCTTCCATAGAATCCATTTCAGCTTGAATAGAACTCCAAAAGTTTTGCGA
TTCCTGATTTTCCAAGTTGTTATCAGCATCTGGAGCATTGCTGGAACTTTCAGAGGAAGA
TTGCATACTAACATTGGCTGAACTAGAAAATTAAACAATAGTTTACAAAATCCTCACATA
TATTATTATATAAAATAGCTAACCATTCAGCTTCAGTAGGTTGAGAGTCATCTCTGAGGT
TTGCCGTTTGAAAATGTGATTGCTGAGAATCTTGTCCCGGATGATCTCTTATCAAATGTT
TGGTGAATGAACTTGATGATGTGTAATCCCGTTTACAATCGACACATGTAAATGCACTAT
TCATGTAGATTTGGTGAATTCTCTTATCTAATAAGTGGTCCTTCAATAATTTCACGGTAT
CAAAAGATAATTTGCACAGGAAGCATTGGAACCCCATTTTTATCtgaaatgaaatgaaat
tatttatgattcaataaataataataaatatatgaagaaaaaaaTACAATATCTACTTAC
TTAAGAGATACCATCCACAAAATTAATCATGCAGGACCACGACACTCCCAATTGTGATGT
TAATTTAGAAAATAAGTTAGGTTTATATTCATGCAACACAAGCAACTAAGCATTCCAGAT
TATTAGTAATCACATGCACAAACATCACTCACAAAACAATTGACAACCACACCAAAGAAA
TATATTattacaaatgtgaaaatcatatgtatctcaagcactttgacaagatagctactt
aaacgcgttttcaactgaaatcaaataatcaaaaacttaTGGACTAATGATTAATCACTG
TTGCATAGGTATTTATAGCTAGGATATAACACTCTGTTGTCTTCACTTAACTTTATCATC
AACAGATCTATATTATCTCTATATATCTCAGCTTGCTTCATAGGAATATTTGAGCTGGTT
ATTGTAATGCCTCAGTACAtacacgaaaaaattacagggtataaaacaaaccaaagtttt
gcacaaaaggtgcccatcatttttcaactcctccaacatcctcctcacgttgaaatggct
gcatttcaaacctccatccttgcttcTGAAGCtggtaatttccagcttctgatgtcgatc
gattccggcggcaggtcatcaattatactcggagtgactaacagctccagctcggtcgag
aaatcgccaacgcgagacctaaccgtcgatcttgcaggcatacattccactgacctggta
gtcggcgcgctccttcttgatcgccagtttttcggcaaaccgttccgtaagtaagtggtt
ctgcgatcccgagtctatgagcgcccgatacaaatgcagtcgacgagtatcacggcggtc
gagaggagcgtctgtttcctggcacgtcgagtgcgccttcggcgaggcctgcgccattga
catcggagcgcccatctgcttcttcactccatcagtgtgaagcatgatgtgatgccgctt
accacaaatcttgcaggtgttcgtcgaagtacagactgccatgcgatgtcccttcttcaa
acagttgaagcacaacccacacttccttaagtggctgtacttttcgttcacggattttgt
cccttTCAAGTCATCAGCATCAGCAGCGCTACCGATCTGTGCGGCTTGGCAGAGTTCGCC
GACACACTTGTCGACTCCAACTGCTCTAGAACTCTGCAAATCTTCttcaggaactccata
gttgcctcgatgtgcttgtcaattaccactcgcttgtcctcataggtctccaccaagaga
acccatgccgcctcgtaatcgttgtaatcgttgcaccagttcTCGTAAGTcactttcact
tctttcgagtctttcacttcgcttttcgcgggggtcttcttctttggcgtcttcttctta
ccacctttgagcgttctcaacatcattcatgcccgtcgctagttggttctacgcctcgac
gctccacaaacattcacatacggacacgtagaccacgcgaacgaattggatttctccgtc
acttccggaccacttgtccggtgtttcggaaccttattccgatcttccggaacctttttt
ccggttattcggtgcacttccccggtctttcacagcactggctatcggatcgcgcactat
ttctcggcgtgggtgctacgcccctcgacgtttcaaagtcggattccagtcgaaattcat
caatcgtcacttccggactactacttcagcatccggctcttgcaggaccacaatgttctc
cgttttcgaatcgagtggactgtatttttctttaagcgaacggatcgagacaaaacgcgc
gcgtcttctcttttacggctacacactaaactctaatccttcattatttttgacattgtg
aggtacacggaaaaattacagggtatgaaaataaaccaaagttttgcacaaaaggtgccc
atcatttttcaactcgtccaacaGTTTGGAAAACCTAATAGGGGAAATTCTCGTATGACT
TACAAAATATcaacactcaatgcttcatataactaatgattccgtgaaagaaaatacttg
gtgggacaattatgcgtagaagtgtaacgatgggacaaacagacttggtgttgtttttga
tgagtttccaaataaagtactagattttatgggtttttcgaaaagtatacaacaaactaa
actaaaaaatgtcaaaaggtcaaaatcgtcaaaaaatatcatgggacaattatgctcaga
acggcagttgacgccaacgaactatttcgagaaaatctaccgtggttaaccaaaatcacg
ttaacaatacaacGCTAGTTTGTGACCTGGAAGGGCAGATTAAAGGCTTGGACTACGTGC
ATAAACTAcctacatcagaagtagttttccaataacgcaacaccttggatgtaaacaagc
attctatcttacttaaacacagactgagactgtaataaatgagtttgtttatgttcaagT
CTAACTGAAAAGAAGCTACGGATTTTTTCATAAAAACATGCAAACATAACTTACCTGCAA
TGAAGAAGCGCCGATCTGGAATTCCCGGGACCGCGGCGCGACTGACCTTGCAAAAACTTC
CGGCTGGGACTACAACGTGCGGCGCGGCTGACCGTCTGGAGCAACTTTTGGTCGTGTTAC
GGGCTGGCCACAAAGCGGGAGAAGACTTCCGGAAGGCCTACAACATGCGGCGCGGTGATC
TTGGACCGTGGCGCGGCTGACCGTTTTGGACGGAGCAGTGCACAAAGACGCCGATCTGAA
ATAGGAAATTCACAAAAATCAGCGAATAAAACTTAAAttttttttGTAGATTTAACACtt
aaactcccatgaagaaaattatcccgcgaactaccaagctcgcgaaaaaagtcggaagtc
caactttgaaaagctgtatctcggctccccttggacggattttcaaaattcaaaagatgc
ggacagatgtctagataattttccttttttgaaaagtcaaaaaagatgcatttaccctaa
gttatgtacgaatcaatgaaacaactttttttcaaaaaagtcggaagtcgattatgatca
gctgtatcttcgctccttgagggcggattttcaaaattcagaaagccaaaaatagggaca
gatgtccagatgatgttccttatatgaaaagtcaaaaatagacccatttactctaagtta
tgggcgaaccaataaataaactttttttcaactcgttttatacgatttgtcttgacagaa
gattggaatattatgtgataatctttatcaaattcatatcacagtgaaagtgtaaacata
ttcatgatactcaagaccaatcttggaccgatgtggctactttgagaccggttccaggtt
ccccggtgaaacccggagtacgggaacatatggtgttgttcggggaatattcgaacaaca
ccaattcttcccatacttcggatttctccggggaacctggaaccggttccaaagtggcca
gatcgttccaagagtggtcttgagtatcattaatgagtttgatttcgaaaattctgtact
aggatactcataccggcaggaaaatatattcctcgaacaacaccaattcttcctgtattc
cggatttctccggggaacctggaacaggttccaatgtggccagatcattccaagagtggt
cttgagtatcatgaatgagtttaatttcgataattctgtactaggatactcatagtggca
ggaaaaaaaatatttcacgaataatctcttatcttcccgtactccgggttataccaggga
acctggaaccggtctcaaagtggccagatcgttttaagattggtcacgagtatcatgaat
gagtttgatttcgaaaattctgtactaggatattcatataccggcaggaaaatatattcc
tcgaacaacaccaattcttcccatactccggatttctccggggaacctagaaccggttcc
aaagtggccatttcgttccaagagtggtcttgggtatcatgaatgagttgatttcgataa
ttctgtactaggatactcataccggcaggaaaatatattgctcgaacaacaccaattctt
cctgtattccggatttctccggggaacctggaacaggttccaaagtggccagatcgttcc
aagattggtcttgagtatcatgaatgagtttaatttcgataaatctgtactaggatattc
atataccggcaggaaaatatattcctcgaacaacaccaattcttcccatactccggattt
ctccggggaacctagaaccggttccaaagtggccatttcgttccaagagtggtcttgagt
atcatgaatgagttgatttcgaaaattctgtactaggatactcataccggcaggaaaata
tattcctcgaacaacacaaattcttcctgtattccggatttctccggggaacctggaaca
ggttccaaagtggccagatcaatccaagagtggtcttgagtatcatgaatgagtttaatt
tcgataattctgtactaggatattcatataccggcaggaaaatatattcctcgaacaaca
ccaattcttcctgtattccagatttctccggggaacctggaacaggttccaaagtggcca
gatcaatccaagagtggtcttgaatatcatgaatgagttttatttcgataattctgtact
aggatattcatataccggcaggaaaatatattcctcgaacaacaccaattcttcccatac
tccggatttctccggggaacctggaaccggttccaaagtggccatttcgttccaagagtg
gtcttgggtatcatgaatgagttgatttcgaaaattctgtactaggatactcataccggc
aggaaaatatattcctcgaacaacaccaattcttcccatacttcggatttctccggggaa
tctggaaccggttccaaagtggccagatcgttccaagattggtcttgagtatcattaatg
agtttgatttcgataattctgtactaggatactcataccggcaggaaaatatattcctcg
aacaacacaaattcttcctgtattacggatttctccggggaacctggaacaggttccaaa
gtgaccagatcaatccaagagtggtcttgagtatcatgaatgagtttaatttcgataatt
ctgtactaggatattcatataccggcaggaaaatatattcctcgaacaacaccaattctt
cctgtattacggatttctccggggaacctggaaccggttccaaagtggccagattattcc
aagggtggtcttgagtatcattaatgagtttgatttcgataattctgtactaggatactc
ataccggcaggaaaatatattcctcgaacaacaccaattcttcctgtattacggatttct
ccggggatcctggaacaggttccaatgtggccagatcattccaagagtggtcttgagtat
catgaatgagtttaatttcgataattctgtactaggatactcataccggcaggaaaatat
attgctcgaacaacaccaattcttcccatacttcggatttctccggggaatctggaaccg
gttccaaagtggccagatcgttccaagattggtcttgagtatcatgaatgagtttgattt
cgaaaattctgtactaggatactcattctggcagaaaaaaaaatatcacgaataatctct
tatcttcccgtactccgggttttaccggggaacctggaaccggtctcaaagtggccacat
cggtcgaagattggtcttgagtatcatgaatatgtttacactttcactgtgatatgaatt
tgataaagattatcacataatatttcaatattttgtcaagacaaatcgtataaaacgagt
tgaaaaaaagtttatttattggttcgcccataacttagagtaaatgggtctatttttgac
ttttcatataaggaacatcatctggacatctgtccctatttttggctttctgaattttga
aaatccgccctcaaggagttaagatacagctgatcataatcgacttccgacttttttgaa
aaaaagttgtttcattgattcgtacataacttagggtaaatacatcttttttgacttttc
aaaaaaggaaaattatctagccatctgtcacaaaacacaatccgtccaaggggagccgag
atacagcatgtcaaagttggactttcgactttttcgcgagcatgggagtttaagtgTTAA
CACCTGTTTCTCACCTGTTTACCGGCTGTCCTCGAATGCAGCTTCCGGGGACAAGGACGC
GGCTGATCGTCTGGGGAAAGTGGCAGAAGAGGAGTAGTTCTGCGGCAGGCCACAATCCTT
GCGGAGTCTTCCGGGAAGGATTAAAACGTGCGATGCGGCTGGCCCCCTGATGCAACTCTT
GGTCGTGTTACGGTCGGTCACTAATCTTGGACCGTGGCGCGGCAGACCGTTTTGGACGGG
GCAGAGCACAAAGACGCGGATCTGAAATTGAAAATTCACAAAAATCAGCAAATAAAACGT
AAACAATTTTTGGTGATTTAATTTCTCACCTATTTACCGGCTGTCCTCGGCTGCAGCTTC
CGGGGCAAGGAAATCCGTGACGCGGCTGACCGTCTTCCGGGAGGGACTTCACCGTGCGAT
GCGGATCGGGTTGGCCACAGCTCCAGGTAAATGGGAATGAGCGTGGAAACACTTCCGGCC
GGAACTGAAAAGAAAAACACACACAAATCAttttttttAATTTCTCACTACTTTCTGCTG
TACACCTGAACGTACCTTCCGGGGTCAAGGAAATCCGTGGCTGACTGTCTGGGGAAAGTG
GCAGAAGGGAGTCGTGCGGCGCGGCTGACCGTCTGGGGCAACTCTTGGCCGACCGTCTGG
GGCGTGCGAAGACTTCCGGGACTACGTGCGGCGCGGCGCGGCGATCGTGGAGGAAGTGCT
GGAAAGCAAACAAATGAAAAAATAAACACAAATTAACACGGGGACAACGAAAAGCGCAGT
TTAATTTCAAGTTTTCTCACCTTTCCGATGTGTGTCAACTTTTCACAATGGCGGTGTTCT
CGTAGCTGaaaaaaaTATACGAATGAAAATCAAGATGGCGACAGTTTGACAGCTCGAAAA
TAGCGTAACGCTCTGAGAGAATGTGTCAAACGGGGGCatcggaaatgtttacgaatgttg
tcgattctgacgacattgtgatcgaatgtgaagaaaacgtttttgaattcgataacaagc
aatgttttcgatttcatagcataatgttttcaaatttagggggcaggatttctatccgtg
cgggggcgacggattgcacagctttctgaggctgctctcgccccaacccctatgccccct
ctccccctccccccattcggctcgctaaaattccttcgtctctttctttcctctctttgc
cgttCGTTCGTCTTCTTCGACGGCCATGCCTCACGATCTTGTGCAGTTAAGTGAGGAACA
TGATCTAATTTTACTCGAGGCTGATTCGTTTggggatatttgtgccacaaaagtttcaga
aaatgggattcaaacattgtttgttgttgtgtatatttcgccaagtgcaacatacaaaca
gaaaatttctttcttgatccggaatttgttctggtatgcaaagcaggacatccgcattgt
tgtgtctggggattttaacattgatatcctcaaaccggaaaatttgaaatttgttgattt
tatgaaagagtacctcaagcttgatctgctttccaatcctttacagacaacgacatttgg
gcgcacatgccttgaccttgtttttggtagaaatgttctaacacagtcacgaaggtatgt
ttcgtattttagttatcatcggccgattttgactttTGTTGATACACCAGCCTAATCTAA
ATTTCGCACCACAATCATTTGCAAATACTACACGCTTTCCTAAACAACTTTGTCGGTTTC
GCATCCATCAACAACGCCAGCACCTGCAGCATCCACCGCGGCCTATCACCCATCTGGACA
GAACATCTCCCGGCTGCAGCCTGATGCCAAGACCGAGCCTTGCGACCAACGccaccatcc
aactctaatcggtcctttttagggccaccaattttctcacgaaagagttcttcttgttca
tcaTTCCCACCAAACACTACATACAATTTGAAAGAAAACCACCCCGAAATAACGCCCTTA
GCtgaattccatctcccattcatgatcatattccgtaaatctatttaaagaatatagcta
attcttcaaattaatatatggaaaacccacatgtccacatatctaaattttacgtaagtc
tacgccattccggttatgtctgtgacataactactttgactttCTTTTGGAGAGAGATTT
TCTCTTTCATCACGCCTCGTCGGTGAGAGATGATTACAAGCTGaaaaaaaTGGTGAGAGA
ATTTCATCGCCACTTCTCGTTTACTCAATCACTCACGACGAGTGGCTGAATTACTGtttt
tttAATGAGATTTGTGACATAAAAAATGGACTAAAACCACTAATATTGATTTTGATAGTG
ATTATAACACTTAGACAGCTCTGtgttaaagaaaaaatacttgaattttcagataatgcc
gttttttttattttacaaattttcctttgtgttgtttgtatagaatttacatacagtgat
tattttttcattaccctgagttcagaaccatcattgacagtcattgccccaaatgtggaa
gacaccttctacgacctTAAGACCGTGGTTAACCAAAATCAAAttaaggggttacataca
tgtagaaaatcaaaaatttcatatttcagaaaatttattaaatccacttaaaagatgatt
ttcaatcactcctgaaagtttcatgaagatatttcatgattaaactgagtatgagacgat
ttacgttcaaaattttgccatgcgcaaagcgaactgtcgaacattgtgagcgtttttctc
tgaacaccgagttgatttacgggtgccacgatatctcgagannnnnnnnnnnnnnnnnnn
nnnnnnnnnnnnnnnnnnnnnnnnnnnnnnnnnnnnnnnnnnnnnnnnnnnnnnnnnnnn
nnnnnnnnnnnnnnnnnnnnntatgcgttaaattcttaaattcttaaatacttaaattct
taaattcttaaattcttaaattcttaaattcttaaattcttaaattcttaaattcttaaa
ttcttaaattcttaaattcttaaattcttaaattcttaaattcttaaattcttaaattct
taaattcttaaattgttaaattcttaaattcttagattcttaaattcttaaattcttaaa
ttcttagattcttaaattcttaaattcttaaattcttaaattcttaaattcttaaattct
taaattcttaaattcttaaattcttaaattcttaaattcttaaattcttaaattcttaaa
ttcttaaattcttagattcttaaattgttaaattcttaaattcttaaattcttaaattct
taaattcttaaattcttaaattcttaaattcttaaattcttaaattcttaaattcttaaa
ttcttaaattcttaaattcttaaattcttaaattcttaattcttaaattcttaaattctt
aattcttaattcttaattcttaattcctcnnnnnnnnnnnnnnnnnnnnnnnnnnnnnnn
nnnnnnnnnnnnnnnnnnnnnnnnnnnnnnnnnnnnnnnnnnnnnnnnnnnnnnnnnnnn
nnnnnnnnnttttgatttttaacattaattttttgttttttttctaaatttctgattgtt
taaatttctgcttttgatttcttaacattttgagttttttaaacccttgaatttgtttta
taccacagtgaaacctctttttgtgcgatgcgttacgtttttctaatttgtaaatttctc
tggaacgtcgcaacatctttgcaatcttttaaaagcaatttgtaggttgtaggttcagat
ctacaaaacgctttttgaagctttcaaaaatattgtcgagaaattagaagtgagagtgtg
tgcaacatggagttaaactttctgtgcagttgctgtgaaggttcccattgcacttcgaaa
agtttaactccatgttccacgcactctcacttttaatttctcggtagggtttaaaagaaa
tctacgaaataaaaagcgtaacgccaccgcgtaaaaagaggtttctctgtattattatta
tttaattttggaatatggaaattggtgtatctattatttttttttctaaattgcatatgt
gaaaaatggatgttttttaaatgtgtatttgtattgttaaatttctgaagttctaaattt
ttgctttttacttttgtttttatttttagaatatttgtattgttaaatttctaaatgtct
gattatttttattattgactgttacttctagaaaataactaagaatatgccaatgagagt
gaattcgccttccaaacatatgcaaaattccccccaattaacattctcaatcacgtttta
ataaattatctatttctaaaaaaaatgattccggatgaaaaaaatccgtatcacatcgta
ataaaattattaaaattcgtgatatacaagaaactttaacatctaatcgccactcttacc
tatcgatttcgaaaaacaaccgtgcccccccaacattttggactagtcggcgcccctggg
atggaccaaattggctgaaatttgagatgaagactggcaagacatatcccgtgtgcatga
cgaagtccgattttgaaattttgcttttttaaaaacacaaaaataaaaaactggtgattt
tttatatgaaaaacataaaaatatgtttacctttttttcaaacaaacattttgaaaatcg
ggcttcgtcatgcacacaggaccggtttaacgaggcttcgccaaaattatgagccgattt
ggtcaaagcagtgtggagatatcgtggcacccgtttttttaaactgctaacttaaaatgg
ctttatctcgggaatgatacaaacaaatatcttcaaatttattttgataatagttgaaaa
tatatattttaatgcccttaatacagattaaaaaaaaagtttaagtgtgtgcccaaacca
acctcttacatttttgtcgatttatatgtatgtaaccccttagcaATGCAACTCAGGGAT
GGAAAACaatctcttttacccgcgaaagagagaggaggcgaaacacgcaaaagaaaatcg
ctctcgaattgttttgagaaaattaatcagttgaagattttttgtgaatctcactgttag
caccacttaaatgcatctatttccttttgtttacaagcattgttcatccacgagaagtga
caggtcatttttagatctgtgacgttacgcctgcaagtgtagtagtgaaatcggtgttcc
gccgaataatccagatgatgatttttttagtttcttttaaccgatctttcgtgcgcgaga
gaggagagagagatgcttccttccgatttattctcttgatgagcgtaaatagattttctt
ttgatgaagattcttccatcactgGTTATGATCAATATTGCAATTTTCTCAAATATATTA
TTTTAAAATCGCATATTTAAATGGTAAAACAAAATTAGTACCTATATTTGCCATTATTCA
AAATTGATGTTTTAGTAGAAAGCATTTAAAGTCTAAGAGAATTTGCATAATTCAAAAATG
ATGTCTTAGTAGTAAGCTTTTTAATTCTACACTGAAATaaannnnnnnnnnnnnnnnnnn
nnnnnnnnnnnnnnnnnnnnnnnnnnnnnnnnnnnnnnnnnnnnnnnnnnnnnnnnnnnn
nnnnnnnnnnnnnnnnnnnnnnnnnnnnnnnnnnnnnnnnnnnnnnnnnnnnnnnnnnnn
nnnnnnnnnnnnnnnnnnnnnnnnnnnnnnnnnnnnnnnnnnnnnnnnnnnnnnnnnnnn
nnnnnnnnnnnnnnnnnnnnnnnnnnnnnnnnnnnnnnnnnnnnnnnnnnnnnnnnnnnn
nnnnnnnnnnnnnnnnnnnnnnnnnnnnnnnnnnnnnnnnnnnnnnnnnnnnnnnnnnnn
nnnnnnnnnnnnnnnnnnnnnnnnnnnnnnnnnnnnnnnnnnnnnnnnnnnnnnnnnnnn
nnnnnnnnnnnnnnnnnnnnnnnnnnnnnnnnnnnnnnnnnnnnnnnnnnnnnnnnnnnn
nnnnnnnnnnnnnnnnnnnnnnnnnnnnnnnnnnnnnnnnnnnnnnnnnnnnnnnnnnnn
nnnnnnnnnnnnnnnnnnnnnnnnnnnnnnnnnnnnnnnnnnnnnnnnnnnnnnnnnnnn
nnnnnnnnnnnnnnnnnnnnnnnnnnnnnnnnnnnnnnnnnnnnnnnnnnnnnnnnnnnn
nnnnnnnnnnnnnnnnnnnnnnnnnnnnnnnnnnnnnnnnnnnnnnnnnnnnnnnnnnnn
nnnnnnnnnnnnnnnnnnnnnnnnnnnnnnnnnnnnnnnnnnnnnnnnnnnnnnnnnnnn
nnnnnnnnnnnnnnnnnnnnnnnnnnnnnnnnnnnnnnnnnnnnnnnnnnnnnnnnnnnn
nnnnnnnnnnnnnnnnnnnnnnnnnnnnnnnnnnnnnnnGAATCGCGCGACTTACATCGA
TTAGCTTATCACAGCTGATGGGTTGCTAATCGCATGGCTGGCGTTTTATCATCGATAAAC
CCTTTATGATAATCCCTTAATGAAAGTAAAAGCTGAAATCAAATCGGGCTGGTGAGGTGC
TCCAAATTGGACCACTTGAAAATTTACAATGTGTTTAAAGGTTTTGGTACAACAAATCTT
GACTTACCTTGGCCACTTGAAGAATCGGCTTAAATAAATTGCCGAAACCGTTTAACGCTT
ATCCAGTTCTGGTCATACTTTGAATGGACTAGGGTCGCTCAAACCGCTTTGTGGACTTTA
ATCAGATGTTTGAAGAATGAAGATAACATTTGCAGTACTTTTCCTCTGTCATTACATTGT
AGTCAGCAAACAGGTACTTATCATCTCTGTGATTTGATTGAAATCTTTATTGACAATAAA
CTTTTAAGGTGTCCACTCCGGAAGATGACTATTACTGGGCGGGGGTCGTCGAGTTTAGTT
TCGTTGAAAAGTGGAGTGGGAATGTGTCTGCCGAAGAGAATACGGCGAACAATCTGGACA
AATACTTGGAGATCGTACGTTCCGTTGAAGCACAACCAGTGGACATTATTGTCTTCCCTG
AGTACACACTAAACAGTATTGATAGTTCGTCGCAGGTTCCAGATCCTGAAAAGGGGATCG
CTCCATGTGACGATCTTCAGTATGCCCCGATCGTACGCGATCTGTCCTGCGTGGCGAACG
CTACGCAGAAGTATCTGGTCGTCAACATGGTTGAGATGGTGCCTTGTGACAACCTTCGAA
CCTGTCCGAGGGAAGACAGTAGTGAGTTCTTCAACACCAACGTGGTATTCGATCGTTCCG
GCGTGGTGATCGCACGCTACCGCAAGTTCAACCTGTACGGAGAGGCAGGAATCAGCGTGA
CTCCAGCGGCGGAAATGGTTACGTTTGATACGGACTTTGGAGTGACCTTCGGTACGATCA
TCTGTCACGATCTGATCTTCGATCTACCGGCGCTCGGGTTGATCCGCCACGGGATCACCG
ACATCATCTTCCCAACGATGTGGTTCTCGCAGCTTCCGTTTCTGACGGCGGCCCAGATTC
AGCAGGGCTGGGCGTACAAGAACAATGTAAACTTTTTGGCGGCTGGAGCGAGCAATCCGG
GCGTTGCCAGTACCGGAACGGGGATCTTCGCGGGGAAGCGCGGCCGGATCGTGACCGTCA
TGAACCATCAGGATGATGTGAAATTGTACGTTGCGGCTGTTCCGAAAGTGAATCGACCTC
AAGCAGTTATCAAACGTCAACCCGTCGTGAAGGACCCGGTCGGGATGAAGGACTTGATGC
TGAAACGAGATCAGATCGATCACTACGCAGCGTCGGATCTTCCGCTGAGGAACAATGAGT
ATTACAGTGCAACGGTTTGTCAGAATGAGTTGTGTTGCGATTTCACGCTGAACTACACGT
ACTATTATCCGTCTACAACGCAGGTAAGTATGGGTCTTGTTGATCTTCCTTCAATTTCAT
GATCAAATCGTTTCATAGGACTTCTACCGCTATAAGCTCCTAGTCAACGATGGGCATGAC
TCCAAGGGTCGCATCGCTTGCGCGATCGTCGCCTGTACCAACGAAATGCTGGAAACCTGC
GGATCGCGATTTGAAGATCCGACCAGCGTCGTTCCAGCTATCCAGTTCAATTTTATTGAC
ATTTCCGGGAGGTTCCCGGGGGGTGACAACGTGTTTATGGTTCCCAGCGGAGTTGATACC
AGCGTACTGCCGCTGGAAGTGGAGGAGTTCGAGTACATGGAACATCTCTACGTTCAGGAC
GGGTAGGgacttcagaatttctcaactgtgaaggagctattacactacggcaaacaaaca
aacaaactcgcactttttgacagtttgcctgctttgtttatttgcctggatttgtttgta
caaacgccagcctgcatacatttccccttgtttgcgagtttggcaaactgtcaaacacga
aaaaatgcgagtttgtttgtttgtttgcggtagtgtaatggctccttgagcttgcaataa
atcgaaattttACGATTTCAGAAACCAAACGCTCCAAATCCGCCAACAGCTGATACTACC
CCGATCCGACCTGCTAACCTTTGGCATCTGGGGTCGCAAGTTCGACAACGAGGACCATCG
TGACAACAGTGACGACGGTGCAACCTCTACAACTGTCAGCCTTCTGACAATACTGTTCGC
CCTTATCGCCACCGTATTAACTAAGTAAAATAAAGTTCAATATTTCATCAAGGTGAACGA
TTACTTTCGAAACCCGAATATCGTACTATACAGAGTGAGTCAATTAGCCGGCCTTCGATC
GGGCGACGCCGGCTTATCATTCAAGAACGCAAACTTTGTACCGGCCCGGAGGGACTTATC
TGCGGGTACGGCAGGCAACAATTGAATAAGTGAAAGAGAGAACCCCGAATATACGCAATT
CATTCAACAGGTGAATCACGCTTGAAGGTGTGCAGGGTGGGTGCTTCTTTTTGCTTTTga
aaaatatactctgagatttcaaaaaaaagtgccacgtagtttatggatggccccttacga
aacaataagtattagAAcaaaaaataattaaaataatgttttgaatcaaaataattaaac
aataatttcaattttGGTAGATACCCTGTCCTATGTATTCGTTCTCCTTGCTACCGATTA
TTTACTCACCAGTCAAGTTCTGATTTTCCCACAATTACTTAAACCCATGAAGTAATTATA
TCCATCACTTAGATCTCCCCTACCGTGAACTCCACGGCAAAGTTGATTGATTTATCTAAA
CATTGTTATCTGTTCCACACGCTCAAGTTAAACCGATCAACCAATACATCTACACCGAAC
CGATAATCATTATTTACCTTTTTCAATGCCTTTTTCGTTCGTCGATCGATTCTCAAATTC
CAACAAACCATTGAACCTTGTGCACAGCAGTGCTCATAACCCATCAAGaaaaaaaaaaaC
GAACCATCCAAAATGCTGAAAAAGAAATTAAAATTCTTGCCCACTTCCCAGCGTTTTATG
CCACTTCCGAAACGTGCGTGGAAGTTCCATCAGGTCATGTTCCGAGCATCAATTCTAATT
TGTTTGCAGGCACACACCAGAATTCACTATCACTTGGTCGGTTGGCCATTTGCCAATCTT
GTGATCACTTTAAAAGTGATCAATTTATATGCTAATGTGGCCAATTTGTCACCGACGACG
ACTTGCTATTTTTGAACGCGACGCCTCGCCATTAGACGTTAGACGCCGGGCTTGTTTACC
TTAGGACAGAAACAACAACAAACATCGACGAGAAATGGATCTCTTGGACGGCGGCAGCAG
CATCAACCACGCGAAAGTGATGCTGTGAATGATCTCAAGACGCAACAATTTAGAGAGATA
AACGAGACGAGCAGAGACAATTTGCTAGACCGGATTTTGGGTACCGTAAAGAGAGGTTAA
ACAGAAATATAACAACGCAAAAAATCAAAATCCAAAAGAATATCCATTTTACAATTACCT
Gaaaaaatcataatgttgagaaaacaaaaatacaaaaatacaaaaatacaaaaatacaaa
aatacaaaaatacaaaaatacaaaaatacaaaaatacaaaaatacaaaaatacaaaaata
caaaaatacaaaaatacaaaaatacaaaaatacaaaaatacaaaaatacaaaaatacgag
aatacaaaaatacaaaaatacaaaaatacaaaaatacaaaaatacaaaaatacaaaaata
caaaaatacaaaaatacaaaaatacaaaaatacaaaaatacaaaaatacaaaaatacaaa
aatacaaaaatacaaaaatacaaaaattcaaaaatacaaaaattcagaaatacaaaaata
caaaaaaagtttCTCTTTCACTTTTTCTGTGTCTAAATTAACTCCAATCAAGGGTTTCAG
CGTTAAAACAGCAGGAAGAAACATTCATATTTTTTCTCGTATCTAAGCATATATAAATGC
ACAGTGGGTGCGTAGGAGTTCGCAGTAGGAATCATCAATTATTTGTCAGCCATGTGTGCG
ACTTTTGCGGGTGACCCAAACCAAAACAAATCTACCGAAAATTTCGCGTATTTTTGGATC
CAAAAAATATTTGaaaaaaaGTATTGTGATATGAACAACtttgtcaaaatcaaaattttt
tgttgaagaaaaattagtcaatcaaatcaaaattaaacaatttcaaaaaatGTCACATCT
GCCATAAAACAAGCCATAAACCACCAAGGAAGAGGCACAACACAATGTCCCATACGTTGA
AGCGATTCGCAACGAAACACAAACCATCAATCGATTGATTAAATTGATTCCAGCCTTTTT
CGACACGGTCGTTTATCGTCTGGTTATCGTCAAACACCCGGATACGTATTGAATTGCTCA
GTTGAGTTTTTTGTTAAGCTTCAAGAAATGATGATGAGCAGTTGAAATCAACACGACATA
ATTGCTTTTTTAACTGCGAGTACAAAACGACAACAAACAAACTACTCAAACGCCACTCAT
TCATCGATTTGTCGTCGTTTGAAATGAATAAACACAACACGGTTCTGATTTGAACAGTCG
TGCGATCCTCCCTCCGTGAATGATTCGCAACCTGCTGAACGATTTAATTGATGTTGATGT
GGATGTTAGTAACTGAATTGTGTGACCACACGAGCAGTCGCAACATGTGCGCGGCGATGG
TCGGCACACTAATGAAGTTGAGTGAGCGAGTAAACTCACGCTGACCAACGAAATTGAAAT
TAGGTTTACTAGTGTAAATATGACACCGCGGACAACTAACCGAGCGCCTGTTCTTGAACG
TGAACGGTGTGGTTTTGTGTGGACGAATTTTAGAACAGATCAGATTTTGGATAGTTTTAG
TTTTTGAGACGGAGGTATTAAATAACGTTTAAATAAAGTCTTGGGAGCAAACGAAATTTG
TTTGTGACAGTTGACTCAGCTCGTCTTCCGTTTTGCTCCCTGCTCTAACGCATATcgaaa
caaatgttcgctacacaaagtaacttaaacagtcctttgactctcaccacattttttttt
tttcaaacagagctcgtttgatttaattctaccgaaattacgatcacttgacccatgact
gcattcaaataattgcttacccgtactaacaagaaagagatagataaagagagtaagaga
aaacaatgggtcgtcgtgtcgctcggctgtttgagtgTCAACTTCGTGTGTATCAACAGA
CAGATCGCGGCCAAATGAAGAGCATGACCGTCGTGGTTACCATtcaacaatcgggtcgac
aatgatagttgattcccaagctatgtcaaatatcagtaatttctgtcaatgaccaatcct
tttCCCAGATTTTGTTTTAAATaaaaaaaaaaCTGTCTAATCACAGTAATTTATGTTAAG
TTTTCTTCGATATGCTTTTGAGATAAACTTGCTGACATTATAAAATTTTCAAAAATATAT
ATTGTTTTTACAAATATCAAATAATTAAACGGTTAAACTGCATAAATGTTGTCATAAAAG
TGAAAATCAGCATTAATTTTTCTCTTTTACTTACAAATTAATCCAAATCGGTAGTTCCAg
actgaaaacatttgaatgaattacaagtattaaggggctacatacatgtaaatcggcaaa
aatttcaaaggttgtttgagcatacacttcaacttaaaaaaaactgttttcagggcatta
aaatacacattttcatctattaacaaaacaggtttgaagacatttggttgtatcattagc
gagatatagctatttgaagttagcagtttcaaaaaacgggtgcacgatatcaacactggc
ttgaccaaaccggctcaaaactttggtgaagacacgttaaaccggtcccgtgtgcatgac
gaaggccgattttcaaaaagtttatttaaaaaagaaaaaatatttttgtgttttcatata
aaaatcgtcagttttttatttttgtattttttgaaaatTnnnnnnnnnnnnnnnnnnnnn
nnnnnnnnnnnnnnnnnnnnnnnnnnnnnnnnnnnnnnnnnnnnnnnnnnnnnnnnnnnn
nnnnnnnnnnnnnnnnnnnnnnnnnnnnnnnnnnnnnnnnnnnnnnnnnnnnnnnnnnnn
nnnnnnnnnnnnnnnnnnnnnnnnnnnnnnnnnnnnnnnnnnnnnnnnnnnnnnnnnnnn
nnnnnnnnnnnnnnnnnnnnnnnnnnnnnnnnnnnnnnnnnnnnnnnnnnnnnnnnnnnn
nnnnnnnnnnnnnnnnnnnnnnnnnnnnnnnnnnnnnnnnnnnnnnnnnnnnnnnnnnnn
nnnnnnnnnnnnnnnnnnnnnnnnnnnnnnnnnnnnnnnnnnnnnnnnnnnnnnnnnnnn
nnnnnnnnnnnnnnnnnnnnnnnnnnnnnnnnnnnnnnnnnnnnnnnnnnnnnnnnnnnn
nnnnnnnnnnnnnnnnnnnnnnnnnnnnnnnnnnnnnnnnnnnnnnnnnnnnnnnnnnnn
nnnnnnnnnnnnnnnnnnnnnnnnnnnnnnnnnnnnnnnnnnnnnnnnnnnnnnnnnnnn
nnnnnnnnnnnnnnnnnnnnnnnnnnnnnnnnnnnnnnnnnnnnnnnnnnnnnnnnnnnn
nnnnnnnnnnnnnnnnnnnnnnnnnnnnnnnnnnnnnnnnnnnnnnnnnnnnnnnnnnnn
nnnnnnnnnnnnnnnnnnnnnnnnnnnnnnnnnnnnnnnnnnnnnnnnnnnnnnnnnnnn
nnnnnnnnnnnnnnnnnnnnnnnnnnnnnnnnnnnnnnnnnnnnnnnnnnnnnnnnnnnn
nnnnnnnnnnnnnnnnnnnnnnnnnnnnnnnnnnnnnnnnnnnnnnnnnnnnnnnnnnnn
nnnnnnnnnnnnnnnnnnnnnnnnnnnnnnnnnnnnnnnnnnnnnnnnnnnnnnnnnnnn
nnnnnnnnnnnnnnnnnnnnnnnnnnnnnnnnnnnnnnnnnnnnnnnnnnnnnnnnnnnn
nnnnnnnnnnnnnnnnnnnnnnnnnnnnnnnnnnnnnnnnnnnnnnnnnnnnnnnnnnnn
nnnnnnnnnnnnnnnnnnnnnnnnnnnnnnnnnnnnnnnnnnnnnnnnnnnnnnnnnnnn
nnnnnnnnnnnnnnnnnnnnnnnnnnnnnnnnnnnnnnnnnnnnnnnnnnnnnnnnnnnn
nnnnnnnnnnnnnnnnnnnnnnnnnnnnnnnnnnnnnnnnnnnnnnnnnnnnnnnnnnnn
nnnnnnnnnnnnnnnnnnnnnnnnnnnnnnnnnnnnnnnnnnnnnnnnnnnnnnnnnnnn
nnnnnnnnnnnnnnnnnnnnnnnnnnnnnnnnnnnnnnnnnnnnnnnnnnnnnnnnnnnn
nnnnnnnnnnnnnnnnnnnnnnnnnnnnnnnnnnnnnnnnnnnnnnnnnnnnnnnnnnnn
nnnnnnnnnnnnnnnnnnnnnnnnnnnnnnnnnnnnnnnnnnnnnnnnnnnnnnnnnnnn
nnnnnnnnnnnnnnnnnnnnnnnnnnnnnnnnnnnnnnnnnnnnnnnnnnnnnnnnnnnn
nnnnnnnnnnnnnnnnnnnnnnnnnnnnnnnnnnnnnnnnnnnnnnnnnnnnnnnnnnnn
nnnnnnnnnnnnnnnnnnnnnnnnnnnnnnnnnnnnnnnnnnnnnnnnnnnnnnnnnnnn
nnnnnnnnnnnnnnnnnnnnnnnnnnnnnnnnnnnnnnnnnnnnnnnnnnnnnnnnnnnn
nnnnnnnnnnnnnnnnnnnnnnnnnnnnnnnnnnnnnnnnnnnnnnnnnnnnnnnnnnnn
nnnnnnnnnnnnnnnnnnnnnnnnnnnnnnnnnnnnnnnnnnnnnnnnnnnnnnnnnnnn
nnnnnnnnnnnnnnnnnnnnnnnnnnnnnnnnnnnnnnnnnnnnnnnnnnnnnnnnnnnn
nnnnnnnnnnnnnnnnnnnnnnnnnnnnnnnnnnnnnnnnnnnnnnnnnnnnnnnnnnnn
nnnnnnnnnnnnnnnnnnnnnnnnnnnnnnnnnnnnnnnnnnnnnnnnnnnnnnnnnnnn
nnnnnnnnnnnnnnnnnnnnnnnnnnnnnnnnnnnnnnnnnnnnnnnnnnnnnnnnnnnn
nnnnnnnnnnnnnnnnnnnnnnnnnnnnnnnnnnnnnnnnnnnnnnnnnnnnnnnnnnnn
nnnnnnnnnnnnnnnnnnnnnnnnnnnnnnnnnnnnnnnnnnnnnnnnnnnnnnnnnnnn
nnnnnnnnnnnnnnnnnnnnnnnnnnnnnnnnnnnnnnnnnnnnnnnnnnnnnnnnnnnn
nnnnnnnnnnnnnnnnnnnnnnnnnnnnnnnnnnnnnnnnnnnnnnnnnnnnnnnnnnnn
nnnnnnnnnnnnnnnnnnnnnnnnnnnnnnnnnnnnnnnnnnnnnnnnnnnnnnnnnnnn
nnnnnnnnnnnnnnnnnnnnnnnnnnnnnnnnnnnTGGGCACCCCtgccttacgcccttc
tcaaatgtgttttcgagtacaactggctccatatacacaaaaatggcttatataggctag
gataacatgtctacaaagtttcattggaatcggggaggctcaggtacaaaagtaccagaa
aaattccttatttgatctggaattgctcaagggtggttcacgattagggcgttttaaaaa
atctaacattcctatttttgagatttttttctccttctaagactaattttgtcaaaacca
taagagcaatgcctcttaaattagattttttgacgtagcaattaagggataagtgtttga
aaataaaatctgagcacattcagggctctaaaaaaaacaaacattttcgtatttataaaa
ataatgatggacttaagggtcaaaagaagcaaccattttttagggtaaaaaagatgcaat
tttgaacctcaaatatctcgaaaaagcgcaagccaaatttatgcgccagatttcattcAT
TCGaaaaaaaaacacaaaaaaCGTGTCCGTCTATGCAAGTTtaaaaactgtaaaaatttc
tattctgtctttccaaaaaaatttaaacatttttttgataaaaatgcataatttatagtt
tataaattaataataaaatTTACCCGGAATCGATTAGTTCACTGATTTAAATATTTGATA
ATTCAttttttttAAGTTAGAATCATCCAAAAATATCACTCCGCCATCGAAACAACGACA
ACGCGTTATACCACCCTAACCCACGTTGCCAGCGTTGATATCCGATCCTCGTCATCGTTC
ACCAGACACAAGTCGCGGCAGTAGTAACACATATTTCTGCGGTCGAACAGGACGGATTTG
CCGGTTTGTTGGTCGTTCGGTCGGTTCGGTGATTCGGTGTGACAACAACAAACAAAGGGA
AGCACAACCTTTACCTTAGTAAGTGCACACAGTTTTACACCTCATCCAACCGCTAAGTAC
ACCGAGAGAACAAGTGTGTGAGGGTTGGTACTTTCCAGTTGAGTCGTCTTCGTGTCAGGT
CGGTCAGTTGTCTCTTTGTGGAAGCCTTTCCAAGTCCAAGAAGTGATGCAATCGACGAGC
TGACTGATAACAAAACGTGTTTCTTGCTAGTTTTAGTGTGACGAGAATCGCGCTCTCACG
TGTCGCGACGCGCGTTTTTTGATCAAGTGAGAGATGATCTCAGAATCATTTGAGAGAGAT
CCATGGAGGGAGAGAAGCTGTACTTGTGTTGGAACGACTTTATGAGAATTTTACGAGTTA
TCAGCGGTAAAGATAAACGGTAAACAATTTTTATTGTAATTTATTTATTAAAAGACAGTT
AAAACTGCTTCTTCCACACAAATTCTCAGAGTTGATTTCGTTCGATTTTGATTTTTACAT
GCGTTGCTTGAAGCATGACCGATCGATTCCGCTGTGTTGGTGGCTGTGTTTCGAAATTTG
CCTAGTGGAACGAAGCAAATATTCATCGAATCAAATTATTTCTTCGCGTTTTGAAGCCAC
GGCCCCAGTACATAACtttttttttAGTTGTTTTGAGTGCTGGAAATTCGATATAAACAT
AGAGTAAGGGGATCTAATATCGCTCAATTTGAAATTTGAAGCCAAACTTTCATTTTCAAA
TAAACTTATAGTTATTTTTATGAAAACTCGTCAAAAATATCTCCTcccccccTGAACAGA
AAGAAGTCTACGCAAATTGGTTGTACGGGAGCGAAAATAAAAACGCCAACACACAGAAAT
TCCGCGGCGGCACTAGAATGTGCGCGCCGGCCAACTGCCTGGAATCGTGAGGAAGCAAGG
GAGAGAATCGGTGGGAATGAGGAAGGCCACGAAAAGGCCGGTCTGCTATCTCTGCTCTAT
GGCCGGCCCGACGACGACGATGTTGGTCGATCGCGACTTGCGTTTGCAGTGCATACATAT
ATGAAGAAGGCAAACGCAAGGAGTACGGAATAGTGACCAATACAAAACTTTCCGTGATTG
ATTTGGGTGGTTCTAGTTTGGGAGAAGaaaaaaaaacagcaaaataaaaaaactcaattt
ataaaaaaaaaTCTCAAATTTCAAATTTACACATGAACATATTTCACACCTTaaaaaaaG
TTTAAATCAAAATTACAATTCATCTATTGAtttttttACCAGAATAAACAATCTGGCTTA
AAAACTCAtcaagcaaaacaatgaaaatggacctaatacaaagtgactacaaacgatcca
acctgtttgttccaaatCGTCGttgtcgcacttgcattttggaccaaattgagataggaa
cgcaattttatgcagctctgaatgcctcaccttttgacctttaaaagttcccaaaattca
atttcaatcctgagatattcaataaaaatcgaaaaaaaaactccgtacattgttgttact
gttaacatgagagatgtttctatctgattgtgctaacttgtGCTAAATTTTCCTGAATAC
ACTGATTactgaaataagaatacacgctatttgcatgatttttttatttttgagtttaga
ggttaaatttgaaggtgatatcacgtttttttgttattttttttcctgaaaatatccaaa
gatgttgcgaaaagcctcacgaaaaatatcttctagaaagttgcaggattgattaaaaat
catttttttagtggatttagtgaattttctgtaatatgaaattttgtgattttctatatg
tatgtaaccccttaaaaacaaaaatttgatgtttgctcacccaaaaacccaccattttgt
attgcagatatctcagcaactaatggtccgattttcaattttaaaatatgaaacattcat
actttttttaatcaagactaacatttcagaagggcgtaatattaaaggttttgccctttt
gaaatgttagtctttacatcgaaaattgcgaccaatatttcaaaaaaaaatttaatcatt
attgattcaaaaatgtgtaactcggtcaaagattttttgcccattctagaaatttctgtt
aagttggtattttatgtccccaaaaacatatcagaaaataaaaaaaatggtgttttttct
tgcaaatcaagttctagtgacaaaaagtgaatttaaaaatcaccaaaaaaaatttccctg
tatcattttttttagtgtacaatctatacctacaacttttcagaagacaccaaatcgatc
aaaaaattccttcaaaagatacagatttttgaattttcatacatcgtttttgtatggaca
gctgccaaatttgtatggaaaagcatatggacaaactaatgatgcaaaatggcttctttg
ggcatactgaaggcatcaaaaaagtttcagccagattaaaaaatacaaaaaaacgaatga
ccgaaatctcagaaaattactcaacagtttatatcgaaaattaatttaaaCACTGAAATG
CAGCATAAATCTTATCACACCACCATAACTTAATTAGTCCCGATCCTGGCCCAAGAACCA
CCCTACCTCTAACCAATTATACGCGTACACCTCTCCTCACATCCATATAGCCGCCGCCGC
CACCGCGCGATATGCATATACGCAAGCCACACTCGAAAAACCAACACAAAGTAATTCCAG
CGCACCACCAGTTTCGGGAGAGTTCTCCGTCCACTCGGTCGGACTCGACACACCAGTCGG
AAATAACATTCCAATATGTTTAATCACTTATCAATGGTCAGAGTGAGTGTGAGCGAGCAG
GAGTGGAAGAAACCGCGCGCAAATCAGTATAGGTAGAACGAACTCTCCAAAAGTGGGTCC
TCCCGGGGTCGATCGnnnnnnnnnnnnnnnnnnnnnnnnnnnnnnnnnnnnnnnnnnnnn
nnnnnnnnnnnnnnnnnnnnnnnnnnnnnnnnnnnnnnnnnnnnnnnnnnnnnnnnnnnn
nnnnnnnnnnnnnnnnnnnnnnnnnnnnnnnnnnnnnnnnnnnnnnnnnnnnnnnnnnnn
nnnnnnnnnnnnnnnnnnnnnnnnnnnnnnnnnnnnnnnnnnnnnnnnnnnnnnnnnnnn
nnnnnnnnnnnnnnnnnnnnnnnnnnnnnnnnnnnnnnnnnnnnnnnnnnnnnnnnnnnn
nnnnnnnnnnnnnnnnnnnnnnnnnnnnnnnnnnnnnnnnnnnnnnnnnnnnnnnnnnnn
nnnnnnnnnnnnnnnnnnnnnnnnnnnnnnnnnnnnnnnnnnnnnnnnnnnnnnnnnnnn
nnnnnnnnnnnnnnnnnnnnnnnnnnnnnnnnnnnnnnnnnnnnnnnnnnnnnnnnnnnn
nnnnnnnnnnnnnnnnnnnnnnnnnnnnnnnnnnnnnnnnnnnnnnnnnnnnnnnnnnnn
nnnnnnnnnnnnnnnnnnnnnnnnnnnnnnnnnnnnnnnnnnnnnnnnnnnnGTCTCTGC
TCGTGGTAGATATTCGGGGTCTTGTGAAAACGCGATAATGCGGCGTTGATTGGCATACCA
ACCAAGAGGGGTGGTACGCATGGGAAATTTGGATCGGAAAGCAGTATGTAGGCaaaaaaa
CGGAACTTTACACATTTCGGTGGAGCGGTGAAACGAAGAAGTGCTTTCCAAAGTCAGAAG
TGCGCGAGTGATAGCAGAGGTCGGGTCGAAGAAGTGATCCTCTACGAGGAGTCTACGTGT
AATCGACGAAGTAAGTGATCCCTGAACAAAGCCAAGAGTACAGAAGAAGAAAACAGCTCA
GCTGGCGATCGCCAAGTCAGTGGTTCAACGATCGACAACGATCGCGACTTCGGCTTACAG
CTCGTTCGTGGGTAATTACCTCAGACGACCTTGGACGTGTGGTGTTTGAATGGTTCGTCG
GACGCCGGTTGAACCGATTGCATATTAATGCAGGTTGAGCGGATGGATCATGAACAACAA
GAAAGTTGCAGAGACCATTGTCGTGGCGTGTGCGTTTTCTCTACTAAATGCAACACGACT
TTTATAGTGGCGAGCTCGGTAGTAAACATGATCGCCACGCGCATAACTTCGAGTGGTGGC
GGTCACAAAACAATTGATGGATTACGGCGAGATATCGATCAGTTTAGGCTGCGTGACGGA
CGGAGTTTATTTATGAAGGAAATCTGATGTGATGTGATTCCTCGCTATGACGGGGAAAGC
GATTGAATGTGGTTTAGTGTTGAGGATTGTTGAGCTGTTCTTGGGGATGATGTCAGTGAA
ATGTTTTTTGTGGGTCATTGTCGTCGTAAAGTTGTTTTGTCAGGTCAAGGATGTGCAGAT
TTGATCGACGATAGCGAAGTAGTTAGATCGTGGGACATTGAAATGGCGTGAATTTGATCA
ATGGTGACCAGCTTATTCTAATGGAGTCGAGCTTAATCCTAAATCTCAATGCGAATTAAT
TCTGTAAAAAGCATTTAGAGGTCTATTAAACACCTTCAAGTTTGAAGTTCAGTGTTTGAA
CCAAGAAGATAATCAGATTATGGCATTTAGTGCTGAAAGTATTCCTCTAAACACATTTAT
TGTTATTTACGTTTGGGATTTGTTAATTTATCATGAACTTCAATaatgaaatacagtcca
gactcgattatccgaaggtctcggaaaaattccacttcggacaatcgaatctcgaaaact
aaattgttcgttgtcttatttttgactgtcgggcataagtatgacctctaaactgcgcta
aagttatttagaatttttaatttcaagatggcggccaatattgaaaaatgtactttatta
tttaataagcaatcaactattcaaatttgactaaaactaggtcccagaactcaaaaaggc
aagaaaaaaaaaacgtaaaaaaaatgttagtgattcgattatccgtagtctcataccaac
cttcggataatcgaaacttcggataatcgtgtctggactgtagtagCAAGGCAAGTGCCT
TACTTTATCAACACATCAATTTTAAACTTGGtttcatgagcaattctctacgaaatcggt
cttatttcttaaattttaatttttgtattttttaatccgactgaaacttttttggtgcct
tcggtatgcccaaagaagccattttgcatcattagtttgtccatgtaattttccatacaa
atttggcagctggtcatacaaaaacggtgtatgaaaattcaaaaattccttatcttttga
aggaattttttgatcgatttgtgtcatcggcaaagttgtaggtatggatatggactacac
tggaaaaaaatgatacacggtaaaaaaaatttggtgattttttatttaactttttgtcac
taaaacttgatttgcaaaaaaaaactattttcattttttctttattttttgatatgtttt
agaggacatcaaatgccaacttttcagaaattttcaggttgtgcaaaaaatctttgagcg
agtcatgaatttttgaatcaaaactgtttttttcaaaaaatcgaaaaattggtcgcaaaa
ttttcatttttcgatgtaaaatcaaatttgcaatcaaaaagtacttcagtgaaattttga
taaagtgcaccgttttcaagttaaatccatttttaggtgacttttttgaaaatagtcgca
gtttttacatttttaaaaataagtgcacatgtttgcccacctttggaaaaaaatattttt
gaagagctgagaaaattctctatattttgcatttgagaactttgctgatacgacacttag
gcgtcatccatgtcacgctctagggggggaggggggtcggagaaggtgtgacattgcgtg
ttataagtatagggaaagcgtgacaaagggggggaggtgggggtaaattttgtctgattt
aagcgtgacgtactttatggatgaagccttagttgctgagatattgccatgcaaaggttt
aaaaacagtaaaattgatgttttctaagtctcacccaaacaacacaccattttctaatgt
cgatatctcagcaactaaggctggtacaaatatttttagaagttttgtcaaaatatagag
aaatttcttagcttttcaaaaatatttttttcaaaggtgggcaaacatgtgcacttgttt
ttaaaaatgtaaaaactgcgactattttcaaaaaagtcacctaaaaatgggtttaacttg
aaaacggtgcactttatcaaaatttcactgaagtactttttgattgcaaatttgatttta
catcgaaaaatgaagtcgaaaaatttttgcgaccaatttttcgattttttgagaaaatca
gttttgattcaaaaattcataactcgctcaaagattttttgcacaacctggaaatttctg
aaaaaattgcattttatgtcctctaaaacgcatcaaaaaataaaaataataaaatagtgt
tttttgcaaatcaagttttaattgacaaaaagttaaataaaaaatcactaatttttttta
ccgtgtaacatttttttccagtgtagtccgtatccatatctacaactttgcgaagacacc
aaatcgatcaaaaaattccttcaaaagatgcagatttttgatttttcatacatcggtttt
gtatggccagctgccaaatttgtatggaaaattatatggacaaactaatgatgcaaaatg
gcttctttgggcataccgaaggcaccaaaaaagtttcagtcggattaaaaactacaaaaa
aatcgaatgaccgaaatctgggagaactgctcctatataaactttttatgagaaaggtcg
aataaaagctttaaAGATTTTTTGAAAACTTTGAATTTTAAGATTATAGATCGGGAAAAG
TCACAAAAAATAGAAAGTCAAAATATTTTTAATAATTTATTGATGGTTTGCCAATTTTTT
ACGATtagttcgctgaccacggggacgcgttgtcttgtttttgcatgctcattttcattt
cgtttgtgccgctgtttgtgtgcttgggtgcgtggttattataattaaataatggcatca
ttagtgcactgcccacggggacgcgctgtcttgtttttgcatgctcattttcatttattt
ttgtgtcgctgtttgtgtgctggggtgcttggttattatatataggtgttgggattttat
taaatgatcattatattgcattattatatttatttgactatataaccacactatatttta
cacttaacacatcatacaaaacacaaatgaaactgtaaacaggagcgtttggtacggtat
gtccacgcatccttcctcccctgtagattctgtgaaatgtgatccgttctcagaatcctc
tctgcggtaaacacaacgtagtagggctggccgctttaatttttgcaatacattttcggg
tgttctcggatgtactgcaattattaataatgacaagaaaagtgcttggggcgtaatcta
atcacaagactttccagcatgctttcatcggactggctgcgtttgtgttagattagatta
gattagattagattagattagatGGTTTGCCAATTTTTTACAGTAgagcaattttctacg
aaattctcgtgcatttcatatttttgttttttttttttgttatacttggctcaaacCATA
GACTAAATATACATAGATACGCCACTCCGCTGTTGGGGCTGGCGACACTACCGCCACGCT
AAAATTACACCTGGTGGCAATTCACAGGTACTAACCTACCCTTTGGGAACGCTTGaaaaa
aaaTCCTCCCCAGTTTCAGTTCAATGCTCAGTGGGTATATCCAAGCAACTCTCGAGTAGC
AGCGACTGTTTGTAAGAAATGTCAAAACTCTCCCGACATTCCAAATCTTTGATCGTGTTA
CAAAAAATTCTCGTCCGCTGACTAATGAGGCAACGTCGAAACAGGTTCGCGGCAACAACG
AATGGATGTTGCTGTGCTGTGTTAAATAAGGCAGGTGAATGTAAAAAAGGTAAACAAAAG
GAATCCTTCATTAAAAAGATTATTTTGTTTTTCACAGCCTCGTGAATTCCCGAAAAACGA
TGATCATGGTGACGGTGAAAAAGGAACTTCGTTGAATTCGGAAACGGTGAACCGGATGCT
TCCAGCTTTGCCAGAACAAAAACGAACCAGTCCATCGTTCCCGACAACGAATATGCTGAC
CTCCGTCGTGGAGGATTCTCCTGCGATTCTGCTTGAAATCAAGTTTTAAACAGTGTATAA
AGCCATGCGATGTTTGTGTCAGCATTACAGCAAAATGAAGATTAATGTATGTTTTATCAT
TTAATACTTGAGGAATACAAAAATACACACTTtatatatatatatatatatatatatata
tatatGAGTGCACATTTTTTCACAATTTAAGAATTCATAGGTGATACTCCACTGCAGTAC
TCTGGCAGTAACGGGGCTAGATTGTTGAGCACACGACAGAGGAAATGAGAACCACACACA
GCGTCCTTATCAACCAGGTAATCGGGGGTTTCGCCGTATCGTCATTTCCGCCTTCAACTT
CCGGCCCATCATTAAGCGCCTTACAACCGTTCGACGCTAAGAATCCCTACGATCGGCAAA
ACGTTAGAAGTCGGTCACTTCTTATCCGGTTCATCAACCGACAAAAGATCATCAAATCAG
GGAACTTGACCGGCCATTGCAATTGGCACAATGGTGTTGATTGCTGGAACATATTTGTAC
ATCTCGAGGATATTTTGCGTCCGCTGAATCTCGCTCGCAGCTACCATCAGGAtttttttt
CACAAACAGCAAATCAGAAAGAGTGACAGTTGTCAACAAACTTTTAGTAAGAAAGTCCAT
AGAGTGCTAGGATTTTGTTTAGCAATTTAGTACCTGTAACCTGACTGTGGTGGCGCGCAG
AGCGCTAAAGGGGTGTCGCCAACTGAGTATATGGAGCAACTTCCTAGTGGGACATCTACT
TGATTAATAAtctatgctcaaactttttgagccattttatgccataagttaactcataca
agagcccatacaattttggcagctgtccatttaaaagtggtacggaagtatttgaaaatc
tgtatcttttgaaataattttctgatcggtttagtgtcttcggcaaagttgtaaatattg
aggactacggtacacgggcaaattttgctgattttttaaattatatatttctcacaaaaa
ttcaatttcccaatctccgtatttattgtttattttttttatgttttaaggaacaaaaag
ctgccgagatatatttttttgaatttgttttattgtggaaaatatacattttactcgaaa
attcgaaatttgaaatgttagtcttgattacaaaattatctaaattttttttttcgagga
gatcagaaaatttcacaaattttgattttttttaacattgaaaattggaccattagtttc
tgagacattggtactagaaaataaaaggctgtttggatgagacttaaaaacttcaatttt
cttgtttctttatattttgttcgctttatttcaacaacctgaggtccgatctacattgtc
tcttaagtaatttaattttaaattttctcaaatcttcgaaaaaaatatttttttttaaat
cggaaaaaagtttttttttatttttgaaaatattaagtggatatatcttgaaaacggtga
actttataaaaaaaaaacttgtaagtgctattttattgcaaatttgattttacattaaaa
ctgaagtcaaacaaacatttcgagtcaaatttatctttttccaaaaaacacagaaattac
aaacggtttattgttttttttggaaattatttttttgtgaaaaaaatatagtgaaaaagt
cgccaattttttttgttgtgccattttttcagaaaaatcattcaaaatattttcaaacat
ttacgtaccattttggccaaaattgtatgTAATGCAGTAAGaaagatttataacatattt
gtgtcgtaaatgaggttaaaaaaatgataaatcataagttttatataaacaaaaataaat
gataagcataaaaagtttaaaatactccttcattttgagaaaaaaaatatcattttacaa
gtgaccattttacattattattcaaaatgggtccgcgggccacaaaaaactcacctcgcg
ggcttcgtttggcccgcgggccagattttgtctccccggcgctaTGTTGACTATATCTTA
TAATTATTTTTTAAACTAACTGTAACTTAGCACAGTTATTTTAGAGAATTTCGATATGTT
GCGTGACTATTCGTAATTTGGCGAAAtctacaactttgtcgaagataccaactcgctagg
aggtcactggaaaaagttagatttcagcgccacctatgcggccaaaattggaactacatt
ttagtaccaaagtgtagccctgatttttctgagcaactttgctgaagacactgaagctct
aggacgtaaccccagagcgctataaattttgtcccgatagattgccacctcgccccactg
tgcaatgcacagtggtccagatcgcaaattaaagtagaaaaagtccggagttttttagaa
ggtccaataaaccaaattttcagtttttgatttttgggtgtttttgaaaccgccttgagt
caggggtattaaaaaacacccaaaaagcaacaactaaaaatttggtttgctgaatcttta
aaaaaaaaactccaaatgtattttccaaaaaaatgaaattttggagctttggggtcttca
gaagagttgttgcaaatggaaagaggcagcttttggtttggtttaaaattagggtggtta
tccattagggtgattattacaatataacatttcaggaatatttttgtgattttttttgtc
ttgtagaaagttggtgggcttaccaatccaagcaattttgtcgaagatgccaaaatttta
tctcacaatctacgccttctacgaccaaaattagggaaagcatctgagcgaaccttcaaa
aatcaggtttttgaacgtagcaattcagagtataatttaagagcaaagtgatgctcggaa
cacttttagagctctaaaaaacaaacattttcattttttcttaagttaatttggacttaa
gggtcaaaagttacaaccatttcaaagtcaagcagatgaaatttaaaaacatatctcata
aaagcgcatgcaactcgaaatagcttcatttgaaaatgtctaattttcaagtgtatggga
ccaccctaacgaaattcgaaaattgtccaactatatgttttttcctgtaattttgcccgc
tgaatccgaatatgctctcaggaatgacccaaattgtcagaataacgatttttggtcacc
caaaaggtttgtatgtgaaatcatcaaatacattttcctcttaattttacgattttgacc
actgtgcaatgacagtcatgcaatatgaacggaacccgttctgcgttcgttctctttctt
caaactaaactgaacccacagcgcaggagccattgcttttcgttccaaaaacagaacttc
actttttcgtgccgttctcttcaaagtttggaacgcgttctgtgaaccgcctgtagccag
acccctctatggcaactgtttaacttaaataaacattcagtagaatgatttttccagagc
ttagttagctcggtggtaacacgcaagtacagttatcaaagggagtgagttcgaatctca
tgtatttgaaatattttttttgtttggttggatacaaactttttgacgatgattaaaatt
acatttttatacaaaacaagagaaccgtaaacagggtcaatcgggacgcatggggcgaat
tgggacagcagttttaaccatgttggagcacaatattttgattttactggttgatttcgg
ttagaacagactcagaccaacaaaatgtgtacatccatttccaaatttaaaaccttcaag
tgctctaaaaactgctgtccctattcagactatagtcccgattcgccccagataacggaa
actacagctggcaggctaggaagactaaatgaaacggttcaaaagtaaaaagcaccccca
actaaaatggagacgaaatcttattgccaccttgatttaaaaaaaaaatacatgcttttc
aagttcaggaaaaaagagactcgaactcactacctctgattactaatcctaattgttacc
actaagctagcaatactgacatgtaaacggatgattcaaagtcaatgaagtttagcgtgt
ctactgaggtcttatcaaaggaaaatgttgaagttctgaactgggttctcggttcgtttc
aaaaaggcctactgaacgaacgtttcttagagacgagcgttcgttctcagagctgttatt
tttcgagttgctttgtgaacttgaacgaacggagaacccgttcaaaagcatgactgtgca
atgagacaaaatggcttctttagtcatagaaagagcccccaaatagttttaaccaattaa
aaacaaaataaaataaaatccatttcccgttttagtggaatattgctcagCATCAAACCT
GTAAAAATGCACAAATATATTGTGATATTTTTCCTTCAAAAAATTTTAGAGTTGGACTTG
AATTTGCTCTTGGCCCATTTTACTTCCAATAATTGAGATCATTATTTACCGCAAATTTGA
AATAGGTTAAAATACATGAATTCTAACATTCTAGGGTTTCACATAAAGAAGAATTACAAA
AAAGGCAGAGCCCGGTCTCCAACAACacattatttgacaaaaaagatttcaagcaaaaca
ttgtaataggaccgaagccaaagtgtaaacaaagagtctatcctgctcacgtcagttcat
gtttacattaggaacgagcaggatagactctttgtttacacttcagcttcggccctgtta
caatgttttgctagatttccacatttcagatgtaaatttacattacactcaaaccacggt
ggtttgacaccaactgttgtcaaacgaacggggtcgtttgttttgatagtgtgcgtgagc
gccgtgtaaaaagtgacagttcgtcactttttagtttgaccttgaccaaccaacaaggta
caaactaaaaaagtgtcaaacgaaaaagtgacaaatcaccgggggttgagtgtattAACT
GTGCCATGATAAAACTTCATCAAAATTCTGCTGAAGTTCGGCTGaaaaaaaattgagtga
gttatcaggcggtcagtgaaaaaaccagctggaagtagcatgacaataaaaaacttttgc
tagaaagagattgcaaatctgatgcaaacaaacccgcagcagccatgtaaacacttttta
aatatgttggtcattttctgactaggaagccttatGAAATGTAAATGGATTATTACATTT
AAAAATATTGATGTGAGAAGCTATATAAAAATAATTTCACATTTTTCTAACAATTCGACA
CAAAAGCCCTTGCAACAGTTGGACAAAATTTTTAATTATTTTTTAACAAAAGGTTACTTA
TGAGTGCAGTTAAAGaaaaaaaTATCCATTTCATTTTCAAATTTTAGAATAAAATGATGT
TAATTAAAAAGGCTCTTGCTTaaaaataaaaaaaaaTATTTCTTTTTAATTAGAATGCAA
ACAAATTGTAATGATTTTAAAACTATTGAAACTTTTCTCTTCAAGTGTCCAATGTCCAAA
TCATTCAGCTGCGTCATACCATCCACATTTTTTGGTCTAGCTATTATTATAGTATCAGTC
ACAACAATTCCCTCCATACCGCATAGACCGGCAACTTATTTTACTTTTTCGGAAGCCAAA
CAATTTCTTGATTTGTCTACGCGCGCGTTCCCGTCCATTCACCGTCATCACCTTCCTCAA
CCACTGCCCTCAACGACAACCTGCTGAATCACTGCGCCTCAATATACACAGCTCAGCTCG
GTATTCGTTCCGTTTTTCTATATTTTGTTTACCTCGGTCATTTTGTTTGCCCGCAACACT
TGCACTTACGTTCAAGCTTCAAACGGCGACGACGTCGCCAACCGGCTCTGCAGAATGAAA
TCTATTTTCGGTTCCTTTCTTCAACCACCGTCATTCTCAATCTCTTCTAGCACAtttttt
ttttttttGCATCAAGTGCATCGTCGGCCATTATGGCAAACGCCATAAATTTCTGACAGC
TCGCGCCATAATGGCCGTGAAGAATTCTTCACGCATTATTTCGACTGCAGCCTGCCACAG
CTGCCGCGAGATGGTTCAAGATGCTCTCTGAACAAGAGTTCAACGGAACTTAAGTGAGCT
GCTGCACTCGAAATAGGAAGAAAGTAATTAGTTTTAATTCTACTTCTGACCGTAGCGGCC
GCGCGCGGAAGCGGCGCGGAATCTCGCTTTGTAGGTTCGCGATGGATTGGGATTGATGAT
TGATACTAATTACGCAGTAGATGTTTGGTGGTCGTTGGCTGAAGAGGTTTCGTCTGGGGA
ACAGTCATCACATGTGGAGTCGGGGTACCTTGCTGAACTAACCTCACTTGTACTAAGCGA
TGTTCTTCTTGtttttttttttttttttCAGAAACTTTCCTGACCGACTACAGCAGTTGG
GTTGTTAACGAGCAAATCGACGGTAGTGTTCGACAAGTGTGCAACAAATAACCGCAAGAA
GATCAACAAGTCTTGAAAACCAAGTAGAAGAAGTGATAATAAGTGAGCAGACAGTCTACA
CACATATCGCTCCAGAAATACACACAATACACGAGTGAATCAAGCCATGGTGTGTGAATG
AAAAGATAAGAATGAAGGAAGCAAAAAGTTGTGCTGTGAATAAAGTAACGATAACGTGAA
TGAGAGGCAAATCTCGCAGCAGCGCGCAGAGAGAGAAATAATGTTTTAATTCGCGCGCGC
TCCTCCTCAAAAATTGGGACGAACGGACTTCAGTAAGTCAGTAAGCCACTTGTGCCACTC
GGCTTCGCCGCGAGGAGGTAATGTGCTCGCCCCGACGAAAAATCCAAACCTTCAAACGGG
TCGTGCGATGATGCATCGGAACGGCCAGCGTCCACCGGGAATATCGCAACTCCTACCGGT
CCTTCTAGTCCTAACCTGCTGGACGAAAGCAACGTTACAGGTAAGCACCTTGATCCAATG
CAAACAACCGACGAAGGTAACCAACTGTCAAAAAACCCCCTTCACGCAGTTCTACCCGCG
CCCAGGCAACGATGTCGGTGGGGACACCTTCGAGGGCGACATCCGGATGGCGTCGTCGAA
CGCGCTGGACGACAGCTACTTCGTCGGGGTGGTCGAGTTCCGGCCCGAGCTGCTCAACAT
GGACATCCGGGTGCGCACGGAGCGCCACTACGAGGCGTACCGGGCGATGGTGCTCGGGGA
GGAAGCGAGGGTGAGTTTTGAAAGAAAAGAGCTTGTTATCGAAATCGTGTGATTCATCTG
GAAGATTTGCGATTTCGCGGATATTGACGAACAGGGGAGTTATTAAGGATGACACTTTTT
TGCAAAATTGTGACGGTTTAATCATTTCGCTGTTATCATTaaaaaaaCAGTATGTCTCAA
GGAAAATCTTGGTAGTGCATTTGATGCATTTTaaaaaaaTGACAATATATTTTATACTAT
CCTCTGCCTAACTATCACTTTATAGTATGTAAAAAATTGTATTAGTAGAAGAGtatttat
tttattttttattaAGTCAAATGACAAGAAATATAGAATAGAATTAAAGGATATGttata
tataaaaattatttttttcaacatttttttatatttaacatacaaattttaattttattg
ttttttttttttGGAAAACATGTTTTTTAAAGATTGTGGTTGTCAAAGTGGGCGTGTGAA
TATTCGAAAATCTTGAGATATAACATTTTAATTTATTTTTGGAGTCTTTTGCAAAGGTGT
AGGTTATTtttccaaaattcataactccggtccaagattttgcatcatcctgagctgtag
cgcgtaagatgcctttttcaatctcttgaaacaaattgaaaataaaaatacttggaaatt
caacttttagtgctaaaaattcaaataacaaaaataaggtttttccgtgtttctattttc
tgaaaatttctgattataatcaggacttttcagaaaaaatagatacacagaaaaaatact
tatttttgttatttgacttgttatcactaaacgttggatttccaagtatttttattttcg
ttttgtttcaacagactgaaaaatgcatcttatgcgctacagctcaggatgatgcaaaat
cttggaccggagttatgaattttggaaaaaaaaatcgtaagtatcgtcaaccaaaatttc
aaaaatcattcttagatgtaaaatcATGTTtaaaagaggttcggatggcttacaggagga
taattaaaacacgtgtgttacgtttagagcggttgttaaaagactaagatttattgtaaa
caaagtaaacaggaacatctgctgacagttctgttggcgcagtagcgcgcaaaggtaatg
gggcagtggttgccatctcaacacccctgctcaaccacagcaccgtccaagcccgatctt
cgtgcacaactccctgaaggaagtcgccggaaggcccttggtcatcatgtcggcctgctg
tgccgaagaacgcacgaactttagctccaacactccctcgttgatcaaatctcgcaagaa
atgaaacttcgtgtcgatgtgcttgagcctcccgtgatcacgcgcatcctcggcaatccg
aattgttgattgattgtcctcgtgcagggaaatcggcccgtccggctgcaaccccaagtc
gcggagcacccgcaccatccagagagtatggcacgcggcggtacacagcgctgcaagttc
agcttccgtcgaggacaacgaaacggttggttgtttccgggtaatccagttcaccgtgca
accgtacagtttgaagatgcaccctgtcaccgatcgtcgatcgaccaggtcgttcgccca
gtcagcgtcacagaaaacttccagcaacggcgcctccttctcgatccgatagacaagccc
gacatccagcgttcctttgacatacctgagcacccgtttaaggtggatccaatgctcatc
attcgggcatgcctggaactggctaaagtagtttactgcagcagacaggtccggcctcgt
ggtgagtgccgcgtacatcaaacagccaatgagttctctgtacggtttggtggtacgctg
cgcttcaactcccttctccagttgcaaacgattctccatcggcgtcgacgtcggtttgca
ctccatcatgccgaaccgttgtagcaaactctcgaaataccgccgctgactgattcgcat
gacccctggctgccgatcgatggtcaatccaagaaactgtcccacctcgccggcgtccgt
catctcgaattctccgtttaagcactttttcacgaccttcaccagcttcagcgaagaccc
aacaaccaaaatgtcatcaacatacagtactacgatgatctgctctcttccggttcctcg
tacgtacaggcactggtcgttaggactacggacgaacttcagcttctggatgaactcgtc
gaaacgctcgttccacgccctcgacgcttgtttgagcccgtacagcgaacgatgcagtcg
gcaaacgaggtccttcccctgctgaaacccgtcaggctgcgtcatatagatttcttcgtg
caggatcccgttcaaaaacgccgtctttacgtccatctggtgaacgtgcatctcttgccg
atgtgccagcgccaacaccagtcgcagcgtgtccagcttcgccaccggggagtacgtttc
cgtgtagtcgaatcccaccttctggctaaagcctctagccaccagtctcgccttgtattt
gtcggccacaactccgtcaccgcgtttcacacaaaacacccacttgcaggtaaccggcgt
gcgaccagcggggagcttcgtcaaggtccaagttttattgcgccccagcgaatcgatctc
ctcgtcaatggcagatttccatctgcaccagtcgtcccgtttcttcagctcagcaatcgt
ttgtggaatgttgtcaaggaaacttgtagcacacaaggcgaaaccagcgtaatccatatc
gtaatcacgatgccaggatggagctgtacgatccctcggcggtctacctggatcagcgtc
ggcaccgacttcaggatcttctccgacaggcccttcttttgcggcgggaactcctcccgc
gtccagttcttcttgatcgccgtcagcttcttcgtcgtcgtcgaaactgccgaactcttc
atcggacgtcacttcttcttctccctcgcgctcggccggcgcgacaggggcgacaggttc
ttcagcttcgtcaggaatcgggcacaccacgaactgctccacttcatgctggtcgttctt
cttcacggtcgttttggtttcgacaaaatccacatctcgagcagtgacaattcgtttgtt
gaccggatcccagaccagatacccattcgcagcgtaaccgaccaggaaaccacgccaaga
cttcgggtccagcttctttcggagttccttcggcacatgtacaaacgtttcgcacccaaa
aactcgcagcttcgaaacgtccggctttttcttctcccaaagttcgaacggtgtttgttt
gtaaacaactgcgctggtaggactcctgttcagcaaatatgccgccgttcgcaccgcttg
cccccagaaacgcttgtccagtcccgaatccagcagcattgtcctggccttttcgaccag
tgtccggttcatgcgctcgctcgtcccgttctgttccggtgtgtacggaactgtaaactc
gatctggatccccttcgtacggcaaaactgcttgaaacgccggccggtgtactcgccacc
gttgtcgcaccgcaaacgggaaaccttcgtctggaacttcgccgtggccagcgcctcgta
ctgctcgaaacagcccagcacttcgtccttcgatcgcatcaggaacacgacggtaaagtg
actccaatcgtcttcgatgcacgactggcagacaatcgtttggtcgactcctttgtcgac
tgtcagtgtcagccctgacaccatgtcgtttcgcgcgagatctgtcaaacttctctcgtt
gaggtggccaaatcgacggtgccacaacacagaatcactctgaacgcggccacaagacaa
cagcgacttctcgcaatcgaaaggacgaaaatccagctcgtacagcttatcacgtcgagc
accacacacaacaatttcgtcgccgcggtaaatcagcgctttaccaccgtcgaaaacaac
ccgcatcccggctttctcgatccgtaccacggaaaacaagttgtagcgcagttgcggaac
aaaaagaacatctttcacagtgcactcgacggaccggccacccacaacagaaaacatctt
cacagtgccagcgtgttcggccacaataaactccccgtccttggccacagcaatctcgat
cggtttcgacagtttgtgcagcttgacgaacaactctttctctcgcgccagatggtccga
cgccccggagtcaaggaaccactttacccgccgctgcactttctgcggctcgccgccgct
cacgcccacaaaacaaacactgtttcgctcactcgtgccagcaacgtttgcttttgcacc
gtgttgtttttggttgtactgttgtttcctcttctttttctccgtgcagtctacactctt
gtggccttcctttttgcagctgaagcagcggatcttcttctgcattttcattccggagaa
agcagcagcctcgttcccggcggtgagcgaatcgacgcccaaacccttctgcttcgtctc
ctcgtctagcagccgacatttgacgaattccatcgacaggttctcctccgccatggtctc
aatcgacgtcaccacggtagcaaacgccgaaccaagcgtcagcaggaggtgacaaaccgc
gtcaatgtcgtccattacggccccggttccacggaactcacgcaccagcttgtcgaagcg
caagaagtggtccgtcaaacggccaccgtcgaatcgcatgctcaggatttgccgctggag
atgcatacggctcgcgacgctcttccgttcgaacacattcttgagcgtcgtccagatttc
cttcggcgactgcttgtcctgaacgtactagagctgggaatcgtgaatgcgctcgatcaa
caaacgcttgcacttccgccttctcttcagctgttccttccgcctcttctccttttccgc
cgaaaccgtcgtcgaatcttccgtcttcggaatcagctcaggaagctctccaacctcgtg
tagaatgcagtcgtccagctcgtactcctccaggagtaccagaactcgatacttccacgc
ggcaaagttcctgccgtcaaacagcgcgacatggtagcgatcctcgcgcacaaccgcgtc
ctccgacatcccgacaagtttactaagaaacgacaacccggattagcaacgggctgggcc
cataacctaaaagaggttcggatggcttacaggaggataattaaaacacgtgtgttacgt
ttagagcggttgttaaaagactaagatttattgtaaacaaagtaaacaggaacatctgct
gacagttctgttggcgcagtagcgcgcaaaggtaatggggcagtggttgccatctcaaca
ATGTTTACATTttttaaatagttatatagaattttaatgttcagtttttacaattttgaa
atactttatgatggaaaagaaccccGGAGTTTATGCAAAAAGTTGCAAAAAGAGgagttc
catacaacatgttttgcaattccaaaaacacacactgagtgaatttttaagtcaaatttg
catgtattttgtcaataaatcgtttaaatccaaaaaaaatgttgaaaagtgttacttttc
gaaagaagtgctgaaaagttcaacttttcagcatccatttaagtgctgaaaagtagaact
tttcagcatttattttgaaaagtgttgctattcgattctgttatttttggtacagaaaag
taggctatttcgtcgttcaagaatgacaggaaaagtaaatagtttcacgacggaattgca
aaaaaaaatattttcgattagcttagaaaatttcaaatattttttttaactttgttgatt
ggacagctggttgctgtgatagAAACTTGCTGCCTCACTTCcaagggcaattcagtgaga
aactctgggagtaactccgagtttctcagcttcctcagcttgctccagagaaaattgaat
tcccacccgcctacagacaccttgatCTTAGAAATGTCACTGTCAAGAAATGTTTGCAAA
CAGCAACAGAAATAACAAGCAATCAGCAGAAAATTTTGGTGAATCCGGTGATTCATTTGG
AGACGGATCGATTTTTGGAAGCGATTTTCTCTCTTTTGGAAGCTTTTGTAATAGGTTTCC
AGTTTAATTTGGAGGCCCCAACTGAGCTGGAGGAGTATGATGTAAAAGGGATTGAGATGC
AGCCTGATTCTATCCGGAGCGGTACCGGAGTAACGCTGAACCAGATTCTGTTGATGACTA
TATTGCCCATCAGTTCTGAATTACTTTCATCAAATTTCTTCACACTTTCCCTTATTTTAA
TCAGGACTCAGTTATGCTTACCGATCCTTCCCCATAAAAACTCATCCCCCAAATGTGTTA
GAATTTTATAAAATTAATTTTATTTTTTCACAATAACATAACATAATTTAAGTGTGGTTC
CTTTGGTAGCCTGGAGAATCAGAATTCCATGAAGTCCAGGGCTGGATTTGAACCGCTTGT
TGGAGGAAACGATGAGGAGCGTGGAGTGCCGATGGTTTTAGACGGTGGACAAATTGGAAA
TCTGTTCGTACATGGCTAGGAAACGACGTCTTGCTGAATATTGGGCTTGCGTAATGGGAA
GGGATGTTCCGGTTGCCAAATGTTATACAGGCGGTTGTCTCGGTAGCTATCACCGGTTAT
TCCGGAAGCCCACATTGCCGGACACACTATTTTCGATACTCTTCCTCATTTAGCACACGG
ACACGGCACTGTTTAGGGATCGGGTTGCGTCGTTTGGGCAGCGACATTATTCACAGCTTG
AATCGGTCATGGAGGGATAGGTTGCGGACGGAAGAATTTTCCTTGGCACGCTTCTGTCAT
CTGGTTTCGGCAATAGCTTCCTTGGTCAGGTGGAGGCGGTTAACCGGTTACTGCCGTCCG
GGTACACCAGACAGCGGAACATCGCAACGAGGCGTCCTATTTGATTGCGACCGTGCACTT
GACCACGTGTCCAGTCTCTGCAAAGCGTAAGAAATTAGTTTGGACCAAAGATTCCTTTTA
CCGGCCAtttttttGCGTTTTTGTCGTACCGACAGTTTTCTCCCACAGCCAGttttcaaa
acaaatcacagcctagcaacggcctcttgttattttttccaaacacaaggttgaactatg
taggtgggaatggtgaaaaataaccagagtaactcggaggaagattgagaaactctcgtt
actctgggcaaaattgaggaactcttttactcactgaaatgcccttgctcacttcttatt
aagcttttttcactcgattttagttgaaaacgcttttaataagctgtaattgaacgtcaa
agtgctgatatggcaacattagaggcacgctggaattagatgctgttcccctatttgtcc
gattttcaatgttgaaaaagtttatttttgttgattttcaatgttgaaaaagtttatttt
tgttAGAAATGTGGGCAATGAAAGGAGACAGAAGTAATTTTCTCAACTTTTGaaaaataa
taaacgaagtacctattttcaaattgcaaaaataataaaattttctgaaaataaaaaaaa
taagccggtgcattaaaaatTTGATTTTACATATAAAAATGATTTTTCCATCAGGACTAC
ATAAAAAGGTGAAAAATCACACAGTCAAATGTTAGAATTATTTTTAAACTTTTAGTTAGA
TGTCTTGAAGATGGTGTACTTTATCGaaaaaaaaTTtccacgctttatacaaaaaagatt
ttgttatatggacaattgGGTCCTAAAATTATGCCTAAAATAGCGATATTATTGTTCACA
ACgcacagtgggcaaaaaacgggtgaaaaaacggatcttttgatgccgtcagtttctgcc
tgttaaaagtatcatttttaatgtaaaaaattacgaggaatcgattggtagtactgtcat
tagcggaaaatgacgagaagtggtctattttaccccatttttttccttttttaaggtgtt
tttctcgaatatcttcaactgccgtagtttgccgcacttctaaagtatcttattttatgt
aaaaattacgagaaatcgattggtgatactctcaatagcggcaaataacggcaagggccc
attttgccccatttaccccttatttatgtgtttttcattattatcttgaattactgtagt
ttcctgcagttttaaagtatgttattttaagtagaaaatcgtgaggaatcgatttgtgac
attttcattggcggcaaatgacagcatgggctgattttgccccagttaccccattgtatg
tgtttttcgccaatatctctaattgccgttgtttttacactttgaaagcatactatttta
tgtaaaaaatcacgagaaatcgattggtgatactctcattggtggcaaatgacggcaagg
gcccattttgccccatttaacccctttctaatgtgtttttcgaaaataccttgaaattac
attatttcttacaaaataggcccttgtcgccatttgccgctaattagagtgttctcaatc
gattcctcgtgattttctgcataaaataacatttatttaatgtttggaaaaccacggcaa
ttcaagatattaaagaaaatacataaaatggggttGAAACTGTAAGAAATAAGGTATCTT
TCCGCAGCCGCGGATTTGCGCAAATTTGCGAATTTGTTTGCAAGaaaataaatttaacaa
aaatattttagaagtctgactatttctgcagatgtttaaaaacatgtattctatgtcaga
aaaatcacaaaaatattacagcattttgtttcacttttccattttcgaccttctgtccat
tcgacctttctccattctaccttttggtattcgacatttttgtccatgcgaccttgtgtc
acacatCCAATTATATAATTAAATTCTTTAAAACTTTGAAATGTTTACCTAGAAATAATC
TTTTCTATTAAAATACTTTATTTTTAATATTTTTTCTGATCAAACCtacacgaagaaaaa
agagtttccaaaatcgtgaacatgcgttcatgaaaatgggagtcacgaacaaagtgtcca
aattgcacggttcgtggttccactttcatgaacgcatgttcacgattttagaaactcttt
tttctccgtgtagCTTTGAAAAAAGGCCTATAAAACTTATGGAAATAAATTTGTTAtttt
tgtccaatcaagctcatatttgggatttgggcacagttcgccaaccggaaTTCCCGCCAT
TACATTATTCTTTTTATAATAAAAGAAGGTGttttttttAGTAAGTTGTTCCAAGAATAC
TTTGAAAAATGTGTATCCCGGTGGGTTAAAAATTGCTATCATGGGTAAATTTTAAATATC
TCAGAGTTACTCTGAGATTTGTTGCAATTTGGAGTACAAATCGATTAGACCATGTCCTCT
ATCAATCTCAGTTAAATACGATAGCTTTGATTGCTTCATATCAGATCATCTATCAACCTT
TCAACTCtttttttGAGCTAATCTGTCTCAGCACGTGCTTATCTAAATATGCGAATTTTA
AATCAATTCCCTTTCTTCACAGCTCACCGACATCATCGTCTTCCCGGAGCTAACCCTCAA
CACGCTGTCCGATCCGGTATACGTACCCGATCCCCTCCACAGCCCGGTGCCCTGCCGCGA
GGACTCGCCCGAGCTGCTGTCCAAGCTGTCCTGCTTGGCCGCCGAAGCGCGCAAATACCT
TGTGATAAATCTGTCCGAGATCTTCGACTGCGAGTCGGTCCCGGCGGAAGACCCCCGGCC
GTGCGGTCCCCACGGCTTCCACCGGTACAACACAAACGTGGTCCTGGACCGCGGAGGAGC
TGTGATAGCGCGATACCGGAAGTTTAACTTGTTCCGGGAGGCGGGCACGAACGTGACGTA
TGAGCCCGAGTTCGTGACGTTCGAGACGGACTTTGGCGTTACGTTCGGGGTGTTTACCTG
CTTTGACCTGCTGTTTGCGCGGCCGGCGTTGGAGTTGGTCAAGCGGGACGTGCGGGACTT
TGTATTTCCGGCGTTTTGGACGTCGGAGCCGCCGTTCCTCACGGCGGTGCAGATCTTCGA
GGGTTGGGCGTACGCGAACAACGTGAATTTGATTGCGGCGGGGACGAACTACGATCCGGC
GGGGGCGACCGGGACGGGCGTGTTCAACGGTCGGAATGGGGCGGTGTTCTCGCTAATGAC
GGGGGAGGAGACCAAGTGAGTGGAGGTTTCGGAAAATTTGGCAATGTCTTGCTAAACCTA
TTGATTTTTTCAGGAAACTCTACGCCGTCCGAGTTCCGAAGATCCGCGGTAGCTTCATAC
CAAAGCCGGAACCGCCCTCGGACGGCCTGTACTCGGGTCGAATGCACGGCAAGTTCCTAG
AAAACATCCGCATGGGATCCGACCACCTCGATCGCTTCACCACGATGCAGATCAACCCCG
AGCGGTACCACGACAAGATCGGCCAGATCATCTGCAACGGGGAGTTTTGCTGTGACTTTA
GCGCCACCGTTACGGTGCTGCCCGATCGGGAGCTCACCCACCACTACCGGTTCGCCGTGT
TTGATGGCGTGCGGACATTCCAGGGGTACGCCGATGCGCACGTGTCCATTTGCGGCGTGA
TCACGTGTCGCAACGAATCGCTCGCGAGCTGCGGACTTCCCATGAACGAAAACTCCAATT
ATTTGGAGTTTAACGAAATTGTGATCGCGGGTCGGTTCATCGCCAACGGTACGTTGGCCA
TGCCGAACTCGCTCGACGACATGCTCCACTCGCTGGACACCGACCGGTATCGGTTCTATT
CGGTATGGAAGTAAGTATCCGCTTGAAACCTCACACTTCCAAAACCTAACCTCAAATCTC
GCTTCCAGCTCATCCACCAACCAGCAGAACGTCCAGCTGACCCTCGTGGACACGGTCGCG
AATCTGCAGACCTTTGGGATCTACGCGTTCAATCACGCCGATTTCGAGTACGTGAATCCG
ATTGAGCCGCCGCCGGAAACGACCACGGAAGGCTTGACCGGGGACAGCAAAGAGTCGGAT
GAGGATGGTGATGGCGGAGGAGCGTCGACGGTAGGCGCTTCGAGGATGCTGGGGGTGCTG
CTGTTGGTGCTGCTGGTCAGCCCCGAGTTGCGACTAAGTGGGTTCCTGTAGCTTCTGCAG
TGAAGATATGCTCAGATTGTAAATAGTGTAGAATAATTAATTTGCATGCCAAATTTGTAG
TTTATTTAAAAAAGGATTTCAATAGGATTTTAAGGTTTGGTCGCTACAAGTACCAGTTGT
AAAGAAAGAAGTTACCCTATCTGTATAAATTATGAGAAGATAAATAAAGATTGCTGTTAA
GATCATTTACCTAATCTTTTGAATGGTCTTATTTTATTTATGTGAATCCAAAGCAATAAA
AGTCTGCAAATTTACAAGCAATTTCTACCGCAATTCAAAACCTTTTGTTTTCTTTTCATT
AATCTTTTTCATTTCATGAAAGTTGTTATGATGAGAtctgttcttgtttcttgtttcttg
ttcttgttcttgttcttgttcttgttcttgttcttgttcttgtttcttgtttcttgtttc
ttgttcttgtttcttgtttcttgtttcttgtttcttgtttcttgtttcttgtttcttgtt
tcttgtttcttgtttcttgtttcttgtttcttgtttcttgtttcttgtttcttgtttctt
gtttcttgtttcttgtttcttgtttcttgtttcttgtttcttgtttcttgtttcttgttt
cttgtttcttgtttcttgtttcttgtttcttgtttcttgtttcttgtttcttgtttcttg
tttcttgtttcttgtttcttgtttcttgtttcttgtttcttgtttcttgtttcttgtttc
ttgtttcttgtttcttgtttcttgtttcttgtttcttgtttcttgtttcttgtttcttgt
ttcttgtttttagtttttagtttttagtttttagtttttagtttttagtttttagttttt
agtttttagtttttagtttttagtttttagtttttagtttttagtttttagtttttagtt
tttagtttttagtttttagtttttagtttttagtttttagtttttagtttttagttttta
gtttttagtttttagtttttagtttttagtttttagtttttagtttttagattttagttt
ttagatttagttttaaggtttttagtttttagtttttagtttttagtttttagtttttag
tttttagtttttagttnnnnnnnnnnnnnnnnnnnnnnnnnnnnnnnnnnnnnnnnnnnn
nnnnnnnnnnnnnnnnnnnnnnnnnnnnnnnnnnnnnnnnnnnnnnnnnnnnnnnnnnnn
nnnnnnnnnnnnnnnnnnnnnnnnnnnnnnnnnnnnnnnnnnnnnnnnnnnnnnnnnnnn
nnnnnnnnnnnnnnnnnnnnnnnnnnnnnnnnnnnnnnnnnnnnnnnnnnnnnnnnnnnn
nnnnnnnnnnnnnnnnnnnnnnnnnnnnnnnnnnnnnnnnnnnnnnnnnnnnnnnnnnnn
nnnnnnnnnnnnnnnnnnnnnnnnnnnnnnnnnnnnnnnnnnnnnnnnnagtttttagtt
tttagtttttagtttttagtttttagtttttagtttttagtttttagtttttagttttta
gtttttagtttttagtttttagtttttagtttttagtttttagtttttagtttttagttt
ttagtttttagtttttagtttttagtttttagtttttagtttttagtttttagtttttag
tttttagtttttagtttttagtttttagtttttagtttttagtttttagtttttagtttt
tagtttttagtttttagtttttagtttttagtttttagtttttagtttttagtttttagt
ttttagtttttagtttttagtttttagtttttagtttttagtttttagtttttagttttt
agtttttagtttttagtttttagtttttagtttttagtttttagtttttagtttttagtt
tttagtttttagtttttagtttttagtttttagtttttagtttttagtttttagtttaag
ttcctacttgacaatggaccattgttgatccatcgaaaactcggtgaacctcgttggata
aatgtacgactcgtgctgaaaaaatcctctttttgctacttgttgcataaactactattt
ttaaactataaaaaaataacaaaaataaagatataaaaaaaCATATGTACGggaaattgc
gttccgcataattgatcgacgccaccaacatcgnnnnnnnnnnnnnnnnnnnnnnnnnnn
nnnnnnnnnnnnnnnnnnnnnnnnnnnnnnnnnnnnnnnnnnnnnnnnnnnnnnnnnnnn
nnnnnnnnnnnnnnnnnnnnnnnnnnnnnnnnnnnnnnnnnnnnnnnnnnnnnnnnnnnn
nnnnnnnnnnnnnnnnnnnnnnnnnnnnnnnnnnnnnnnnnnnnnnnnnnnnnnnnnnnn
nnnnnnnnnnnnnnnnnnnnnnnnnnnnnnnnnnnnnnnnnnnnnnnnnnnnnnnnnnnn
nnnnnnnnnnnnnnnnnnnnnnnnnnnnnnnnnnnnnnnnnnnnnnnnnnnnnnnnnnnn
nnnnnnnnnnnnnnnnnnnnnnnnnnnnnnnnnnnnnnnnnnnnnnnnnnnnnnnnnnnn
nnnnnnnnnnnnnnnnnnnnnnnnnnnnnnnnnnnnnnnnnnnnnnnnnnnnnnnnnnnn
nnnnnnnnnnnnnnnnnnnnnnnnnnnnnnnnnnnnnnnnnnnnnnnnnnnnnnnnnnnn
nnnnnnnnnnnnnnnnnnnnnnnnnnnnnnnnnnnnnnnnnnnnnnnnnnnnnnnnnnnn
nnnnnnnnnnnnnnnnnnnnnnnnnnnnnnnnnnnnnnnnnnnnnnnnnnnnnnnnnnnn
nnnnnnnnnnnnnnnnnnnnnnnnnnnnnnnnnnnnnnnnnnnnnnnnnnnnnnnnnnnn
nnnnnnnnnnnnnnnnnnnnnnnnnnnnnnnnnnnnnnnnnnnnnnnnnnnnnnnnnnnn
nnnnnnnnnnnnnnnnnnnnnnnnnnnnnnnnnnnnnnnnnnnnnnnnnnnnnnnnnnnn
nnnnnnnnnnnnnnnnnnnnnnnnnnnnnnnnnnnnnnnnnnnnnnnnnnnnnnnnnnnn
nnnnnnnnnnnnnnnnnnnnnnnnnnnnnnnnnnnnnnnnnnnnnnnnnnnnnnnnnnnn
nnnnnnnnnnnnnnnnnnnnnnnnnnnnnnnnnnnnnnnnnnnnnnnnnnnnnnnnnnnn
nnnnnnnnnnnnnnnnnnnnnnnnnnnnnnnnnnnnnnnnnnnnnnnnnnnnnnnnnnnn
nnnnnnnnnnnnnnnnnnnnnnnnnnnnnnnnnnnnnnnnnnnnnnnnnnnnnnnnnnnn
nnnnnnnnnnnnnnnnnnnnnnnnnnnnnnnnnnnnnnnnnnnnnnnnnnnnnnnnnnnn
nnnnnnnnnnnnnnnnnnnnnnnnnnnnnnnnnnnnnnnnnnnnnnnnnnnnnnnnnnnn
nnnnnnnnnnnnnnnnnnnnnnnnnnnnnnnnnnnnnnnnnnnnnnnnnnnnnnnnnnnn
nnnnnnnnnnnnnnnnnnnnnnnnnnnnnnnnnnnnnnnnnnnnnnnnnnnnnnnnnnnn
nnnnnnnnnnnnnnnnnnnnnnnnnnnnnnnnnnnttcttgtttcttgtttcttgtttct
tgtttcttgtttcttgtttcttgtttcttgtttcttgtttcttgtttcttgtttcttgtt
tcttgtttcttgtttcttgtttcttgtttcttgtttcttgtttcttgtttcttgtttctt
gtttcttgtttcttgtttcttgtttcttgtttcttgtttcttgtttcttgtttcttgttt
cttgtttcttgtttcttgtttcttgtttcttgtttcttgtttcttgtttcttgtttcttg
tttcttgtttcttgtttcttgtttcttgtttcttgtttcttgtttcttgtttcttgtttc
ttgtttcttgtttcttgtttcttgtttcttgtttcttgtttcttgtttcttgtttcttgt
ttcttgtttcttgtttcttgtttcttgtttcttgtttcttgtttcttgtttcttgttctt
gtttcttgtttcttgttcttgtttttagtttttagtttttagtttttagtttttagtttt
tagtttttagtttttagtttttagtttttagtttttagtttttagtttttagtttttagt
ttttagtttttagtttttagtttttagtttttagtttttagtttttagtttttagttttt
agtttttagtttttagtttttagatttagttttaaggtttttagtttttagtttaagttc
ctacttgacaatggaccattgttgatccatcgaaaactcggtgaacctcgttggataaat
gtacgactcgtgctgaaaaaatcctctttttgctacttgttgcataaactactattttta
aactaaaaaaaaataaaaaaaataaagatataaaaaaaCATaagttacggaaattgcttt
ccgcataattgatcgacgccaccaacatcgtcagcacagccgacaacagtaacccaaact
gcgaacaaagctaaactttgcttacctggccgcgattaatgcaaggctctgggggacttt
ttgattacaataaaatcagaacgttttggacagtcaaactcaacactttggagtaatcaa
ttaagagaaaccaccctttcataatgggacctttataactcaTATATATAGGGCTTCAGT
ACCCAATTAGCAAGTTTTCACTGTACTCGTTTCGCGTACTCCAATGTGTTTCCAAATTCC
GACCACAAGATTGCCAGTTCAAATAGTTTCAACATTTCCAAAAACGAAGCTAGAGTTCCA
TTACAGCGGTTTACATACACACACAGCAGCTGTCAAACTGTCACAATACTTCAAAATAAA
CGGGTCATTCGCGAAAAGGGCACGCTCTCGCCAAATCGTATCGGGTTTTTCGTGTTAATC
GGGGCACTTCCGGCCAGCTCCGTCCGGAAGCCAGCGTAGGTTTGTACTTGGGCACCTGCC
GCATACGCCGATATTGAAGGTTTCCCATTTTCAGGCGCAAATCGTACGGTATTTAACTTT
TCAGCTTTCTTCCGCGGAGCGATCGCCGCTTGACAGGGGGAGGAGGAGAAAGGTGAAAAC
TAGCACAAAGGCCATCGGACGACTTTGACAGACAGCTGGTGCGCGCTGGTTTTGGAAATC
GGGTCATCGCGCGCGGAAAGGAAACCAAAACAAACATGACTAACCAGTACGTGAGCCCGC
TGTCGGTCGCGGTGATTTGCTCGTCAAATATGAACCGAAGCATGGAAGCGCACGGATTTC
TGGCGAAGAAGCGCTTCAAGGTGCGCTCGTTCGGCACCGGAGACAAGGTCAAGCTGCCCG
GAACGGCCGCCGACAAGCCCAACGTGTACGAGTTTGGCACGAGCTACGATGACATCTTCA
GCGATCTGGCCAACAAGGACAAAAATTAGTATCCTTTGCTAAGGGAgggggggACGTTTG
GGGTTCGGGAATAGTTTCGTTTTAGGTAGCACTTGGAGGTCACTGGGAGAAAATGAAGGA
CGAAGGAGGATGATGAAACCACGCTTTCACCATCTTTTTATCGCTACGCATTTCATTCAC
CTTCATAACAAACACATCGAAGTGGGTGATGTGATTCTCAAAGGGAACACTACCGCCATC
TGTGAGGAAGTAGTTCGAAAGTGATCTAAATCATTTAAAAGTAGCAGCCACTCGCTGATA
GGTGGCAGCAGTGAGAAGCACATTGAATTAGATCATTTTCAAGTTTGAATTACTCAGACG
TGAAATTTTTAAATAATTTTAAACACAAAACTTTCCTTAACACAAAAACCAACAACTCAG
CTACACACAAAACGGACTGCTTCACATGCTGGATCGCAACCGGCGCATCAAAACGTGTCC
GGAGAAGTTCCAACTGTGTACGGAGCGATTTGATGTTCTTGTGACGTGCGAGGAGCGAGT
TTATGATCAAGTGGGTAGATTCCTGAAAATAAACATGTGCCACCCTAACTTAAATTTCAT
CTCACACGTTCAAATCAGGTCATCGAGTTCATGGAGTCGAAAACGCCGACGTACAATCTG
CCGGTGCACGTGATCAACATCGACATCCAGGATAACCACGAGGAGGCCACCGTCGGGGCG
TTCGCGATTTGTGATTTGATAACGATGGTAAGTGGGCTTTTTACCTTTAGTTCTAGCGTT
CTGCGAACAGCGAATAAAAGACGATTCTTTCGTCTAAACCAGCGAGTTAAACATTTTGTA
CAAATAGCAGAACAGTTTTCTAATAAAGTCTCGCGCAAAGGTTGCAAAACACTCAGAAAA
CGTGTGTCTTATCCTGAAACACCTCTCTTTTCCACCCTACCACCACTTAAAACTTTTGAC
CTTTGTCCACTGTTCAATTTGGGGATCACTTTATTCTTTTTCCAGTAAATCCGAGCAGGT
AAGTATTACACATGCTCATCatactgccagtgttcgcgttattgtcccatgtgcattttt
atctttttcacgatagctgctgcagttcgattcaaagcacttttattaaaactaaaaata
ttctgtatcgaaactgaatgcaatccagtttCCAGAATTGCCTTGCGAAACCACCGAAAA
ATTTTGATGTTaaaacaaattttattaacgataaaattattgagcctcgataacgataac
gttaaAACGTTATaaaattaacaaaaattactgcgtaggctcaactcgaggggaagcata
aagttttgggtaaaacatatttttcatttttttttcaaaaatatttaagcagggccgaat
ggtttttgtgggcgagcggttcgtcgctattgcatacaatcctaaaattgcatATGTTAG
CGTATTCCttgtatttcttttcactttttgtagcttttttaaaatactaaaactttcgca
aaattcatagttttcgaaaatactcaaatttttaaaatttgcggtttgttttaaacaacg
tgacaatgcatacaaactttagcttcgttagatacctatattgaaaattttgaaaatttg
agtattttcgaaaaaatgcctatttttgaaattttagtattcaaaaaaattAcagggtgg
ccactcaagtcgggaaatagggaaagtcgggaaaaagtcgggaattcgtcaaaatccgcc
aaaaatcgggaaaaagtcgggaatttatgattttatgtctaaaagtcgggaattctgagc
ttttttaactctttaataaattttgtaatattttgtacaattttcaaattgaattcactc
atttctgctttagtaacttactttaagtttaaggttattttcactatttcaatatatttg
agtatagaaaagctgtttaagacctttaaaatctttatgaatattggagtctttgacaca
gattttcataatatttttttatgaatcaaatgatcgcttttaatttttgttcacaaaaca
agaggtatagttgatgaaaatctaatataaaaatagagcgtaatggccagcttagaatta
tgattctattccattttgccacataattgaatatttgagacaggattcaaacttaagttt
ggcaatagttttttttgggtaaatatttgtaattgtttaactaaattcattaaggctggt
acaaatatttttaaaagtttttgtccccccccccccttccgaaattggccctaaaatcag
ggggcaaaaaaaatatttttacaataaacttcaaaatttcaatgaaaattcaagtgcacc
agctgaaatcaaattaaaatacattctcctgcgtttaaaatcattttagcatgttggggt
ttgttaaaaaatcttaagattttttgaaaattttctatgcaaaatcttttttttcgatac
aatttttgtttttgtcagatcttnnnnnnnnnnnnnnnnnnnnnnnnnnnnnnnnnnnnn
nnnnnnnnnnnnnnnnnnnnnnnnnnnnnnnnnnnnnnnnnnnnnnnnnnnnnnnnnnnn
nnnaaaatgcattttaaaacacttttttcattgaaatgtgaaaactatggcttgttattt
aaatatatattctacttcttgccccccccttgaccttggccagggccgagggacaaaaac
ttttttaaatatttgcatcggcctaagtacttgaaaatgtgtttttttccaaatgttgcc
cttgaacttttttttgtgagtatgggtaaattacctaccatagataaagcttgattttca
gtttgcgaaaaacttaaatatcgaataaaatccaaaattgaaaaaaacattttctttaat
gtattccttgacatttttctaaatcctttgaatgaataataacagcaattacgttttaat
cattctttgatttaaaatgatgatgaagttaaaaaaaatatcaaaaactatacgtttgcc
aatttaaaaaattccatggaggttataagtattgttgaactttcgataattttttaaaga
ctaattgtttgtgtttctactctgaattttaataatgcaattacatttttgaactttcct
ttataattttgttgtttggtttctgtattttcaaaaaatgtctatacttgaatttttttt
aattcattgagattttttttcagtggttaatattgacttgtcttatagaaagttttttgt
ttgaaatcattctttagataagaaatgcatattatttgaacattctggaaaagtctggaa
aaaaagtcgggaatttgaaaatggaatttgagtggtcaccctgaaaaaaaagctatagtt
agcaaacttaaattttcacaaaataccgtatttttgcgaaagtactcaaaatttcataat
ttgtaaaatgggtaccaaacaatttttttatgctttttcactttattagatttttttgaa
atataatacaattttcacaaaataaattattttgccaaaatactcaaatttgcttcgata
tattcggttccaaatgaagcgaaatttggtatgcatttttactttattaatttttttttg
ttgatatacttaaatcttctcaaaatatgtattgtataattctatcctactaaaatttag
aaaattcgcaaaggaagcaacattttgaatgctttttaactttttttttggtaatcacta
aaattttcaaaaaacaaataaaaaagtataaaaattgaatttacgtgccatggtttcaac
atttcaatcaaaaaagtgttttaaaatgcatttatacctgcccagttgttttgccatcat
tagttgaaattttgaaggaccaattttggaggggggagagggacgacataaactttgaaa
aatatttgcaacggcctttttggaccccttcaaaaaaaaaaaaactccagaattgttttc
aatttttcaaatccctcattttcaaattgaatttctaaatttttgaatttcagatttaaa
aaaatcaaaagtttcttttatttttttttttttgtttttttgatcatatttttatgattt
tcttaattataaatctttaaatacttttgttttaaaatttCTAAAGTTTCGAAGttttcg
agttttcaaatatcaaattcagaatttttaaatttttgagttctcgaatttttttatatg
aatcttaaaattgatcagtaaaaatatttttatgaatttttcttcatatttttgcatctt
tgtatttttaatttatacatttaaaaaaaTAAAGATGCTGAAATTTGAAAAATCAATAAT
TGAGGATTTCTAAATTCTAAATCTAAACtttaattttttgtgtttttgaatttccaaatt
ttGGAAATCTGTATTCAGGCcaaaacagtaaggctctgattctctgcaagtgttctattt
tctcacctctacgttggcttggtttcgtcatcaagatgcgacaaggttggtgggaaatgg
ctcgtaattctttgaccagcgagggtcagagtcgtgacggctgaaagaatggggcgcgcc
aacgtgggaaagggaatttgtgattgtagacggtattgtttcgattcgcagtatgttTAA
CGGGGTGTTTATTCTTTttattttcaacttggggaaattctcgtatgtttgacaggcaaa
acgctcgctcttaactccgtccagttggctgattttaactatttaaacagctaaattggc
aaaaattttgatagcaacttgcttgctcacttcctattgagcagattatcactcgatttc
agttgaaaacgctttttatgagctgtaattgaatgtcaaagtgctgatatggcaacatta
gaggcacgctggagttagatgctgttcccctacatacaattttatctattttttttttat
tttgttttACTGATTAGGAGGCTTCTGTTTATTacactgaccaacaaaatttttgcgcag
gctcaactcgaggcgaagcatgaagattcgggtttccagaaacacgtgaattttgaattt
ttcaaaaatatttagacaagggtgaatgttttttctccaaaattgaaagcaatttttgct
tgtatgaaaaccattcggccaaagtgcacattttcctggggacctcaaagtttatacttc
tcctcgagttgagcctgcgcagtcatttttggaactttttgtaagtcagtgttatccgaa
gggaaatttttctaggccttcggataatcgagtttggactgtattttttttcgccactaa
aatcTGACGCTCTCAAAGCAAACAGTCAAATTAAGAATTATTTTTTGGAAAGGCCACGAA
AATAATGCGCaacttttctagctccgtactatttactgaaaaacttgctgaagattcagt
agtgcagatttcagtaaatttttactgaatttcagtgaaagaaagttgctgtgtagctta
ttgtcaaaATGGGTACGAGGAGAAATTCATGGGTTGCTTGTTGCTTATGACGATACCATT
TAAAGCAAATATAAAACTTTTAAATTTGTATGAGCAGTACAAATAACCTTAAAACAATTT
CAAAGGACAGATGGCTAAATATGCAACGTTTAAATATATTTATTGTTTCTCCCCCCTTGC
AGATGGCCCAAAGTGACGACCTGGACAACGACATCGACGAGCTGCTGCACGACTTCGAGA
GCAAGTGCCAACGGAGCGTGCTTCACTGCGTGCTGTTTTACTAGCACTGTTGCTGCTTGC
GGTTGTTGGATTGGTTTGTGTGTGATGGTGCACGTTCCTTCGTGAAACTAAACAAAAACA
AATGGTAGAGTTTAAAGCAAAAATATGAGAATAATTCAGCAAACTATGGTCCCTTCTCTT
CCCGATTCCCTCGAGCCTCTTCCTCTGATGGTTAGAATAGACCGCAAAGATCAGACACAC
ACATTCAGCACACAGCACACTTTCAGGTTTTTGAGACGGACAGCAAACGTAGCGCGAATC
GTGAAACAATAAACTAACATGCATATTTTTACCAAACTTTTAACTAACGCAAATAAATTT
ATACTAGGCAGAGATTCAAATCATTTCGTTTTAGGAACCAACTAAATAAGTCAAACACGC
TGATCAGTAAGGGAATGTTCTTTTTTCACAAAACAATaaaaaaaaaCAGCAACACACACA
CTAACTGGCAGGTGATTCGATATTACTGTGTAAGAAACtattatatgatgcatatatata
tttaatatataGAAAGAGGTGTAATTCTTTTGTACAACAACTCCCCCTCCTCAATGCTGA
TCCAGGTGCGCATATTTCCGGCGAAGTTTTTCCTTTTTCTCGCGCTTCTGGTGCTTCCAT
GGCTTGCCGGCGATCATCACGCCGCCGGGCAGTTGCTGCTGCTCGGCCGAAACGCCCACG
GCCGACGGTCGAATGTTGGGGAAATCGCTGCGCCCCTTGACGAAGCCCGTTTGGGCGCGG
TCCTGGAAGAACTGCGAGTCGATGTCCTTGCCGGTGGTGGTGCCCATCTGTTTGATAGGA
AACAATTTGTTGAAATTCGTTTCAAAAAGTTTAAAGTGACAAGTTTACCTTCATCGCCCG
CTGCTGCCTCGGCGGTAGCAACTTGACGTCGATCTCATCTTTCTGACGCTCTGGAAAGCG
ATGATACTGCGTTTGCTCAACCTCCGGCGGAGCGTAGCAGTACAGCAGCTTGCCGTTGAC
GTAATCCTTGAGCACGTAGCGCGACCCTCTGGACTGATCGGGCTGTCCGTTTGCGGTCAT
GTAGCCGCGGTTGTACGCGAACGCCAGCAGCAGTTCTTCGGAGTAGGGCGGTCTCAGCGG
GTCTTCCCCTTCGAGCGGTTTGGCGATCATGATGCCGTACGTGTCCTCGAGGATGTGACG
TGGGATGAGGGTGCAGAGCAGGTTCACCGGCGGGACGTGGTCTCGCATCTGGTCGATGGG
CAGAATTCCGTTCAGGATCATGTCCGCCTTGGTGGTGCAGAAGCTGGGCATGACCAGACC
TGGGCAATCGCAGAACAGCAGTTCCGAGTCTACGTACAGCGTTTGGAAGTGCTTGGTTTT
GCCGGGGGTCGCCGAAACGGACACTTTCTTCTCGAGGAAGACGGCGTTGATTGTGCTGCT
TTTGCCGACGTTCGGGTAGCCGACGAGGCCGACCGTTACGAGACCCTCGGTGACGCGGTC
CGCCTTGTGGAGGCTTTTGAAGAGTGCGATCAACTCTGTGTTTGACAGGATGTTTGGATT
ATTTCGTAGCTTGGACGAAGCAGCTGCAGATTCTCCTTCGGCGACCTCCTCAACCTTCTC
TTCCAGCTTCTCCAACACCTTTTCAACACGATCAACCTTCAACCCCAAATCCTTCAACTT
CTTCTCGACCTCATTCGTCTGTTCATCCTCCGAATCTTTCTCATCTCCCTCCTCGCCCTC
TTCAGCTGCCCGTTCCCGTTCTTCCTGCTCGCGCTTAGCTTCCTCCACGGACTCCGCAGC
CGAAAAGAACGCCACCCGAATCCCCTGCTCGTCAAAGTACCTAGCCCAAGCCTCCCTCTG
CTCCGCATTCAAAAAGTCCGACTTATTAATCAAAATCATGTTCATCTTCCGCTCGTCCAC
CTCCTTCACGTACTTTTCCAAATCTTCACTGCGAAACAGCAGCGGATTGCGCCCGTCCAC
GATCTGCACCACAATGTCCGACCGCTCCACCACACGCCACAGCTGCCGCCAAAAGTCCAG
ATTCTTCTCGTACGGCGTCATCAACAGCCCGTCGTCCTCCTGCAGCGCGGCCAACCCCCG
GCGCCACTCGAGAAAGTTCTCGTTCTCCAACAGCTGCAGCTCCTCCGGCGTGGTCTCCTT
CGTCCAACGCGGTCGCCGCGGAATCTTCAGCAGATTCTTCTTGTCCACCTGCTTGCGCTC
GATCGCCACCCGCTCGTTCGTGGTCAGCAGACCGACCTTGGCCTTCGGATTCACGTACGT
TATGTTGAGCTTTTCCGCCTGAAACTCCGTCCCTGCCAGTTCGGCCGTCCGCAGAAACTC
CTGGAAGGACGACTCCTCCGTCACGGACTGCAGGTTCAGCCGGCCCCAGTCGTACCCGTC
CTGGACTTCCGTGGTGTGAAGCTGAAACGACATAAATCTCGATAACAACCACTAAAAATC
ACAAAATTTACCCCTCACTCACCATGCTGTTGTTATCGACGGTCTTGCGGTTTCCCTGCC
CAAATCGGTCCTTTATCAAGGACCGCCCCAGCTGATTCGCCTTCTTCTTGCCCATTTTGT
TCTAATCGCGTCGGAACGATCCGGTCAAAAACAACAACAAACACGTGCTCCAAGTTTGGG
CACTGGGAAAGGGCTCGCAAATCCTCCGCAAACGACCCCTTTTGCACAGGTTGATTTCAC
AACAGTTATATTAAAGCAAACTTATTAtttttttAAACCTTTAGGATCAATTTTCAGCGA
AAAACTGCAATTTTTCACTATTCTCTGAACGATCTTCGAAAATTTACACGAAAACTCGCG
TGCGTGCAAAACAAAAACATTTGCTTCTTTGACTTGACAGCTGTCACGTTTGTACTAAAA
CCAGTTTGATTTTTCAAAAGGTGTGGGTTTTTGTTACTGCGGCACCAGGTGAAACATTTC
ATGCGCCACGCGGCGTTCGGTTTTGGTACCAAAGAGTATTTCCCTTCTCTCTGTTGGCAC
GGTGGGATCGCaaaaaaaaaaaaaaTCTCAAAACTCAAATTCGGGACCATGCACCGACTT
GAGCTGTACnnnnnnnnnnnnnnnnnnnnnnnnnnnnnnnnnnnnnnnnnnnnnnnnnnn
nnnnnnnnnnnnnnnnnnnnnnnnnnnnnnnnnnnnnnnnnnnnnnnnnnnnnnnnnnnn
nnnnnnnnnnnnnnnnnnnnnnnnnnnnnnnnnnnnnnnnnnnnnnnnnnnnnnnnnnnn
nnnnnnnnnnnnnnnnnnnnnnnnnnnnnnnnnnnnnnnnnnnnnnnnnnnnnnnnnnnn
nnnnnnnnnnnnnnnnnnnnnnnnnnnnnnnnnnnnnnnnnnnnnnnnnnnnnnnnnnnn
nnnnnnnnnnnnnnnnnnnnnnnnnnnnnnnnnnnnnnnnnnnnnnnnnnnnnnnnnnnn
nnnnnnnnnnnnnnnnnnnnnnnnnnnnnnnnnnnnnnnnnnnnnnnnnnnnnnnnnnnn
nnnnnnnnnnnnnnnnnnnnnnnnnnnnnnnnnnnnnnnnnnnnnnnnnnnnnnnnnnnn
nnnnnnnnnnnnnnnnnnnnnnnnnnnnnnnnnnnnnnnnnnnnnnnnnnnnnnnnnnnn
nnnnnnnnnnnnnnnnnnnnnnnnnnnnnnnnnnnnnnnnnnnnnnnnnnnnnnnnnnnn
nnnnnnnnnnnnnnnnnnnnnnnnnnnnnnnnnnnnnnnnnnnnnnnnnnnnnnnnnnnn
nnnnnnnnnnnnnnnnnnnnnnnnnnnnnnnnnnnnnnnnnnnnnnnnnnnnnnnnnnnn
nnnnnnnnnnnnnnnnnnnnnnnnnnnnnnnnnnnnnnnnnnnnnnnnnnnnnnnnnnnn
nnnnnnnnnnnnnnnnnnnnnnnnnnnnnnnnnnnnnnnnnnnnnnnnnnnnnnnnnnnn
nnnnnnnnnnnnnnnnnnnnnnnnnnnnnnnnnnnnnnnnnnnnnnnnnnnnnnnnnnnn
nnnnnnnnnnnnnnnnnnnnnnnnnnnnnnnnnnnnnnnnnnnnnnnnnnnnnnnnnnnn
nnnnnnnnnnnnnnnnnnnnnnnnnnnnnnnnnnnnnnnnnnnnnnnnnnnnnnnnnnnn
nnnnnnnnnnnnnnnnnnnnnnnnnnnnnnnnnnnnnnnnnnnnnnnnnnnnnnnnnnnn
nnnnnnnnnnnnnnnnnnnnnnnnnnnnnnnnnnnnnnnnnnnnnnnnnnnnnnnnnnnn
nnnnnnnnnnnnnnnnnnnnnnnnnnnnnnnnnnnnnnnnnnnnnnnnnnnnnnnnnnnn
nnnnnnnnnnnnnnnnnnnnnnnnnnnnnnnnnnnnnnnnnnnnnnnnnnnnnnnnnnnn
nnnnnnnnnnnnnnnnnnnnnnnnnnnnnnnnnnnnnnnnnnnnnnnnnnnnnnnnnnnn
nnnnnnnnnnnnnnnnnnnnnnnnnnnnnnnnnnnnnnnnnnnnnnnnnnnnnnnnnnnn
nnnnnnnnnnnnnnnnnnnnnnnnnnnnnnnnnnnnnnnnnnnnnnnnnnnnnnnnnnnn
nnnnnnnnnnnnnnnnnnnnnnnnnnnnnnnnnnnnnnnnnnnnnnnnnnnnnnnnnnnn
nnnnnnnnnnnnnnnnnnnnnnnnnnnnnnnnnnnnnnnnnnnnnnnnnnnnnnnnnnnn
nnnnnnnnnnnnnnnnnnnnnnnnnnnnnnnnnnnnnnnnnnnnnataaagttatgaatt
aagaattgaagaattcaagaattaagaaattaagaatttacgaatttaagaatttaagaa
tttaagaatttaagaatttaagaatttaagaatttaagaatttaagaatttaagaattta
agaatttaagaatttaagaatttaagaatttaagaatttaagaatttaagaatttaagaa
tttaagaatttaagaatttaagaatttaagaatttaagaatttaagaatttaagaattta
agaatttaagaatttaagaatttaagaatttaagaatttaagaatttaagaatttaagaa
tttaagaatttaagaatttaagaatttaagaatttaagaatttaagaatttaagaattta
agaatttaagaatttaagaatttaagaatttaagaatttaagaatttaagaatttaagaa
tttaagaatttaagaatttaagaatttaagaatttaagaatttaagaatttaagaattta
agaatttaagaatttaagaatttaagaatttaagaatttaagaatttaagaatttgagaa
tttgagaatttaagaatttaagaatttaagaattaagaattaagaattaagCTCnnnnnn
nnnnnnnnnnnnnnnnnnnnnnnnnnnnnnnnnnnnnnnnnnnnnnnnnnnnnnnnnnnn
nnnnnnnnnnnnnnnnnnnnnnnnnnnnnnnnnnnnnnnnnnnnnnnnnnnnnnnnnnnn
nnnnnnnnnnnnnnnnnnnnnnnnnnnnnnnnnnnnnnnnnnnnnnnnnnnnnnnnnnnn
nnnnnnnnnnnnnnnnnnnnnnnnnnnnnnnnnnnnnnnnnnnnnnnnnnnnnnnnnnnn
nnnnnnnnnnnnnnnnnnnnnnnnnnnnnnnnnnnnnnnnnnnnnnnnnnnnnnnnnnnn
nnnnnnnnnnnnnnnnnnnnnnnnnnnnnnnnnnnnnnnnnnnnnnnnnnnnnnnnnnnn
nnnnnnnaatttaagaattgaagaattcaagaatttaagaatttaaaaattaagaattta
agaaatttttttaaaCATTTGTACCAGCCTTACTTTATAATTACCAAATTTCCTAATACC
CTTATTTCCTAATTTCTTAATTTCCTTATTACCTAATAACCAAATTTCCTTATTACAAAA
TTTCCTAACTTCCTTATATCCTAATTTTCGGATTTCCTTATTTCCTAATTTCCTAAATGT
CTCAATTTCCTAACATCCAAATTTCCTAACACCCAaatttccttctttcctaatttccta
acatcctaatttcctcattttccaattctccaatttcctaatTATCAAATTTCCCAATTT
CCTTACATCCTTATTTCCTAATTTCGTAACATCCTAATTTCTTAAATACCTAAATAttga
aattcctaattaccaaattaggttttttttcgctataattttagttttcgtcaaatcttt
ttttttttagaaaactaatgattgcaaaacaactgaactagtaataaatgcattttaaaa
cacattttcctagcaaatgttgaaactatggcttcttatttcaatatttatatttgttgc
ccccctcgaccccggccagagccgagggacaaaaagttgcaggtggttatgttctacatg
actaatatgacaaagaactttgttcaaaaccaaaaaaaaatcatgctatttttatttata
ttttttaattctttgccaatttattgaattatgaataattaattctaattaaatattttc
aatcctctctagatataaattgccaaaacacgaaaatattgccaacacaagtatggtttg
gcaaatgtcCTGTTTTAAGTTGCATTCAAACAAGTAAATCCAATTAATTTGAGTTTCATC
CTAGGTTTCATCcaagggcaattcagtgagaaactctgggagtaactctgagtttctcag
cttactcccgagaaacttttattcccacccatagattgataccttggtataacaaaatgt
caatgtCAGGCAAATGTCAACTaaaaaaaGTTCTCCCACAACGGACATGCCAGTTTTGGA
CGCGGTTTCGTCTTTTTTCCCCGAAAAACAGGAACTTTTGCTGCCGGACCTGGTTGAAAT
TAGTCAAACGTCGCCCGCCAGCGCAGCAGCATTAGGACAAACGGGGAGACTTGCCGTGGA
GGTCGAAAGCAAGTCAACTTGAGGAAGGATTGATAAACGTTTGGCCTAGTCCTACACTTC
TGTAGAATCCCCGATGTCCTTTCCAGAGTAATGAAACCATCTTTAGAGTGGCTCAGAGGA
TTTTCTCCGAAAAGGACTAAACGAGCCAACAACTTTGACACCAGCTGTATGGCCTCAACT
GCCTCAAGAAACACACGGCTACCTCCACAGTGGTCTTTTTAAAATACAAAACGGAAATTC
GATGTGTACTCGTTTGATTTCTTAATATGGCAAATTGAAACACATTGTTTTAAGATTTAT
TTATTTAAATATTTTCAAGATTTCACAATTGTATGGTTTGCATTCAGTGGGCCACAGTGT
GGTTGCaaaaaaaGTGAACACTTTTTACCGACTGTGTAGGACGGTGGGTGCCGGATGTTG
AACTGGTTGTTGTCTCGCTCGCCTCCAACAGTCATTGCTCTTCCAGGGACAGACCAAGTT
CAGCTTAAACTGGTCAACGAACTTGGCCTTTTCACGCACCTGTAACCTAATTTCGGAGAG
TTTTTCCTATTCCTCCAGGTTGAGGTGGTATACTGGTTACTGCTGGCGGGACATATCTCA
CAGCGGACCTTTGCAACCGAGGCGTCATTTGTAGCTGCCGACGGTGAACTTGGTCACGCG
GCGAGTTTACATAAAAGCATCTTGGACTGGAAAGCATCAGTTCCAGGACATTTCGACAAC
AGGATAAGGCCACACTCTGTGATACGGCCGCTGCAATTGCGACGCTCGCGAACTCCAttt
tttttttttCATTATTTTGGTAGAACTGCAAGGAAAAGGGTAAAACGAGATCAGGGATTC
CTTCCAGATAGTAACGGAAGCGGCCTTTTCCGCCGGATTGCCGAGGAAGCTTACCTTCGG
GTGTAATTTTTGTACATCGGATCCTGATTTGTTTTGACCACCATGTAAGTTTTGCAttca
aaacaaacaaacccctagcaacgacacacacacttttccaaacacaaggttgatctatgt
aggtgggattgatgaaaagcaaccggagtaactcggagtaacattgagaaactctcgtta
ctctgggcaaaattgaggaactcttttgctcactgaaatgcccttgGTTTCATCAAAACA
TTGTATTGCATccagatttaagcgaaaatggcgtcgaatgatgaacgctcgaaatgtcaa
aatcacgcagctttaccaaaattacgaaaaagtgggtaatgtaagacagccacattttat
tttctaatgttggtgttactgcgcgattttgacatttgggacgttcaccattcgaacgcc
atcttcgcttaaaaacctggataCAAGCACTGTACTAGCCTTCAAACTTAAGTACCCCAT
TGATTTTTGATTGATTCAAACTGAAATATTTCAAAACGTAAAATGAACACATTTTGAAAA
AGATCACTAGTTTAGTACCACCCCCTCCTGGCTAATTTAGTACACACAACTGTCAAAAAC
GGTTTGTTTACATTTCTGTTGTTTTTCTATACGCCGCATGTTTGCTTCACATTCGCGAGA
AGAGTCATCGTTTATAATTATTTCAGCACTTTTCGAAATAAATCGATTAAATTTCATCGC
AAAAGTTAGTTAATCAAACAGTTCGACCACACCACACCGTCGCACGATGTGGCCCGAAGT
GAAAACCGCCAAAGAGGAGAACCGCCGCGAGCTGAAGCTGTCCGGCGCCGGTGCCCGCAA
GCGCTTCGAGGAAAATTCCGGCCAGCTGGACGAAACAATCTTCCAGCTTTCGGCGCTCAA
TCTGCTGGACGTTAACGACAGTCCGCTGGACGTGATTTCACCGAAGATTGCCGATTTGAA
GCACTTGCAGTCGTTGCTGCTGTTTCGGAATCGAATTGTTGAAATTCCCGCGGAGATTGG
GCGCCTGTCGGCGCTAAAGGTGCTGGATTTGTCGGGGAATAAAATTGAGCGGGTGCCGGG
CGAGATTGGCCAGCTGAAGACGCTGACGACGATTAATTTGAGTGGGAATTTGCTGAAGGA
GGCGGATTTGTCCGCGCTGGAAGGGTTGATTATTATTAATTTGAGCTCGAATCAGTTGGA
ACGGTTTCCGGAGTTGCCGTTGAGCAAGCTGGAGGTGCAGCATCTTTCGGATATAAATCT
GGAGAAGAATCAGATCAGGGAGATTCCGGCGGGGTTGGTCAAGCAGAACGGGTTGAAGAC
GCTGAACGTGGCGGAGAATAAGATTGAGCTGGTGCCGCAGTTTCTGGTCAAGTGCCCACG
GTTGAAAGGTAATTTGAGGTAGACTGCTTTGGAGTAGATTACTTATTTCGACGTTTATTT
CTCAGAAATTAATCTCAAGGAGAATCCCCTTAAGGACAAGCGTCTCAAAAAGCTGGTGGA
GCAGTGCCGAAGCAAGCAGGTTCTGGATTACGTCGAGAAGAACGGGCACGTGGCCCCTGC
CAACGCTTCATCCAGTTCAAACTCTGCCCAGGAAGCCGAATCCGACGAACCCAAAGGCCC
CGCCGAAATCCGTCCAAAAATCACCGTCCTCAAGCCGGCGGATTCCGCCCGGCGAGTCAG
CTTCAGCCCGGAGGCCAAACAGCTGCGACCGCACGTGCTGCACTGCATCGTCCGGGACTT
TACCATCGGCAGCATGAAGAAGTTCCTGCAGCTGCAGAACGACCTCCACGACAACGAGTG
CGGCAAGCGAGAGTTCGCGACCATCGCCACGCACGATCTGGCCAAGATCAAGGGCGACCT
GCGCTACCAAGCGGATCTTTCCGAGCAGATTGAGATTACTCCGTTGAACGGAAAGTCCAA
GGTGACCGCCGCCAAGTATTACGAGGATCTGCGCCAGCAAGCGGAAGCCATCCGGAAGGA
GAAGAAGCGCAACACGTACTCGGGCGTGCACAAGTTCATCAACCTGCTCAAGGGCGAGGT
GTTTGTGTTCTTCGCCGACGAGGACAAGAAGGTCATCAGTTTGCCCCCGTTGACCAATTG
CGACGAGACGAAGGTTGGGCCGGAAACGCGCCACCTGCTGCTGGAGGTGACCAGCTCGGT
CAGTGCCGAGTGCGCCCGGAAGGTGATGCTGGCGTTGTTGAAGGGTCTGCTGCTGCTCGA
TGTGACCGTTACGAGGGTGGCGCCAGAGGGGAAGAAGAAGGGCGGAAAGGGCAAAGCGGG
CGGCGGTTCCAGCAGGGTTGTTTACGATAAGAACGCGGAGTTGAGCGTGGAGCAGGTTCG
GCTGTTTGACGGCGACGGGAACTTCCACTCGGTGTTTCCCGGGAAGGGAGAGTTGGAGTT
CGGGGAGGACGAGAATATCGACGTGGAGTTTGGTGGGTGTTGAAGGGCAGGCTAGGGTTC
CAAAGTTGATCGCGATCGCTGTTTATATTCTACGAAGAAGCGTCCAACGCTGACGTTGTG
TACTAACAATCACCTATATTCATATTATTAACACTATCTGGTTAATAAAACTCCTTCAGC
AAATCTGTGTTCTTTGTCTTTAAATAAATCGATGTCGAAAAttcctttttcaatgcactg
cttcaacttcagcaaaaagttgattcgataaacgccgtcagttgttcctctacgatcgtc
tccaccttcgcagcttgtagattgatTCAGAGAATTCACCTCGTGACAGTTCACATTATT
CAGATCCACCCCAACCAGGTCCAAACATCCCATGCGAATAGTCATGATGGTCTATTCTAt
tctgagctgtacgtactccaccgtggatcgtttgtaacacctttcgttcgaacacttcaa
ggattcactcgtcctctagccgcagtgtccagatctcgggaccatagaggacaacaggtc
taatcagtgtcttgtgtcgttgtcggcagttaccagcgatcccaagtacacgaactcgca
cacctgctccagcacatcgccatccacagctaaatgtgtaagacttgaggggttgatgac
atcctttgagccccatcctgtcatgaactttgttttcgttgtattaatggtgagtccaat
tcgtctttcttgcgtctacaagctgtggtagctcttttacaccgtttctaggtctttcgc
aactatatttattgtcagctggagcaatattgatatcgagaagatcgacagccagagaat
ccactgtatttACATTTTGTCGGTTAAACTGATCTGTCACCTTACATCTTCTAAAGTTTG
GCTCAGCTTACTTTGATGTTTGGCAGAAACTACCCGTCCCAAAAGTCAAAGGGTTTTGTT
TACAACTTGAAACACGTCCAACAACAGTTACCAAATCACTTTATTGAGACGCGGAAGGCA
GTCGTACCAGGTGTCGGATCTGTGAGCGGAGTGGTTGAAGTAAACACtatttccttaatt
aattacactcatagttcacaatttcacaacagcttacatattcggtgtcttttcgcagtt
gacctgtacagctacgtcagtgctcccgcttgctcagattgtttatgattcttctgatcg
atcgccaagccacagcacgggcacccgtcaaacaataatcaaacaacacacagaaaacga
aggtcttgctttggcgccgtacggggaacccgctccgtcgcaaAATAAACTGATCTTTTT
CGTTGTTGACGTTTCATTTTCCGTTTGTTCCCTGTCTGCGTCGATCGATCTGCTAGCTGT
CAAATGCGCGCACGCGATACAGCGTACACTGTAAAGTAGAACTACCCAAAAACCAACTAA
TGTTTAGTTAAAAACTTTATTCACAATTTTTAAAATCGTTTCCTATCCGAAATAATTAAA
AAAGAAGCGTATCCAAACTGTCCGTTGATGTTCGCCGCGCTTCGACGATGGAGTTGCCAC
AAAGTTGCTATCACTGGGAGTAAAAAGGCACAACATTTGTTTCAAGCTTGGCAACCCTGA
GATGACACTTCGCACTGTGCTCTGTGACGGGAAGAAATCTGTATCCGTATACTACACTGA
TGATGAGTATTGTTTTCCGCGTTGCCGCTTCGCAACTGACGCTTAGGCTAGCGATTCCTC
CGGCTCTCTGCGAGATAGTTGACGCGTgaaaaagaaagaaaaatatatgaaaaaGGTTCA
ACGTTAGTGCGCGCTGCATGGTGTACTGCACAACACAACCAGCATGGAATCAGAGGATGA
GTACGACAGAGATGCACCGTaaaacgaaaaaaaaaacagaaatacaacacaaccaaaaaa
gagaaaagaaacgctaaaaagaaaaagatatgaacaatgaaataaaagGTAACACTCACA
CAGAAACCATCAAACAAGAACAAAAATTTACCTTAAATCACCGAAATGGAAGAAGATAAG
AAGTGGGGAACACACACAAACTGCGACACGAAACGAACGGGAATGATTTGGAATGTTTGA
CTTGtttttttttCTGTACACTGCACAGGAACAGGTGAAATTGGAACAAAGATTTGTTGT
CTTACAAAATAATGCTTTTATTTGTTATTTTCTGTTTTGTGACTTAATGTAATTGTCTAC
CATTTTTGATAACTGTAAAATAAAGTTCTAATTGTTTATAATCCTTTGTATAAAAGTGAT
TCGTATAtgtgtgtgtgtgCGtttttttttGTGTAGAAAATGTAACAACAAGGATGGATT
GTATTCCGATAAGAGTGTTCGCTTGTCGCTTCGTTTGTCTAATATGTTTGATGAGAATAC
TACGAGTAAATGAGCCTGCCGATGATTAAATAACAGAAACTACGTGGCATTCTGAGGGGG
GAAATGGAACAAATGAATGATATAAAATACATCTAATTGTCACTAGTGATGACTGAAAAC
AGTTTACAGTGTAAAGTTTTATAAATAAGATACAGTTTAAGTGTTCTACTTATAATTGAG
GGAGGCTAGTTGTTCTCGCTACTACCAGGCACAACTCTTACACAAGCACTTACAAGTTTA
CAGAACGGCGCTTTATTTCTTTTTTATTGTCAGTATCACTGCTACATACTAGTTCTTTCC
GATGCGCTAAGGTATTTTTGAAAATTTGGCAACGAGGAGAATAGTACGATCGTGGGTACG
CCAGAGAGAGTATTGTTTTGTATGACACAATTCTTTAATTTAACACAACTCACGATaaaa
atctatggccaaaacgaacagttgaaaaaaagtaacggaaaccgaaaaaagaaaactaac
agtcaaaaaagataaacaaaagCGTCGAAGAAGCGTTTCATCCTTCTTCCGGAAAAGAAG
AACACTGGCTAAACACCAACAAAAATGATATGAAATTGGTATGTAGAAGAGAGAGAAAGA
TGTAGGAGATGTGGTGGTCAGAGTAGTAGTCACTTACAATTCCTCAAAGAACGCTACCCG
TGCTTTCGTGGAGCCCGACTTGAGCTTTTTGAGCGTGGAGTACTTGGTCTCACCTAGGCG
CATCTGCTGGGCGCTGATCGTGTCCAGCGGGCTGCTCTCGCCGATCTTGAGCTGTTCGAT
CTCGGAGCGGAGCTCCTTGAGCTGGTTCTGCACCTGCTTCGACTTGGTCAGGTATTCCAC
TCTGGAGACGAAAATAACGGTAGAAAAATAACAGCGTTAATGCGTTATTTGTTTAGCGTG
TACGGTCCACAGACGTAACTGTCAAAATTCGTTAAccctctcccgcccatggttactcca
gagcaccaaaactttgaactcaaatatctcggaactgatacaacttttcatggtgcttta
agttgcaggtgttcatgtagaatgtatactaacatctccccaaatttcatcaaatttggt
taagcacaagaaaagttacagtgtgaaatgtaaacaaaaatgggccaattttagggaaat
aaataagacctgttttcgaaagcccgtaaaaattaccaaacacaaaattttatgaaacaa
aaaaggttttgctatcatttgaaccttggacaagaacccctgtaaataaaattgtgagtt
tggaccggttttaagtgtttttcaacctttttaatttggcgcaccagagcaccacctagg
catatgagcaactaaatattcaggagcacttttttctaaattacagaaaagcttattttt
atgaaaacaaaagtttataaacgttttgactattcataaacaagacaaaacattgttatt
agaccaaaagttttattattttcctcatttttcatgaaaatggttgtttgtgggttttga
atgagccaatcaaagaaacctgaaaatgcagagattttagaatttgtagttaatacttca
gaaatatggtcttacagcaaagaataagttgttttttacacatttcgaagcgttttcaaa
caaatgaaccaatagatttgaagaaaacgagattttgtggtttaaaaaaaagttgctcat
cttcctgatggtgctctggtgcaccacttcaaattctacttttttgccccaattcgatgt
ttgtgggtcaaagtaaagtatttcctgcattattgtaccaaaattaagccatttactatt
tttacgataagcaaacagctctgggcgttatagggtTAAACAGCGCATGGAACCGATGGA
AGTGnnnnnnnnnnnnnnnnnnnnnnnnnnnnnnnnnnnnnnnnnnnnnnnnnnnnnnnn
nnnnnnnnnnnnnnnnnnnnnnnnnnnnnnnnnnnnnnnnnnnnnnnnnnnnnnnnnnnn
nnnnnnnnnnnnnnnnnnnnnnnnnnnnnnnnnnnnnnnnnnnnnnnnnnnnnnnnnnnn
nnnnnnnnnnnnnnnnnnnnnnnnnnnnnnnnnnnnnnnnnnnnnnnnnnnnnnnnnnnn
nnnnnnnnnnnnnnnnnnnnnnnnnnnnnnnnnnnnnnnnnnnnnnnnnnnnnnnnnnnn
nnnnnnnnnnnnnnnnnnnnnnnnnnnnnnnnnnnnnnnnnnnnnnnnnnnnnnnnnnnn
nnnnnnnnnnnnnnnnnnnnnnnnnnnnnnnnnnnnnnnnnnnnnnnnnnnnnnnnnnnn
nnnnnnnnnnnnnnnnnnnnnnnnnnnnnnnnnnnnnnnnnnnnnnnnnnnnnnnnnnnn
nnnnnnnnnnnnnnnnnnnnnnnnnnnnnnnnnnnnnnnnnnnnnnnnnnnnnnnnnnnn
nnnnnnnnnnnnnnnnnnnnnnnnnnnnnnnnnnnnnnnnnnnnnnnnnnnnnnnnnnnn
nnnnnnnnnnnnnnnnnnnnnnnnnnnnnnnnnnnnnnnnnnnnnnnnnnnnnnnnnnnn
nnnnnnnnnnnnnnnnnnnnnnnnnnnnnnnnnnnnnnnnnnnnnnnnnnnnnnnnnnnn
nnnnnnnnnnnnnnnnnnnnnnnnnnnnnnnnnnnnnnnnnnnnnnnnnnnnnnnnnnnn
nnnnnnnnnnnnnnnnnnnnnnnnnnnnnnnnnnnnnnnnnnnnnnnnnnnnnnnnnnnn
nnnnnnnnnnnnnnnnnnnnnnnnnnnnnnnnnnnnnnnnnnnnnnnnnnnnnnnnnnnn
nnnnnnnnnnnnnnnnnnnnnnnnnnnnnnnnnnnnnnnnnnnnnnnnnnnnnnnnnnnn
nnnnnnnnnnnnnnnnnnnnnnnnnnnnnnnnnnnnnnnnnnnnnnnnnnnnnnnnnnnn
nnnnnnnnnnnnnnnnnnnnnnnnnnnnnnnnnnnnnnnnnnnnnnnnnnnnnnnnnnnn
nnnnnnnnnnnnnnnnnnnnnnnnnnnnnnnnnnnnnnnnnnnnnnnnnnnnnnnnnnnn
nnnnnnnnnnnnnnnnnnnnnnnnnnnnnnnnnnnnnnnnnnnnnnnnnnnnnnnnnnnn
nnnnnnnnnnnnnnnnnnnnnnnnnnnnnnnnnnnnnnnnnnnnnnnnnnnnnnnnnnnn
nnnnnnnnnnnnnnnnnnnnnnnnnnnnnnnnnnnnnnnnnnnnnnnnnnnnnnnnnnnn
nnnnnnnnnnnnnnnnnnnnnnnnnnnnnnnnnnnnnnnnnnnnnnnnnCCATTCATGCG
CATTAGTATTAAGGCCCCTTGTATTTAATAAATAAGTCGGAAGAAAAGTAAGCTCTGAGT
CAAGGTGTCCAATTTGTAAGCGTGGACTGAGCTGACTTATGACTATTTCCCTCCCCTAAT
CTCTTATCCTTTCATGGCAATAAATTAGTATGGACTTAACCACTTGTTTTCGTCAGATCT
GAGTTAAATTgtgggtctcgtggcgcaggggtagcggcttcggctgccgatcccgatgat
gctatgagacgcgggttcgattcccgccttatccactgagcttctatcggatggtgaagt
aaaacgtcggtcccggtttctcctgtctcgtcagaggcgctggagcagaaatcccacgtt
agaggaaggccatgccccggggcgcgtagtgccaatagtttcgtttttttttCAGTTAAA
TTGAGTTGGATCGCTTCCAGTCAGACCCGCCCTGAGCGAGCTAGTCCGGGCAGGCTTCAT
CTCGCGACTTCGTACGCGTCCCTGCTAGGGTCGCGTTGGCGCTTAAGCGAAGTGCGTTTC
ATTCTTACAGTTCGATAAGGGTCGCGGTCAAGCCGACCTTGTAGCATAATTGTTCCATTC
AGTTTCGTATCGTTGGTTTCGTTAGTTTCGATTATCTGGGACAAATCTTGTTACAAAGGA
AAAATTAGTTTTTTGAATTTCAGGAATACTTAAAAttcaaagttattttataaaactttg
gaaataacaatggagtacccgacgcgattggtagtgagcaatgtatttcttatggagcga
actgtcaaactaccactcgaatcaggtattccattggtTAGTAATTACAGTTAATTTAGA
TTTAGATTTATAAAGGAATTTTTGGATGTTTCAAACTTAAGCCATTTAAGAATTAATGGT
CGTAAATTTACAAAATAGGAGATTTTTCACAAATCAAGCATTCCannnnnnnnnnnnnnn
nnnnnnnnnnnnnnnnnnnnnnnnnnnnnnnnnnnnnnnnnnnnnnnnnnnnnnnnnnnn
nnnnnnnnnnnnnnnnnnnnnnnnnCAATTTGTAAGCGTGGACTGAGCTGACTTATGACT
ATTTCCCTCCCCTAATCTCTTATCCTTTCATGGCAATAAATTAGTATGGACTTAACCACT
TGTTTTCGTCAGATCTGAGTTAAATTgtgggtctcgtggcgcaggggtagcggcttcggc
tgccgatcccgatgatgctatgagacgcgggttcgattcccgccttatccactgagcttc
tatcggatggtgaagtaaaacgtcggtcccggtttctcctgtctcgtcagaggcgctgga
gcagaaatcccacgttagaggaaggccatgccccggggggcgtagtgccaatagtttcgt
ttttttttCAGTTAAATTGAGTTGGATCGCTTCCAGTCAGACCCGCCCTGAGCGAGCTAG
TCCGGGCAGGCTTCATCTCGCGACTTCGTACGCGTCCCTGCTAGGGTCGCGTTGGCGCTT
AAGCGAAGTGCGTTTCATTCTTACAGTTCGATAAGGGTCGCGGTCAAGCCGACCTTGTAG
CATAATTGTTCCATTCAGTTTCGTATCGTTGGTTTCGTTAGTTTCGATTATCTGGGACAA
ATCTTGTTACAAAGGAAAAATTAGTTTTTTGAATTTCAGGAATACTTAAAAttcaaagtt
attttataaaactttggaaataacaatggagtacccgacgcgattggtagtgagcaatgt
atttcttatggagcgaactgtcaaactaccactcgaatcaggtattccattggtTAGTAA
TTACAGTTAATTTAGATTTAGATTTATAAAGGAATTTTTGGATGTTTCAAACTTAAGCCA
TTTAAAGAAATTAAATGGTTCGTAAATTTACAAAAATAGGAGATTTTTCAACAAATCAAA
GCATTTCCAGGAAGAATAAGTAACTTTGCGGGATTCTTAATAGAGAAAGAAGTCGTTTTA
ATAAATACACAAAAGCATTGCAAATTTTCATCAGATCTTTTAAAATTTAGTATGGAAAAT
TTCAGTTGCTTCAGGAATTTTAAAAATTTATAGATTGCTTATaaaaaaaagaagaaatat
aaaaaaaTATGAATATAGGGCATTGAGAATGTCGTAGGAATTTTTAGAACTAAGCAGTGT
TAGGAAACTGTGTAAAAATAATAAATTTAGAATGAACAAGTGCTGTTAttttttaaagtt
ttttttttaaaaaatgtaggccatttaaaaactttttttttaattttataaaataagaga
aataaaaaaaaatataatgaatgaaaaaaaaatatCATGAAGTaaatgaaatttagaaaa
tttatgaaatagagaaaatttatgattttaggaaaaattacaaaactaaagaaattCAAG
GATTTTTCTAAATTTTAGAAATTCATGGAATTCGAAAATGTAGAGGTTGAGTTAAGATTT
TTACGAAATAGCGTTAAAAATATAGGAAAACAATTTGAAAACAATTATAGATTAAGAAAT
TTTGGAACAGCGAAGAATTTCAGCAGATAGAAATAGAAATTAGGATTTTTACCAAATAGT
AGTTGAAAAAATATACGAATTTGAAAACAATTAGAGAATTCAAAATTTTGGAACCACGAA
GAATTCaaaaaaacagaatacaaaattcacgtatttctgaaatcaaaataaagttttaaa
aatatccaaaatttaagaatttttaatttatatttcaggaattttgggaaaatttggaat
ttttggattttaggaattttagtatttttattaattggattaatCCAGTAATAAAAAATA
AGATCCAGTAAATTTAATCGATGTTAGTAAATTTAATCAAAAGATTTCAAGAAttttttt
AAAACATTGTTTTATTTATTGTTTGAAAttttggaaaaaaatgaatttcagaaaatttca
ggatttaggtaattttaattttttgaaaaaaattgaagattttagtaatttttgttatat
tttaaagaaaatGAGTAGATTTAATAAAAAGATTTCAAGAAAATGCAGGACTCAGTattt
ttattgcttttagcaattggatgaatttagttattttaattttttaAAATATTCAGTAAT
TTTAGTGAAAAGTTTTCAAGAAAATCTATTTGAATGCAAATTTAGGATGCTTGAACATTT
GATAAATCAGAAAGATAAGTAAATAGTATTTCAAATACAGAGtatttaaattattatttt
ttttattttataatttttaCAAATGTTAGCAATTAAAGAAAACTGACTCAATATAGAAAG
TAAGTAAATCCATGAAAATTTGATTCTTATGAATTAAAGGTactccaggtgaagcagaac
aagctgctcaagatggtgcacaacctggacccgtggtacccgaccgacgatctacacaag
ctggccggcgtcgacaccatcgacgcaagcatcgaaagggcaacgagaaccttcaggact
tcatgtgggatgtcaacgaatccgctcatcgaagcactcctacttcaacatctgtgatat
aagtttttaagccaaacatagatctagggttttttctcaaaatttattttccctaaaaga
acacccagttagcaaaatctaaacttagaaatatgtatcctccctgcaaaggcttatgaa
ttgatctcagttgaaaggttctccaaatctctgaattgcaaatgtaacatcctggagcag
aactgttaaattctaataaaaacactattgaattgaattgaattATGaattaaattcgca
attcgcaattcgcaattttcagtgtaagaacgggccttgaccgatcttatgcactaggtt
cccgacgaacacgcactgcccttacacctacatctcacccttgctctgagtcagtacgag
cagcacgctagaacacgctttgagtgttcgtgccaggcatgcacaccttcttttccggtt
acgcattttaactcggccgggggtggtacattacgtagggtttgatgtaagtataagcgc
ctaaccgtttaaagtgtgcctatcaactttcattaaagcaaaaactgttttatttttagt
ttgaattcaaaaactagttgttattttactgtgtatttttttctcctgaaataattccta
atgttaagtcgtgtttatctgttgctatttcttttgtcgcggtgttttgttacaattttt
ggtcctaagcattttataaaagtttttcaaaagtacaatagtaatatttgtgttgattct
ttgatcattccaaaaattgagtaagggctcgaacctcatttgtttgaagaaaagggtgaa
gattaaaaaaacaatggacagtgaaagaaatatactattttaagaatcaatagtaaaaga
aagatagtaatttaataagtagataatgaaattaacaatagttaataaaaagaggtaaca
aacaagcttagattgtgttaaatgcaatttatagggcagatgaaaaattattcaaataga
taaataaagataaacaaaattgacatcgctgccaaattaaggaaaaacagacagtttgtt
acagcagcatcaattggtaaaatagagtggaaaagcgttgagaaataagagattcaaatg
agtaaaatcgaaatcaaatggagtaaacagaagtaaacagaagccgcgttagaaaatcag
tgaaacaaaataaacagaagacaggtggtagttgagaatgaagagaagagaaaccccgtt
gtgcgatgtttcagatacatccacagcagttgactcaacatactgcgaatcaaaacaata
ccgtctacaatcacaaattacatccctttcccacattgtcgcgcccctttcttttagccg
tctcgactttgacccgcggtggtcaaaggtttacgatccgtttccacaggccaccagcta
ggtcatcatgaaaaccaagccaacgtggaggtaagaaaataggacacttgcaaggaacca
gagctatactgtcttgatcaagaaatgatctaacaggactacggacgtagtcagtgacgc
tccttccaggatgttcctcgcctgagcgtcaactgaagaggtatcatcagaatcattcgc
acttggcctgcaATTGAATTATGAATTAAAGGAAATTATTTTTATATGCATTTTAGAAAG
CTTTTTGTATATTCaaaaaaaaaaaactttaaaaaaTGCGTATTTTTCGTTCCTTATTTG
GTTAATAAAACTCTATTTGACAATTTACCTGATCAACaaaaaccaaaagatagaataaaa
tatcagaaaagaaaatttatggaattaagaaaaaaaaaTAAAATTAGGCAAAATCATCAA
ATTAACGACATTTTAACGACTAtttttttATTTTAATGGTTTACGaaattaaaaaaatca
aaacatttaaaaattgttaaaaattttgaagtttttttgaaatttgGAATCTAAGATAGA
AAATAAACTTGTGATTTCCAAGTAATTTAGGAATGTTAGAAATTTTATTATAGACttttt
agcaattttaaggaatcaaaaattttataaatcataaaagttattttaaaaaatcttgaa
atttaaaGAATGTGTAAACATTAAAATTCTGATGTTCTGAACCTCAAACAATAttttttt
aagtttttttAATTCATAAATTTTAATAACTTAGGTAGTTTACTCTTAAATtgtaattct
gtcatcaggggtgacattgtgtcatacaaatagtgcacttttgtatgaccaaatttcatc
cccccgacccaatgtcaactctaatgatggtttcaggaaaatttcgaaattccagattat
acgaatttcaggatttttagaaatacagtccattctcgattattcgaaagccttggcaaa
atttcgcttcggataatcgaatcacaaaaaaacattttttttttcgctgtgttttttatt
gttgaactctatgactatgacgtctgaactactctaaagtgatttagaaattttgaatcc
aagaggactgccaaaatggcggtgatgaaaaattgaaacattgaactttttaatttaata
ggcaattaaccattcatatttgaccaaaattggatcgcagaacccgagtttgatgtcaaa
attaagaagttaaaggaatacgaaaaaaaaatttttttgttcgtgattcgattatctaaa
gtcccatgcaaacctttgtataatcgaggcttcggataatcaaggctagactgttgtagt
aagaatctatgaatttttaaaatttcagctGCTTTTGGAAAATGATGAAACAAAATTCCA
AGAAAATTAATGATTTGaaaaaaaaTTGAATATTTATAAATTTAAGGCCATCCATAAAAG
TTAGTAAATTTAAGTTAGTATTTTTCGATAACGTTTCAAACAAATTCCTTATTGATAAGG
AATATCCAAACACAAGCCTCTCTCCACCCACCTTTCCTTCTCGATCTCCAGCGACAGCTG
ATCCATATCGCCATCCGCCAGCAGGTCGTACGTATTGCTCTCGCCTAGCGCCGGCGTCTC
CGGCGAGGACGAGGGCGTAATGAAGATCGACTCGGTCGACGTCCTGCTCAGAAAGTTGAG
CAGCTTCTCCTTGGCTTCCTTTTCCGCGACCCGTGCGTGGATCAGCTCGTTCTTCAGCTT
GTCCGCCTCCATGGCCCGCTTGCGACTTTCCTCAATCATGCGGGCCGTCAGGAGTTCCGC
TTCCTGAGTTTTTCGCTCGAGGTAATTTTTCTCCTCTTCGGTTTTGCGCGCCGTCAAGCG
CATCCGGCTGATTTCCTGCTCCACTTCGAGGGCTTTGTGCGACAGGAGCAGGGCTTCCTC
CTCGGCGACGCGGTTCTTCTCCGCCAGCAGTTCGGCGGCTTCCTCGCTGCGGCGTAACAT
CTGGCGGATTGGGACGGGGTTTAGAGAGAGATTACGGGGAGATTTGTAGCGATTGTCTTA
CCTCGTTGGCCGCGGCCATGTCCTCCTGCAGCTGCATCAGTCTTTTCTCCATGTTGGCAC
GCTCCTGTTCGGCTTCTTCGCGCAGTTGCTTCTCGCGGGCCAGCTTGTTGCGCTCGATGT
GTCGCCGGTGTTTCTCCTCCTTGGGTTGAGTTTTCATCTGCTGGATCTCCATCGTGTCCG
GCTTGCGTCGCTTCATGTACAGCTCGTGGTTGCCGACGCACAGGTCCAGCAGTTCCTTGT
TTGTGCGGGCCTTTTCCGAGTAGAACGTGGTCGCCACCGAGTTGCCCTTTTCCTCGTTCG
TCTTCACGAAGAACTTTTTCCCGTCGAAGCTGATGTTGCGGATTTCGTTCCACGGGAAGG
TCGTCATCGGGGTCAGCTTGTTCTCCTTGGTGTAGATGTTGAGACCGAGCGCCGTTACGC
CAACGTATACTTCTGTGTTTTTCTTGTTCTGAAAAATAAAAGAATTGTTCCTGAGACCGT
CCATGACTCAAAGCCCAATCAACTCACCGTAATCGGGAAGTAGTTCACCCCGAACATGTC
CAGATCCTGCGCAATCTTCAAATACTCCATCTCCGCCTCGTCCCGCGACATTCCCCGATG
GTCGGCGTACCACGTCTTGATGCGCTCCTCCCACATCTGCGGCGTCATCTGGTACTGGTC
GATAACCCGCTGGGGCAGCAAGTTCTCACTGATCAGCATGCCCGGCTTGCAGACCGCCTC
GTCGTAGTCCCCGTACTTGGCCTGGACGGCGTACGACGCGAGCAGCACCGAGGCCTCCGG
CGGACAGTACACCTCCATCGACAGGATCGCTTCCTTGATCTGCAGGAAGAACATGTGCTG
CGTGACCTCCTGCACCAGCTCCTCCTGCACGTTCTCCGGGAAGAACTTGGCCATGAACAT
GAACACGCAGCCCTCGGGGTTGCTCAGGTTGATGTGCTGGTCGAGCACCTTTTTGTCCAT
CTTGAGCCAGCTCTTGTAGCCCTTCTTGTCGACGTAGCGCAGCCCAAAGTACCACGTCTC
GCGCAGCCCGATCGTGCGGCAGATCAGATCGAACAGGAAGCCACCGGTGGCGCGGTGCTG
GGGAAGAAACAAAGAAAATTAAATGannnnnnnnnnnnnnnnnnnnnnnnnnnnnnnnnn
nnnnnnnnnnnnnnnnnnnnnnnnnnnnnnnnnnnnnnnnnnnnnnnnnnnnnnnnnnnn
nnnnnnnnnnnnnnnnnnnnnnnnnnnnnnnnnnnnnnnnnnnnnnnnnnnnnnnnnnnn
[truncated: 391,437 more chars]
